# Supplementary material for: Comparison of Alterations in miRNA Expression in Matched Tissue and Blood Samples during Spinal Cord Glioma Progression
Source: Sci Rep. 2019 Jun 24;9:9169. doi: 10.1038/s41598-019-42364-x (PMC6591379; doi:10.1038/s41598-019-42364-x)
Supplement: Supplementary file 1 — Supplementary data 1 [file 41598_2019_42364_MOESM1_ESM.xlsx]

## Sheet: SC-GMB vs L-SCG_Tissue
# Condition pairs: IV_T vs I_II_T # Fold Change cut-off: 2.0 # Column "ID": array ID of the probes, each miRNA always has its unique probe, but some miRNAs may have two different probes. # Column "Name": the name of each miRNA. # Column "Fold change": the ratio of normalized intensities between two conditions (use normalized data, ratio scale). # Column "P-value": T-test result between samples in…
IV_T vs I_II_T 2.0 fold up regulated miRNAs
		Fold change	P-value	FDR	ForeGround										ForeGround-BackGround												Normalized												CV-value
ID	Name	IV_T vs I_II_T	IV_T vs I_II_T	IV_T vs I_II_T	26051_T	27110_T	503550_T	506353_T	511691_T	25343_T	26600_T	26600_2_T	28553_T	28378_T	26051_T	27110_T	503550_T	506353_T	511691_T	25343_T	26600_T	26600_2_T	28553_T	28378_T	Mean of I_II_T group	Mean of IV_T group	26051_T	27110_T	503550_T	506353_T	511691_T	25343_T	26600_T	26600_2_T	28553_T	28378_T	Mean of I_II_T group	Mean of IV_T group	I_II_T group	IV_T group
42812	hsa-miR-508-5p	2.1034	0.39204	0.689224	254.5	716	539.5	881.5	509	662.5	414	277	808.5	3925	214	677.5	501	843.5	466	623	366	221	759.5	3871	540.4	1168.1	0.413926	1.19594	0.994048	1.79468	1.00107	1.26884	0.743902	0.46723	1.46198	7.41571	1.07993	2.27153	0.458684	1.27805
11052	hsa-miR-31-5p	2.28916	0.169026	0.525467	1536	2033.5	818	269	472.5	470	1583.5	3607	4282	994.5	1494.5	1994	780	230.5	429.5	431.5	1535	3551.5	4231	940	985.7	2137.8	2.89072	3.51986	1.54762	0.490426	0.922664	0.878819	3.11992	7.50846	8.14437	1.80077	1.87426	4.29047	0.688893	0.776669
42810	hsa-miR-149-5p	3.47352	0.15281	0.500888	96	86.5	88	54	81.5	410.5	192	81.5	95.5	168	54.5	47.5	50	16.5	38.5	372.5	144	25.5	46.5	113	41.4	140.3	0.105416	0.0838482	0.0992063	0.0351064	0.0827068	0.758656	0.292683	0.0539112	0.0895091	0.216475	0.0812567	0.282247	0.339524	1.00318
147199	hsa-miR-27b-3p	2.5192	0.097923	0.426073	515.5	1032.5	921	108.5	270.5	1288	2715.5	1028.5	835.5	684.5	474.5	992.5	883.5	70	227.5	1249.5	2667	972.5	789.5	630	529.6	1261.7	0.917795	1.75199	1.75298	0.148936	0.488722	2.54481	5.42073	2.05603	1.51973	1.2069	1.01208	2.54964	0.720031	0.660692
169076	hsa-miR-345-3p	2.88937	0.133515	0.476396	81.5	532	115.5	274	78	112.5	735.5	1041	460.5	274.5	40.5	491.5	77.5	236	35.5	75.5	686.5	983.5	414.5	220.5	176.2	476.1	0.0783366	0.867608	0.15377	0.502128	0.0762621	0.153768	1.39533	2.07928	0.797883	0.422414	0.335621	0.969734	1.0292	0.799956
169170	hsa-miR-4472	2.08147	0.107285	0.442403	601.5	432	370	566	369.5	244.5	566	1600.5	949	1307.5	560.5	393	331.5	528.5	327	207.5	518	1543	901	1253	428.1	884.5	1.08414	0.693733	0.657738	1.12447	0.70247	0.422607	1.05285	3.26216	1.73436	2.40038	0.85251	1.77447	0.270855	0.627216
169205	hsa-miR-4640-3p	2.19446	0.0700901	0.388363	64	74.5	54.5	70.5	70	60	74	126.5	149	134	23	36.5	16	32	27	21	25.5	69.5	101	78	26.9	59	0.0444874	0.0644307	0.031746	0.0680851	0.0580021	0.0427699	0.0518293	0.146934	0.194418	0.149425	0.0533503	0.117075	0.282225	0.568159
11181	hsa-miR-95-3p	2.16027	0.294635	0.616944	87.5	78.5	84	43	51.5	155.5	170	64	79	74	45.5	37.5	44.5	2.5	6	113.5	118.5	4.5	27	15.5	27.2	55.8	0.0880077	0.0661959	0.0882937	0.00531915	0.0128894	0.231161	0.240854	0.00951374	0.0519731	0.0296935	0.0521412	0.112639	0.774542	1.00913
42811	hsa-miR-542-5p	4.78668	0.0450839	0.323392	66.5	71.5	130	184	73	215.5	130.5	245	540	686	23	30	89.5	143	27	173.5	79	185.5	489	628	62.5	311	0.0444874	0.0529568	0.177579	0.304255	0.0580021	0.35336	0.160569	0.392178	0.94129	1.20307	0.127456	0.610092	0.886163	0.722309
42932	hsa-miR-920	2.19912	0.0609938	0.357065	118	104.5	174	230.5	249	201	266	366	304	626.5	75	62	133.5	189	202	159	213	306.5	252.5	569	132.3	300	0.145068	0.109444	0.264881	0.402128	0.433942	0.323829	0.432927	0.647992	0.486044	1.09004	0.271092	0.596166	0.540067	0.502892
147195	hsa-miR-18a-5p	11.5838	0.0822392	0.409132	42.5	44	45	50.5	52.5	61.5	136	49.5	43.5	59	-1.5	0.5	4.5	6.5	5.5	18	83	-11.5	-8	0	3.1	16.3	N/A	0.000882613	0.00892857	0.0138298	0.0118153	0.0366599	0.168699	N/A	N/A	N/A	0.00886406	0.10268	0.641744	0.909294
147595	hsa-miR-3178	4.7542	0.336148	0.647792	58.5	74.5	73	230.5	83.5	1235.5	94	114	71.5	241.5	16	32	32	189.5	37	1192.5	41.5	53	20	182	61.3	297.8	0.0309478	0.0564872	0.0634921	0.403191	0.0794844	2.42872	0.0843496	0.112051	0.0384986	0.348659	0.126721	0.602455	1.22742	1.70625
168814	hsa-miR-4463	2.68778	0.226514	0.569308	48.5	52.5	59	112.5	78.5	181	100	71	57	240	5.5	10.5	18.5	71	31.5	139	47	11	7.5	182	27.4	77.3	0.0106383	0.0185349	0.0367063	0.151064	0.0676692	0.283096	0.0955285	0.0232558	0.014437	0.348659	0.0569225	0.152995	1.00162	1.00487
169151	hsa-miR-4526	2.87677	0.318557	0.634372	46	45	54	128.5	104.5	286	63	55	47	100	3	2	13.5	87.5	58	244	10.5	-4.5	-6.5	42	32.8	57.1	0.00580271	0.00353045	0.0267857	0.18617	0.124597	0.496945	0.0213415	N/A	N/A	0.0804598	0.0693773	0.199582	1.18162	1.29879
17312	hsa-miR-592	2.24177	0.0920615	0.419018	54.5	48	56	42.5	54	65	80.5	61	63.5	54.5	14	8.5	17	3.5	5	27.5	33	6.5	16.5	-1.5	9.6	16.4	0.0270793	0.0150044	0.0337302	0.00744681	0.0107411	0.0560081	0.0670732	0.0137421	0.0317613	N/A	0.0188004	0.0421462	0.594511	0.569471
42524	hsa-miR-21-3p	2.78479	0.427985	0.710093	98.5	91	93	45	94	80.5	61	512	100	59	58.5	51	54.5	6.5	49	42	13	458	57	4.5	43.9	114.9	0.113153	0.0900265	0.108135	0.0138298	0.105263	0.0855397	0.0264228	0.968288	0.109721	0.00862069	0.0860814	0.239718	0.479787	1.70778
42865	hsa-miR-181a-5p	3.71663	0.161292	0.512188	964.5	2049.5	2093	612.5	504	3781.5	11851.5	1300.5	761	4010.5	923	2010	2053.5	574	460.5	3745	11801	1241	712.5	3953	1204.2	4290.5	1.7853	3.5481	4.0744	1.22128	0.989259	7.62729	23.9858	2.62368	1.37151	7.5728	2.32367	8.63621	0.602883	1.04643
46381	hsa-miR-1298-5p	2.23036	0.268484	0.599154	146	1513.5	2392	1543.5	981.5	136.5	1417.5	6034	1033.5	5687	104.5	1474.5	2353	1505	937.5	97.5	1368.5	5976.5	987	5631	1274.9	2812.1	0.202128	2.60282	4.66865	3.20213	2.01396	0.198574	2.7815	12.6353	1.8999	10.7874	2.53794	5.66053	0.644915	0.996207
146009	hsa-miR-376a-3p	4.86271	0.0930548	0.419064	78	71	195.5	82	78	601.5	487.5	54	74.5	176.5	35	31	156	42.5	33	561	437.5	-4	25	119	59.5	227.7	0.0676983	0.054722	0.309524	0.0904255	0.0708915	1.14257	0.889228	N/A	0.0481232	0.227969	0.118652	0.576972	0.905697	0.905516
46324	hsa-miR-320b	2.12743	0.0411057	0.311774	1463	839	653.5	244	290.5	889.5	2014	1493	1553.5	1019	1422.5	800.5	616	206	247	851.5	1966	1435	1511	965	658.4	1345.7	2.75145	1.41306	1.22222	0.438298	0.530612	1.73422	3.99593	3.03383	2.90857	1.84866	1.27113	2.70424	0.731238	0.345502
27568	hsa-miR-744-5p	2.01047	0.237836	0.578644	309	261	502	1784	659.5	2033.5	1124.5	751	334	2944	268	221.5	463	1746	616.5	1996.5	1075.5	695	286	2889	663	1388.4	0.518375	0.390997	0.918651	3.71489	1.32438	4.06619	2.18598	1.46934	0.550529	5.53448	1.37346	2.7613	0.989502	0.730626
145933	hsa-miR-652-5p	3.63432	0.233493	0.572716	101	96.5	115	261	105.5	1141	93.5	171	299	300	59.5	56	77.5	222.5	62	1103.5	43.5	114	256.5	245.5	95.5	352.6	0.115087	0.0988526	0.15377	0.473404	0.13319	2.24745	0.0884146	0.241015	0.493744	0.470307	0.194861	0.708187	0.805963	1.23792
146090	hsv1-miR-H7-3p	2.35705	0.277177	0.605862	236.5	496	619.5	2286.5	354.5	530	1156	1733.5	898	5237.5	195	455.5	581.5	2248.5	312	492	1107.5	1676	850.5	5181.5	758.5	1861.5	0.377176	0.80406	1.15377	4.78404	0.670247	1.00204	2.25102	3.54334	1.63715	9.92625	1.55786	3.67196	1.17144	0.985879
145736	hsa-miR-605-5p	2.37845	0.336264	0.647792	90	358	274.5	502.5	342	107	376	583.5	299.5	2223	48.5	318	236.5	464	298.5	68	325.5	526	251	2167.5	273.1	667.6	0.0938104	0.561342	0.469246	0.987234	0.641246	0.138493	0.661585	1.11205	0.483157	4.1523	0.550576	1.30952	0.584504	1.24279
145693	hsa-miR-92a-3p	2.18673	0.0339224	0.292605	656	394.5	434	218.5	415.5	705	1212	694.5	441	1334.5	614.5	354.5	395	180	372.5	666.5	1161.5	636.5	392.5	1278.5	383.3	827.1	1.18859	0.625772	0.78373	0.382979	0.800215	1.35743	2.36077	1.34567	0.755534	2.44923	0.756257	1.65373	0.388878	0.440451
147830	hsv1-miR-H18	3.53204	0.0681487	0.379881	60.5	114.5	117.5	181.5	84.5	474	120.5	181.5	211.5	544.5	19.5	75	79.5	143	40.5	434.5	70	124	163.5	488.5	71.5	256.1	0.0377176	0.132392	0.157738	0.304255	0.0870032	0.884929	0.142276	0.262156	0.314726	0.935824	0.143821	0.507982	0.700069	0.73437
17886	hsa-miR-301b-3p	9.56232	0.0348668	0.292605	50	71.5	48.5	43	51	120.5	263	56.5	92	54	9	32.5	10	5	7.5	82.5	214	-1	48.5	-1	12.8	68.6	0.0174081	0.0573698	0.0198413	0.0106383	0.0161117	0.168024	0.434959	N/A	0.093359	N/A	0.0242738	0.232114	0.774748	0.773723
42700	hsa-miR-631	3.82403	0.180737	0.528133	62	49.5	117	98.5	69	94	57	92	329.5	430	20.5	6.5	77	57	23	52	4	32.5	278.5	372.5	36.8	147.9	0.0396518	0.011474	0.152778	0.121277	0.0494092	0.105906	0.00813008	0.0687104	0.536092	0.713602	0.0749179	0.286488	0.793356	1.10691
42502	hsa-miR-204-3p	2.55908	0.254508	0.590472	560	614.5	753.5	3321	1246.5	9010.5	856.5	1530	1317.5	4118	517	571.5	712.5	3279.5	1201	8969	800.5	1470	1265.5	4061	1256.3	3313.2	1	1.00883	1.41369	6.97766	2.58002	18.2668	1.62703	3.10782	2.436	7.77969	2.59604	6.64347	0.975699	1.04221
42522	ebv-miR-BART19-3p	2.11224	0.218093	0.56496	902.5	625	1169	402.5	552	1038.5	387.5	1049.5	1322.5	3756.5	859.5	581.5	1129	359	507	996	333.5	989	1269	3698.5	687.2	1457.2	1.66248	1.02648	2.24008	0.76383	1.08915	2.02851	0.677846	2.09091	2.44273	7.08525	1.3564	2.86505	0.43709	0.856226
147817	hsa-miR-3196	3.10987	0.222435	0.567712	63.5	90	340	659	186.5	1652.5	106.5	412	99.5	1596	20	47	299.5	604	140.5	1610	52	350	46.5	1538.5	222.2	719.4	0.0386847	0.0829656	0.594246	1.28511	0.301826	3.27902	0.105691	0.739958	0.0895091	2.94732	0.460566	1.4323	1.10898	1.08992
169309	hsa-miR-4802-5p	4.08404	0.301329	0.621841	41.5	39.5	41.5	55	43	40	44	50	67	109	-1.5	-2.5	1.5	13.5	-2.5	-2	-11	-9.5	16.5	51	1.7	9	N/A	N/A	0.00297619	0.0287234	N/A	N/A	N/A	N/A	0.0317613	0.0977011	0.0158498	0.0647312	1.14866	0.720309
169120	hsa-miR-4787-3p	2.10946	0.0213516	0.246766	77	104	59	76	92.5	99	102.5	170.5	168.5	132	34	62	19	36	48	59.5	50	110.5	119	74.5	39.8	82.7	0.065764	0.109444	0.0376984	0.0765957	0.103115	0.121181	0.101626	0.233615	0.229066	0.14272	0.0785234	0.165642	0.370961	0.372682
42843	hsa-miR-654-5p	2.40715	0.494113	0.751182	56.5	66.5	78	250.5	110	769	95.5	94	76	104.5	15	27	39	211.5	66	731	44.5	35.5	26.5	47	71.7	176.9	0.0290135	0.0476611	0.077381	0.45	0.141783	1.4888	0.0904472	0.0750529	0.0510106	0.0900383	0.149168	0.359069	1.16331	1.75938
145889	hsa-miR-196b-5p	15.2466	0.0289315	0.273177	48.5	48.5	49.5	48.5	69	393	48.5	57	159.5	163.5	7.5	8	11	10	25	355.5	-1.5	-2.5	113	107.5	12.3	114.4	0.0145068	0.0141218	0.0218254	0.0212766	0.0537057	0.724033	N/A	N/A	0.217517	0.205939	0.0250873	0.382496	0.653878	0.773435
147803	hsv2-miR-H10	3.41204	0.0486039	0.333984	126.5	322	480.5	1202.5	192	1438.5	1042.5	1752.5	452	2947.5	86	282.5	442	1164.5	148	1402	994.5	1699	409	2894	424.6	1479.7	0.166344	0.498676	0.876984	2.47766	0.317938	2.8554	2.02134	3.59197	0.787295	5.54406	0.86752	2.96001	1.0817	0.601724
168690	hsa-miR-4466	2.39886	0.33148	0.644661	42.5	52.5	53.5	85.5	64.5	180.5	64	78	56	107.5	1	13	14.5	47.5	21.5	145	14	19.5	9	52	19.5	47.9	0.00193424	0.0229479	0.0287698	0.101064	0.0461869	0.295316	0.0284553	0.0412262	0.0173244	0.0996169	0.0401805	0.0963877	0.933934	1.19975
168698	hsa-miR-3127-3p	2.22826	0.191698	0.546358	74	92	56	66	65.5	51.5	83	195	154.5	87.5	32.5	53	17	28	21.5	16	33	136.5	109.5	31.5	30.4	65.3	0.0628627	0.0935569	0.0337302	0.0595745	0.0461869	0.0325866	0.0670732	0.288584	0.21078	0.0603448	0.0591822	0.131874	0.37896	0.847448
169009	hsa-miR-548ap-5p/hsa-miR-548j-5p	2.67422	0.0991586	0.429192	508.5	1130	578.5	850	372	1015	1075	3748.5	1370	1350	467	1090.5	540	811.5	328	979.5	1027	3694.5	1326	1297	647.4	1664.8	0.903288	1.92498	1.07143	1.7266	0.704619	1.99491	2.0874	7.81078	2.55245	2.48467	1.26618	3.38604	0.419951	0.733991
169295	hsa-miR-4725-3p	2.42114	0.4969	0.753767	65	89.5	122	722.5	290.5	2281.5	124	83	90.5	402.5	24.5	50	84	684	246	2246.5	76.5	24.5	45.5	347	217.7	548	0.0473888	0.0882613	0.166667	1.45532	0.528464	4.57536	0.155488	0.051797	0.0875842	0.664751	0.45722	1.107	1.2892	1.76575
169050	hsa-miR-4787-5p	2.17657	0.133913	0.476396	3501	7345.5	6439.5	6817	3569	6941.5	5401.5	24328	7437.5	14498	3459.5	7306	6401.5	6778	3526.5	6907	5353	24270.5	7392.5	14443.5	5494.3	11673.3	6.69149	12.8967	12.7014	14.4213	7.57573	14.0672	10.8801	51.3118	14.23	27.6695	10.8573	23.6317	0.320332	0.709651
145852	hsa-miR-210-3p	2.38084	0.251614	0.588684	182	50	73.5	144.5	120.5	510	148	242	64.5	161.5	140.5	10.5	34.5	106	78.5	472	98	187	15	108.5	74	176.1	0.27176	0.0185349	0.0684524	0.225532	0.168636	0.961303	0.199187	0.395349	0.0288739	0.207854	0.150583	0.358514	0.702875	1.0071
147600	hsa-miR-4292	2.10359	0.27611	0.605437	429	1058.5	486.5	486	339	373.5	660.5	2782.5	921	683.5	387.5	1019	447.5	448.5	295.5	336	609.5	2727	872.5	628	519.6	1034.6	0.749516	1.79876	0.887897	0.954255	0.634801	0.684318	1.23882	5.76533	1.6795	1.20307	1.00505	2.11421	0.458303	0.979694
168748	hsa-miR-320e	3.60138	0.0794852	0.400688	56	90.5	128.5	68.5	92	216.5	431.5	137.5	95.5	205.5	15	52	90	30.5	49	178.5	382	81	48	150	47.3	167.9	0.0290135	0.0917917	0.178571	0.0648936	0.105263	0.363544	0.776423	0.171247	0.0923965	0.287356	0.0939067	0.338193	0.591814	0.787275
168971	hsa-miR-4449	9.89452	0.0970776	0.42439	83	63.5	195.5	139.5	81.5	400	72.5	160	1679.5	1685	42	24.5	157.5	101.5	38.5	365.5	23.5	103.5	1632.5	1631.5	72.8	751.3	0.0812379	0.043248	0.3125	0.215957	0.0827068	0.744399	0.0477642	0.218816	3.14244	3.12548	0.14713	1.45578	0.770221	1.06701
169087	hsa-miR-149-3p	3.26288	0.0838017	0.410219	1051	1299.5	984.5	767	450.5	2643	901	5607.5	3962	761.5	1010	1259.5	946	729	407	2606.5	852	5552.5	3914.5	706	870.3	2726.3	1.95358	2.2233	1.87698	1.55106	0.874329	5.30855	1.73171	11.7389	7.53513	1.35249	1.69585	5.53336	0.305452	0.77993
46625	hsa-miR-1303	2.61763	0.318192	0.634372	53	52	86.5	141.5	80.5	68	150	108.5	76.5	426	10.5	10	46	101	37.5	26.5	97	49	26	369	41	113.5	0.0203095	0.0176523	0.0912698	0.214894	0.0805585	0.0539715	0.197154	0.103594	0.0500481	0.706897	0.0849367	0.222333	0.942833	1.24719
10936	hsa-miR-130b-3p	2.73882	0.087839	0.417927	148	121	151	117.5	148	445	541.5	177.5	114.5	262.5	103.5	78	110.5	75.5	101.5	402.5	484	117.5	62	204.5	93.8	254.1	0.200193	0.137688	0.219246	0.160638	0.218045	0.819756	0.98374	0.248414	0.119346	0.391762	0.187162	0.512604	0.194564	0.726903
145826	hsa-miR-18b-3p	2.07653	0.225592	0.568164	171.5	309	121	143.5	170.5	123	245	709	385	193.5	128.5	266.5	80	102	125	81.5	190.5	650	333.5	136.5	140.4	278.4	0.248549	0.470432	0.15873	0.217021	0.268528	0.165988	0.387195	1.37421	0.641963	0.261494	0.272652	0.56617	0.433143	0.857896
148188	hsa-miR-2277-5p	3.84055	0.191907	0.546394	43.5	39	43	59	50.5	50.5	46.5	48	43.5	100	0.5	-3.5	2	17.5	5	8.5	-7.5	-12	-7	44	4.3	5.2	0.000967118	N/A	0.00396825	0.037234	0.0107411	0.0173116	N/A	N/A	N/A	0.0842912	0.0132276	0.0508014	1.24876	0.932292
148317	hsa-miR-3621	4.47898	0.102345	0.432864	92	212	648	1507.5	137.5	4236.5	367.5	993	1116.5	4662	48.5	170	607	1466	92.5	4193.5	313	932	1064.5	4605.5	476.8	2221.7	0.0938104	0.300088	1.20437	3.11915	0.198711	8.54073	0.636179	1.9704	2.04909	8.8228	0.983225	4.40384	1.29493	0.896174
168593	hsa-miR-4726-3p	2.32203	0.290308	0.615186	47.5	72.5	49.5	51.5	50	53	69	123	66	50	4.5	30.5	9	9.5	4.5	10.5	12	62.5	14	-6.5	11.6	18.5	0.00870406	0.0538394	0.0178571	0.0202128	0.00966702	0.0213849	0.0243902	0.132135	0.026949	N/A	0.0220561	0.0512149	0.836922	1.05428
168928	hsa-miR-4431	2.45783	0.47555	0.739566	676	264	611.5	722	547	5330	480	347	323	158	633	221.5	571	680	503	5288.5	426	289	272.5	101.5	521.7	1275.5	1.22437	0.390997	1.13294	1.44681	1.08056	10.7709	0.865854	0.610994	0.524543	0.194444	1.05513	2.59334	0.376074	1.76517
169363	hsa-miR-320c	2.817	0.0645225	0.36554	595	176.5	505.5	113.5	144.5	429.5	1468.5	718	401	882	551.5	133.5	465	72	99.5	386.5	1414.5	657	349	824	264.3	726.2	1.06673	0.235658	0.922619	0.153191	0.213749	0.787169	2.875	1.38901	0.6718	1.57854	0.51839	1.4603	0.846474	0.602388
169082	hsa-miR-1275	5.01639	0.0852388	0.412235	210.5	287	495.5	881	287.5	2651.5	782	844	953.5	5122.5	167	244.5	455.5	839.5	243	2610.5	728.5	783	903	5067	389.9	2018.4	0.323017	0.431598	0.90377	1.78617	0.522019	5.3167	1.48069	1.65539	1.73821	9.7069	0.793315	3.97958	0.751996	0.899545
42944	hsa-miR-564	3.19055	0.24982	0.587235	46	43.5	41.5	49.5	49.5	66	44	48	49	45	3.5	3.5	2.5	11	4.5	31	-4.5	-6	1	-8.5	5	2.6	0.00676983	0.00617829	0.00496032	0.0234043	0.00966702	0.0631365	N/A	N/A	0.00192493	N/A	0.0101959	0.0325307	0.743765	1.33053
11013	hsa-miR-181a-3p	3.12946	0.354893	0.662612	109.5	69.5	82	40.5	48	85.5	368	68	54	105.5	67.5	29.5	43	2	3.5	49.5	317.5	9	8	49.5	29.1	86.7	0.130561	0.0520741	0.0853175	0.00425532	0.0075188	0.100815	0.645325	0.0190275	0.0153994	0.0948276	0.0559453	0.175079	0.956841	1.51908
145768	hsa-miR-665	2.61743	0.169035	0.525467	194	299.5	468	298	485.5	1993.5	364.5	710.5	188	1011.5	151	259	429	259.5	439.5	1957	314.5	653	140	955.5	307.6	804	0.29207	0.457193	0.85119	0.552128	0.944146	3.98574	0.639228	1.38055	0.26949	1.83046	0.619345	1.62109	0.440087	0.898393
147804	hsv1-miR-H17	2.20414	0.339538	0.652289	50.5	102.5	189.5	723	478.5	1530	241.5	188	112	1289	9	62.5	150.5	685	433.5	1495	192	135	63	1233.5	268.1	623.7	0.0174081	0.110327	0.298611	1.45745	0.931257	3.04481	0.390244	0.285412	0.12127	2.36303	0.56301	1.24095	1.09062	1.0963
148228	hsa-miR-3656	4.94874	0.0502422	0.336078	71	374	633	1570.5	256.5	1945.5	2157.5	2633	837	6459	28.5	334.5	594	1532	212	1910.5	2108.5	2577.5	788.5	6404	540.2	2757.8	0.0551257	0.590468	1.17857	3.25957	0.455424	3.89104	4.28557	5.44926	1.51781	12.2682	1.10783	5.48237	1.14504	0.739412
168973	hsa-miR-1268b	2.11242	0.00590926	0.159263	93.5	93	98	162.5	98.5	189.5	157	234	174	215	52	53.5	60	123.5	53.5	154.5	109	176.5	127	160.5	68.5	145.5	0.10058	0.0944395	0.119048	0.262766	0.11493	0.314664	0.221545	0.37315	0.244466	0.307471	0.138353	0.292259	0.507951	0.206445
168578	hsa-miR-5190	2.27316	0.321229	0.636496	65	110.5	168	430	229.5	187	337.5	204	214.5	1220.5	25.5	70	129	391.5	184	151.5	291	146.5	167.5	1166.5	160	384.6	0.049323	0.123566	0.255952	0.832979	0.395274	0.308554	0.591463	0.309725	0.322425	2.23467	0.331419	0.753368	0.935027	1.11073
169088	hsa-miR-4492	3.00158	0.296126	0.61808	41.5	45	54.5	66	82.5	198	75	63.5	54	198.5	-0.5	6	15.5	27	37	160.5	23.5	5.5	5	142.5	17	67.4	N/A	0.0105914	0.030754	0.0574468	0.0794844	0.326884	0.0477642	0.0116279	0.00962464	0.272989	0.0445691	0.133778	0.676873	1.14836
11005	hsa-miR-204-5p	2.65038	0.228607	0.570487	490	264.5	98	44.5	48	322.5	50.5	736	848	145.5	449	225	59.5	6.5	5.5	285	1.5	679.5	801	90.5	149.1	371.5	0.868472	0.397176	0.118056	0.0138298	0.0118153	0.580448	0.00304878	1.43658	1.54187	0.173372	0.28187	0.747062	1.29019	0.950668
42509	hsa-miR-219a-5p	7.2973	0.227124	0.569308	282	412.5	347.5	120.5	109.5	1929.5	5150	103.5	197	243	239.5	372.5	308	81.5	67.5	1891	5099	48.5	148	187.5	213.8	1474.8	0.46325	0.657546	0.611111	0.173404	0.145005	3.85132	10.3638	0.102537	0.284889	0.359195	0.410063	2.99235	0.585733	1.4728
42929	hsa-miR-25-5p	5.05028	0.28982	0.614773	451.5	485	344.5	562.5	531	8290.5	513	540	684.5	1089.5	410.5	445.5	305.5	524	488.5	8251	461	486	636	1033.5	434.8	2173.5	0.794004	0.786408	0.606151	1.11489	1.04941	16.8045	0.936992	1.02748	1.22425	1.97989	0.870173	4.39462	0.240056	1.58136
42682	hsa-miR-25-3p	2.98561	0.0126064	0.205855	691	1880.5	2401	307.5	798.5	2193.5	5284	3099.5	2293	4341.5	649.5	1841	2363	269.5	755	2157	5235	3043.5	2245.5	4288.5	1175.6	3393.9	1.25629	3.24978	4.68849	0.573404	1.62191	4.39308	10.6402	6.43446	4.32243	8.21552	2.27797	6.80114	0.732424	0.394646
10998	hsa-miR-19b-3p	2.49068	0.205324	0.561075	468.5	2163.5	1641	217.5	306.5	2578.5	5371	990	1118.5	919	427	2125	1603	179	262.5	2540.5	5321	933.5	1070	862.5	919.3	2145.5	0.825919	3.7511	3.18056	0.380851	0.56391	5.17413	10.815	1.97357	2.05967	1.6523	1.74047	4.33494	0.916855	0.898226
46258	hsa-miR-1184	2.67511	0.440782	0.715143	239	219	283.5	271	306	2443	300	177	159	123	198	179	244.5	232.5	263.5	2404.5	250	121.5	111	67.5	223.5	590.9	0.382979	0.315975	0.485119	0.494681	0.566058	4.89715	0.50813	0.256871	0.213667	0.12931	0.448962	1.20103	0.220352	1.72437
146042	hsv1-miR-H8-3p	2.28819	0.30364	0.624262	425	1041	353	261.5	235.5	443.5	415	2606.5	937.5	331.5	384	1001	315	223.5	193	405.5	366.5	2550.5	891.5	277	423.3	898.2	0.742747	1.76699	0.625	0.475532	0.414608	0.825866	0.744919	5.39218	1.71607	0.530651	0.804975	1.84194	0.686815	1.10516
145968	hsa-let-7d-5p	2.32295	0.0636068	0.363318	310.5	794.5	859.5	318	711	960.5	2517.5	1130	736	1268	269.5	755	821	280	668.5	921.5	2467.5	1073.5	688	1213.5	558.8	1272.8	0.521277	1.33274	1.62897	0.595745	1.43609	1.87678	5.01524	2.26956	1.32435	2.32471	1.10296	2.56213	0.46143	0.557513
145714	hsa-miR-28-3p	2.02845	0.102175	0.432864	201	126	102.5	43	49	197.5	190.5	121	215	140.5	160.5	86.5	64.5	5.5	6	162	142	65	170	86.5	64.6	125.1	0.310445	0.152692	0.127976	0.0117021	0.0128894	0.329939	0.288618	0.137421	0.327238	0.165709	0.123141	0.249785	0.999165	0.367064
169038	hsa-miR-488-3p	2.73546	0.170306	0.525491	311.5	124.5	263	86	95	630	849	133.5	129.5	315	270.5	84.5	224.5	48	53	591.5	799	78	81.5	260	136.1	362	0.523211	0.149162	0.445437	0.102128	0.113856	1.20468	1.62398	0.164905	0.156882	0.498084	0.266759	0.729708	0.754425	0.900235
42501	hcmv-miR-US33-5p	9.7813	0.127799	0.470238	50	47.5	57	54	48.5	54.5	52.5	73.5	276.5	141.5	6.5	5	15.5	12	2.5	13	-3	13	225.5	84.5	8.3	66.6	0.0125725	0.00882613	0.030754	0.0255319	0.00537057	0.0264766	N/A	0.0274841	0.434071	0.161877	0.016611	0.162477	0.661435	1.18112
10997	hsa-miR-19a-3p	2.43029	0.257601	0.591482	1292	1117	1610.5	402.5	485	2286	6214	938	688	1117	1249	1074.5	1570	361.5	439	2245.5	6160.5	878.5	637.5	1061.5	938.8	2196.7	2.41586	1.89673	3.11508	0.769149	0.943072	4.57332	12.5213	1.85729	1.22714	2.03352	1.82798	4.44252	0.540942	1.05646
42912	hsa-miR-339-3p	2.61329	0.187487	0.53767	66.5	43	59	41.5	48	78	70	52	44.5	51	24	0.5	18.5	-0.5	1.5	39	17	-6.5	-7	-4.5	8.8	7.6	0.0464217	0.000882613	0.0367063	N/A	0.00322234	0.0794297	0.0345528	N/A	N/A	N/A	0.0218082	0.0569913	1.06262	0.5568
146072	hsa-miR-1469	3.39756	0.0170936	0.228134	250	378.5	703	1586.5	443	2690.5	1298	2369.5	1192	3650.5	206	336.5	662	1544	395.5	2648	1243	2309.5	1141	3593.5	628.8	2187	0.398453	0.593998	1.31349	3.28511	0.849624	5.39308	2.52642	4.88266	2.19634	6.8841	1.28813	4.37652	0.906513	0.453451
56873	hsa-miR-3124-5p	6.07431	0.0600532	0.353946	44	49.5	78.5	268	121	854	174	51	47	459	0.5	7.5	38.5	226.5	75	812	122	-7	-3.5	403	69.6	265.3	0.000967118	0.0132392	0.0763889	0.481915	0.161117	1.65377	0.247967	N/A	N/A	0.772031	0.146725	0.891255	1.3484	0.797126
147679	hsa-miR-3197	3.16639	0.233262	0.572716	42	46.5	54.5	163	96	300	54	56.5	46.5	111.5	-1	4	14	121	50	258.5	0	-4	-5	55.5	37.6	61	N/A	0.0070609	0.0277778	0.257447	0.107411	0.526477	N/A	N/A	N/A	0.106322	0.0999242	0.316399	1.13662	0.938985
10916	hsa-miR-1-3p	2.58967	0.271881	0.603793	49	53.5	58.5	44.5	49	79	52.5	61	49.5	49.5	5.5	10.5	18	3.5	3.5	37.5	-1	3	-2	-7	8.2	6.1	0.0106383	0.0185349	0.0357143	0.00744681	0.0075188	0.0763747	N/A	0.00634249	N/A	N/A	0.0159706	0.0413586	0.746741	1.19734
168637	hsa-miR-3940-5p	2.87458	0.0113219	0.196435	1722	2270	2612	6025	1651.5	10117	5105	10158.5	4803	10775.5	1678.5	2228.5	2572	5983.5	1606.5	10076	5053	10100	4752	10719	2813.8	8140	3.24662	3.9338	5.10317	12.7309	3.45113	20.5214	10.2703	21.3531	9.14726	20.5345	5.69311	16.3653	0.70252	0.372667
169239	hsa-miR-4732-5p	3.45128	0.251278	0.588684	93	94.5	187.5	2190	331.5	5352.5	449	3174.5	133.5	676	50	52.5	147	2149	286	5311.5	398	3117	82.5	619	536.9	1905.6	0.0967118	0.0926743	0.291667	4.57234	0.614393	10.8177	0.808943	6.58985	0.158807	1.18582	1.13356	3.91223	1.70617	1.18526
10955	hsa-miR-148a-3p	2.61797	0.0207469	0.245078	139	365	266.5	58.5	79	520	418.5	382.5	436.5	222.5	98	325.5	227.5	20	35	483	369.5	324.5	389	167.5	141.2	346.7	0.189555	0.574581	0.451389	0.0425532	0.075188	0.983707	0.751016	0.686047	0.748797	0.320881	0.266653	0.69809	0.883029	0.343034
148504	hsa-miR-874-5p	2.35511	0.243599	0.583869	248.5	569	161	174.5	138.5	274.5	256	1287	576	234.5	207.5	528.5	122	136	93.5	236.5	206	1231	529	180.5	217.5	476.6	0.401354	0.932921	0.242063	0.289362	0.200859	0.48167	0.418699	2.60254	1.01829	0.345785	0.413312	0.973396	0.725807	0.974544
169203	hsa-miR-5095	2.95025	0.255275	0.590472	139.5	298.5	597.5	1496	479	817.5	1561	689.5	442	5445.5	98	258.5	558.5	1457.5	434	777	1510.5	634.5	392	5390	561.3	1740.8	0.189555	0.456311	1.10813	3.10106	0.932331	1.58248	3.07012	1.34144	0.754572	10.3257	1.15748	3.41486	0.990638	1.15858
42708	hsa-miR-99a-5p	3.62195	0.00984763	0.18848	1128	878.5	1205	91	139.5	1726	3832	1784.5	2536.5	1592.5	1087	839	1167	52.5	97.5	1688	3782.5	1733	2490	1538	648.6	2246.3	2.10251	1.48102	2.31548	0.111702	0.209452	3.43788	7.68801	3.66385	4.79307	2.94636	1.24403	4.50583	0.832823	0.422407
27533	hsa-miR-320a	2.33172	0.0767207	0.397467	698	480	375.5	86	108	300	1274.5	665.5	831	617.5	658	440.5	337.5	47.5	64.5	262	1224.5	611	784	562.5	309.6	688.8	1.27273	0.777582	0.669643	0.101064	0.138561	0.533605	2.48882	1.29175	1.50914	1.07759	0.591915	1.38018	0.823537	0.520182
9938	hsa-let-7i-5p	2.39092	0.0554842	0.344987	644.5	1379.5	709	227.5	361.5	955	2566	946	1901.5	993	604.5	1340.5	670.5	189	319	916	2517	891.5	1854.5	938.5	624.7	1423.5	1.16925	2.36628	1.33036	0.402128	0.685285	1.86558	5.11585	1.88478	3.56978	1.79789	1.19066	2.84678	0.633984	0.516857
17561	ebv-miR-BART6-3p	2.93996	0.160123	0.511382	274	254.5	388.5	583.5	208	1233.5	242.5	365.5	2343	591.5	233.5	214.5	350	545.5	164.5	1195	194	310	2296	538	301.6	906.6	0.451644	0.378641	0.694444	1.16064	0.353383	2.43381	0.394309	0.655391	4.41963	1.03065	0.60775	1.78676	0.554802	0.934055
146068	hsa-miR-1915-3p	2.12946	0.223638	0.568164	331.5	1183	373	382	250.5	691.5	542.5	2243.5	886.5	483	290	1142.5	335	342.5	207.5	653.5	495.5	2188	841.5	429	463.5	921.5	0.560928	2.01677	0.664683	0.728723	0.445757	1.33096	1.00711	4.62579	1.61983	0.821839	0.883372	1.88111	0.727455	0.831671
145820	hsa-let-7c-5p	2.20363	0.034173	0.292605	1482.5	3778.5	2919.5	271	627.5	3031	5463.5	2816.5	4498	2998.5	1441.5	3739.5	2881.5	233	585	2993.5	5416.5	2757	4453	2946.5	1776.1	3713.3	2.7882	6.60106	5.71726	0.495745	1.25671	6.09674	11.0091	5.82875	8.5717	5.64464	3.3718	7.4302	0.798769	0.31306
147631	hsa-miR-4258	2.0301	0.114616	0.455838	584	1725.5	362	446	567	1240.5	880.5	2520	1345	928	542.5	1686.5	323	407.5	524.5	1201.5	831.5	2466	1297.5	874	696.8	1334.1	1.04932	2.97705	0.640873	0.867021	1.12675	2.44705	1.69004	5.21353	2.49759	1.67433	1.3322	2.70451	0.704369	0.538835
147606	hsa-miR-4259	2.16127	0.468432	0.732601	40	43.5	43	59	48	37.5	44	48.5	54	103.5	-1	4.5	4.5	21	5.5	0.5	-3.5	-7.5	10	51.5	6.9	10.2	N/A	0.00794351	0.00892857	0.0446809	0.0118153	0.00101833	N/A	N/A	0.0192493	0.098659	0.018342	0.0396422	0.961501	1.30963
17328	ebv-miR-BART8-3p	2.0604	0.179885	0.528133	461.5	753.5	328.5	1198.5	151	192.5	541.5	1799	1376	1861	420.5	713	290	1161	108.5	154.5	493	1743	1330	1807.5	538.6	1105.6	0.813346	1.25861	0.575397	2.47021	0.233083	0.314664	1.00203	3.68499	2.56015	3.46264	1.07013	2.2049	0.810229	0.677223
168636	hsa-miR-122-5p	2.76636	0.0695131	0.385937	47	86	73.5	56.5	62.5	57.5	167.5	152	85	107	6	45.5	35	18	19.5	20	120	97	39	54	24.8	66	0.0116054	0.0803177	0.0694444	0.0382979	0.0418904	0.0407332	0.243902	0.205074	0.0750722	0.103448	0.0483112	0.133646	0.563062	0.650522
168846	hsa-miR-1273f	2.64223	0.0212426	0.246766	181.5	238	300.5	328	220	533.5	412	525	488	1130	141	199	262.5	290	178	496	365	470.5	442.5	1079	214.1	570.6	0.272727	0.35128	0.520833	0.617021	0.382385	1.01018	0.74187	0.994715	0.851781	2.06705	0.428849	1.13312	0.322306	0.470872
13147	hsa-miR-96-5p	9.01731	0.242519	0.583869	107	55	51.5	43	50	144	580.5	57.5	56	51.5	64	12.5	11	1.5	4	102.5	529	0.5	5	-4.5	18.6	126.5	0.123791	0.0220653	0.0218254	0.00319149	0.00859291	0.208758	1.0752	0.00105708	0.00962464	N/A	0.0358932	0.323661	1.38813	1.57614
17752	hsa-let-7f-5p	2.04647	0.213122	0.564305	56	114	182.5	51	99	109.5	196.5	289.5	89.5	141	12	71.5	141	9	52.5	68	143	229	38	84.5	57.2	112.5	0.0232108	0.126214	0.279762	0.0191489	0.112782	0.138493	0.29065	0.484144	0.0731473	0.161877	0.112223	0.229662	0.943569	0.708427
148000	hsa-miR-3195	2.40119	0.0240999	0.259413	67.5	80	68.5	101.5	69.5	140	72.5	141	157.5	168.5	23	38	27	60	24.5	98	21	82	105	110.5	34.5	83.3	0.0444874	0.0670786	0.0535714	0.12766	0.0526316	0.199593	0.0426829	0.173362	0.202117	0.211686	0.0690857	0.165888	0.488265	0.423919
147731	hsa-miR-3189-3p	2.77804	0.186051	0.536322	73.5	187	73	90	56	83.5	151	397.5	208	103.5	30	145	31	48	10	41.5	99	336.5	156	46.5	52.8	135.9	0.0580271	0.255958	0.0615079	0.102128	0.0214823	0.0845214	0.20122	0.711416	0.300289	0.0890805	0.0998205	0.277305	0.920013	0.932316
42702	hsa-miR-30c-1-3p	2.38021	0.33391	0.645947	95	91.5	215.5	374.5	166.5	1123.5	124.5	108.5	220.5	474.5	52.5	51	174.5	334.5	123	1081.5	75	54	171.5	419.5	147.1	360.3	0.101547	0.0900265	0.34623	0.711702	0.264232	2.20265	0.152439	0.114165	0.330125	0.80364	0.302748	0.720603	0.836191	1.21106
168802	hsa-miR-4516	3.47094	0.176287	0.526774	372	460.5	2206	3775	644.5	2081	2098.5	5825	1613	14783	329	418	2165	3732.5	600	2038.5	2046.5	5766	1560.5	14727	1448.9	5227.7	0.636364	0.737864	4.29563	7.94149	1.28894	4.15173	4.15955	12.1903	3.00385	28.2126	2.98006	10.3436	1.05752	1.02903
168815	hsa-miR-4488	5.33073	0.253366	0.589558	41.5	59	96	344	85.5	1568	126	111.5	66.5	1317.5	-1	17	56	303.5	41	1527	75	55.5	16	1263	83.3	587.3	N/A	0.0300088	0.111111	0.645745	0.0880773	3.10998	0.152439	0.117336	0.0307988	2.41954	0.218735	1.16602	1.31076	1.2696
169024	hsa-miR-3960	2.11266	0.0749528	0.397467	3447	3405	6565	10111	4522.5	9788.5	5844	16139.5	7514.5	20616	3403.5	3363	6524	10069.5	4476.5	9746.5	5792	16081.5	7463.5	20560.5	5567.3	11928.8	6.58317	5.93645	12.9444	21.4245	9.61654	19.8503	11.7724	33.9989	14.3667	39.3879	11.301	23.8752	0.557997	0.511361
169028	hsa-miR-4708-3p	2.26563	0.0475647	0.331013	5827	2015.5	4684.5	6371.5	2278.5	9183	3362.5	13525	7248	14584.5	5783.5	1973	4643.5	6329.5	2232.5	9140.5	3305.5	13467	7195	14527.5	4192.4	9527.1	11.1867	3.48279	9.21329	13.467	4.79592	18.6161	6.7185	28.4715	13.8499	27.8305	8.42914	19.0973	0.500757	0.486407
168979	hsa-miR-4734	2.77644	0.324238	0.63824	52.5	74.5	103.5	387.5	236	1203	189	108.5	82	535	9	31.5	62.5	345.5	190	1160	136.5	51	29.5	478.5	127.7	371.1	0.0174081	0.0556046	0.124008	0.735106	0.408163	2.36253	0.277439	0.107822	0.0567854	0.916667	0.268058	0.744248	1.12918	1.29995
17883	hsa-miR-19b-1-5p	2.27608	0.293397	0.616707	43.5	47	45.5	54	45	49.5	87.5	53.5	56	58.5	2	7	7	15	2	11.5	37.5	-2.5	6	5	6.6	11.5	0.00386847	0.0123566	0.0138889	0.0319149	0.00429646	0.0234216	0.0762195	N/A	0.0115496	0.00957854	0.0132651	0.0301923	0.857682	1.03629
29562	hsa-miR-199a-5p	2.53551	0.348503	0.657306	92.5	209.5	66	51.5	55	87	69.5	160.5	470.5	91.5	51	169.5	27	13	8	48.5	23	104.5	423.5	40	53.7	127.9	0.098646	0.299206	0.0535714	0.0276596	0.0171858	0.098778	0.046748	0.22093	0.815207	0.0766284	0.0992537	0.251658	1.16986	1.27919
46829	hsa-miR-664a-5p	2.31874	0.353772	0.662612	153.5	85	128	68.5	54	446.5	94.5	109	146	89	111.5	45	88.5	30.5	10	408.5	42	57.5	96	35.5	57.1	127.9	0.215667	0.0794351	0.175595	0.0648936	0.0214823	0.831976	0.0853659	0.121564	0.184793	0.0680077	0.111415	0.258341	0.72727	1.25328
147824	hsv2-miR-H9-5p	2.18983	0.420635	0.704509	44	57	98.5	269.5	78.5	132.5	90.5	72.5	175.5	587.5	2.5	16.5	59.5	231	35.5	95.5	40.5	16	125.5	534.5	69	162.4	0.00483559	0.0291262	0.118056	0.491489	0.0762621	0.194501	0.0823171	0.0338266	0.241578	1.02395	0.143954	0.315234	1.38313	1.28438
147493	hsa-miR-3944-3p	7.60383	0.215721	0.5644	44	42	43	54	88.5	330	53.5	53	51	84.5	1.5	2	5	15.5	44.5	291	4.5	-0.5	0	31	13.7	65.2	0.00290135	0.00353045	0.00992063	0.0329787	0.0955961	0.592668	0.00914634	N/A	N/A	0.059387	0.0289855	0.2204	1.3522	1.46719
168935	hsa-miR-4687-3p	2.13052	0.0770308	0.397467	169	842.5	696	1842.5	538	1935.5	1129.5	2401.5	858	2224	127	802.5	657	1804	494	1897.5	1084	2355.5	806.5	2170	776.9	1662.7	0.245648	1.41659	1.30357	3.8383	1.06122	3.86456	2.20325	4.97992	1.55245	4.15709	1.57307	3.35145	0.855981	0.425096
168565	hsa-miR-4649-5p	2.25342	0.398281	0.692695	46	81.5	119	446.5	123	170	214.5	171	135	1027.5	5.5	41.5	80.5	407.5	78.5	133	166	114.5	85.5	975	122.7	294.8	0.0106383	0.0732568	0.159722	0.867021	0.168636	0.270876	0.337398	0.242072	0.164581	1.86782	0.255855	0.576549	1.35935	1.25661
168864	hsa-miR-320d	3.42684	0.166373	0.522455	52.5	133	253.5	94.5	143.5	322	868.5	110	72	482	11	93	215	55.5	98.5	285	817.5	54	23.5	431	94.6	322.2	0.0212766	0.164166	0.426587	0.118085	0.2116	0.580448	1.66159	0.114165	0.0452358	0.82567	0.188343	0.645421	0.799656	1.01356
10972	hsa-miR-181b-5p	3.9292	0.211884	0.563402	273.5	448.5	361.5	110	93.5	636	2576.5	253	286.5	530	233.5	409	323	72.5	51	598.5	2528.5	203.5	240	478	217.8	809.7	0.451644	0.721977	0.640873	0.154255	0.10956	1.21894	5.13923	0.430233	0.461983	0.915709	0.415662	1.63322	0.667448	1.2168
17532	ebv-miR-BART5-5p	2.19233	0.366789	0.666802	73.5	282.5	314.5	596	398	210.5	358.5	526.5	261.5	2227.5	33	243.5	276	558	355.5	171.5	311	472.5	215	2174.5	293.2	668.9	0.0638298	0.429832	0.547619	1.18723	0.763695	0.349287	0.632114	0.998943	0.413859	4.16571	0.598442	1.31198	0.694427	1.23123
145956	hsa-miRPlus-A1083	5.13413	0.0178538	0.230477	43	43.5	63	57	82.5	97.5	197.5	49.5	43.5	128.5	2.5	5	24	19	39.5	58.5	152.5	-3.5	-2.5	76	18	56.2	0.00483559	0.00882613	0.047619	0.0404255	0.084855	0.119145	0.309959	N/A	N/A	0.145594	0.0373123	0.191566	0.872822	0.539663
147514	hsa-miR-494-3p	2.45641	0.0775285	0.398389	66	64	84.5	37.5	44	114	108	44.5	80	43.5	25.5	25	46	-0.5	1.5	77	61	-10	34	-8	19.5	30.8	0.049323	0.0441306	0.0912698	N/A	0.00322234	0.156823	0.123984	N/A	0.0654475	N/A	0.0469865	0.115418	0.766368	0.401029
147797	hsa-miR-4260	2.0909	0.337179	0.648939	42	43	43.5	75.5	120.5	78.5	46	48.5	46	123.5	1.5	4.5	5	37	77.5	41.5	-1.5	-4.5	-0.5	72	25.1	21.4	0.00290135	0.00794351	0.00992063	0.0787234	0.166488	0.0845214	N/A	N/A	N/A	0.137931	0.0531953	0.111226	1.32716	0.339545
168911	hsa-miR-4682	2.18219	0.224664	0.568164	701	606.5	454.5	588.5	246.5	250.5	388	560.5	1871.5	2436	660.5	567.5	416	550.5	203	213.5	340.5	507	1826.5	2384.5	479.5	1054.4	1.27756	1.00177	0.825397	1.17128	0.43609	0.434827	0.692073	1.07188	3.51588	4.56801	0.942418	2.05653	0.351239	0.906394
42592	hsa-miR-338-3p	2.4584	0.2672	0.598666	318.5	175.5	463	163.5	144.5	1311	924	271	100.5	162	274.5	134	421.5	121	99	1269	869.5	213	47.5	107	210	501.2	0.530948	0.23654	0.83631	0.257447	0.212675	2.58452	1.76728	0.450317	0.0914341	0.204981	0.414784	1.01971	0.64753	1.08065
42661	hsa-miR-492	2.75346	0.330192	0.643688	83	80	130	143.5	215	857.5	104	88	152.5	287.5	39.5	38	88.5	102	168.5	815.5	52	30.5	102	232.5	87.3	246.5	0.0764023	0.0670786	0.175595	0.217021	0.361976	1.6609	0.105691	0.064482	0.196343	0.445402	0.179615	0.494563	0.670345	1.35181
28302	hsa-miRPlus-A1015	2.21003	0.177233	0.528133	2126.5	899	3472	1268.5	1786	2563.5	8191	1932.5	963	7327	2082.5	857	3431	1227	1741	2521	8140	1873	912.5	7271.5	1867.7	4143.6	4.02805	1.5128	6.80754	2.61064	3.74006	5.13442	16.5447	3.95983	1.7565	13.9301	3.73982	8.26511	0.530231	0.79187
148673	hsv1-miR-H15	3.40197	0.207671	0.56153	45.5	54	43	49.5	51.5	97	48.5	52.5	61.5	59.5	3.5	13.5	2.5	9.5	7.5	56	-2.5	-2.5	12	5	7.3	13.6	0.00676983	0.0238305	0.00496032	0.0202128	0.0161117	0.114053	N/A	N/A	0.0230991	0.00957854	0.014377	0.0489102	0.574598	1.1617
169378	hsa-miR-4430	2.28438	0.217452	0.56496	46.5	43.5	55	80	73	74	67.5	55	48	134	3	2	14.5	38.5	28	32	14.5	-2.5	-4.5	79.5	17.2	23.8	0.00580271	0.00353045	0.0287698	0.0819149	0.0601504	0.0651731	0.0294715	N/A	N/A	0.152299	0.0360337	0.0823145	0.95228	0.767572
169388	hsa-miR-663a	2.95689	0.1996	0.5579	171.5	468.5	1413	3448	391	4115	1478.5	2006	718.5	9473	128	426	1372	3407	346.5	4073.5	1424.5	1949.5	667.5	9418	1135.9	3506.6	0.247582	0.751986	2.72222	7.24894	0.744361	8.29633	2.89533	4.12156	1.28489	18.0421	2.34302	6.92805	1.23864	0.971971
19591	hsa-miR-199b-5p	2.59723	0.0332502	0.288446	91.5	198	117.5	53	59.5	126	195	247.5	294.5	153	49.5	157.5	78	14	16.5	88	145.5	192	245	99	63.1	153.9	0.0957447	0.278023	0.154762	0.0297872	0.0354458	0.179226	0.295732	0.40592	0.471607	0.189655	0.118753	0.308428	0.863375	0.41991
168944	hsa-miR-4707-5p	2.12903	0.0848034	0.411808	498.5	789.5	841.5	2427	564	2746.5	1321	2033.5	1237.5	3551.5	457.5	748.5	802.5	2389	520.5	2709	1273.5	1980.5	1191.5	3499	983.6	2130.7	0.884913	1.32127	1.59226	5.08298	1.11815	5.51731	2.58841	4.1871	2.29355	6.70307	1.99992	4.25789	0.871557	0.442753
168696	hsa-miR-4739	2.06991	0.0442246	0.321379	356	1128.5	664	781	1632	969.5	2353.5	1425	1730	2878.5	314	1088	624.5	742	1588	932	2304.5	1371	1681.5	2823.5	871.3	1822.5	0.60735	1.92056	1.23909	1.57872	3.41139	1.89817	4.68394	2.89852	3.23677	5.409	1.75142	3.62528	0.597832	0.389231
169045	hsa-miR-4651	2.2949	0.318259	0.634372	72	117.5	266.5	843	145.5	112	418	479	468.5	1780.5	30	78	227.5	804	102.5	73	371.5	424	419	1727.5	248.4	603	0.0580271	0.137688	0.451389	1.71064	0.220193	0.148676	0.755081	0.896406	0.806545	3.30939	0.515587	1.18322	1.32674	1.03495
169244	hsa-miR-5572	2.57818	0.273683	0.604051	139.5	468.5	610.5	1681.5	839	351	1387	1457	777.5	5820.5	98	429	571.5	1642.5	795.5	313.5	1339.5	1403.5	729	5767.5	707.3	1910.6	0.189555	0.757282	1.13393	3.49468	1.70892	0.638493	2.72256	2.96723	1.40327	11.0489	1.45687	3.75608	0.869322	1.11477
IV_T vs I_II_T 2.0 fold down regulated miRNAs
		Fold change	P-value	FDR	ForeGround										ForeGround-BackGround												Normalized												CV-value
ID	Name	IV_T vs I_II_T	IV_T vs I_II_T	IV_T vs I_II_T	26051_T	27110_T	503550_T	506353_T	511691_T	25343_T	26600_T	26600_2_T	28553_T	28378_T	26051_T	27110_T	503550_T	506353_T	511691_T	25343_T	26600_T	26600_2_T	28553_T	28378_T	Mean of I_II_T group	Mean of IV_T group	26051_T	27110_T	503550_T	506353_T	511691_T	25343_T	26600_T	26600_2_T	28553_T	28378_T	Mean of I_II_T group	Mean of IV_T group	I_II_T group	IV_T group
17519	ebv-miR-BART1-3p	0.0545208	0.361698	0.665365	44	63	43	41.5	95.5	38	45.5	49	47.5	44	3.5	24.5	5	3.5	52	0.5	-1	-6	1.5	-10	17.7	-3	0.00676983	0.043248	0.00992063	0.00744681	0.111708	0.00101833	N/A	N/A	0.00288739	N/A	0.0358186	0.00195286	1.25895	0.676764
17928	hsa-miR-181a-2-3p	0.467238	0.00910664	0.183189	803	1124	1014.5	1379	1100.5	421	747.5	692.5	656	139.5	762	1085	976.5	1340.5	1057	383	699.5	635.5	610.5	84.5	1044.2	482.6	1.47389	1.91527	1.9375	2.85213	2.27068	0.780041	1.42175	1.34355	1.17517	0.161877	2.08989	0.976477	0.244789	0.530812
46633	hsa-miR-1267	0.176121	0.00344985	0.131189	244	558	490	222	257	68.5	111.5	102	130	99.5	202.5	518.5	452	183.5	212.5	30	64	46	84	45.5	313.8	53.9	0.391683	0.915269	0.896825	0.390426	0.456498	0.0610998	0.130081	0.0972516	0.161694	0.0871648	0.61014	0.107458	0.445015	0.363957
5250	hsa-miR-105-5p	0.413598	0.0123627	0.205053	67.5	92.5	100	90	71	57.5	65.5	63.5	66.5	86	26	52.5	62.5	52.5	27.5	18.5	16	7.5	18.5	31	44.2	18.3	0.0502901	0.0926743	0.124008	0.111702	0.0590763	0.0376782	0.0325203	0.0158562	0.0356112	0.059387	0.0875502	0.0362106	0.367366	0.429514
46747	hsa-miR-1263	0.330077	0.0531463	0.341507	50.5	73	51	53	63.5	43.5	55.5	56	56.5	54	9.5	33	12	14.5	20.5	3.5	6	-1	8	-1.5	17.9	3	0.0183752	0.0582524	0.0238095	0.0308511	0.0440387	0.00712831	0.0121951	N/A	0.0153994	N/A	0.0350654	0.0115743	0.460101	0.360313
146190	hsa-miR-3927-3p	0.252139	0.0725717	0.394245	109	84	107	55.5	61	47.5	63	57.5	59.5	48	67	44	68	16.5	18	8	13	0	10.5	-7	42.7	4.9	0.129594	0.0776699	0.134921	0.0351064	0.0386681	0.0162933	0.0264228	N/A	0.0202117	N/A	0.0831918	0.0209759	0.575039	0.243508
146061	hsa-miR-1914-3p	0.395233	0.573206	0.793778	42	87	45	38.5	44.5	44	44	59	51	45.5	1.5	46.5	6.5	1	1	5	-3	3	4	-8.5	11.3	0.1	0.00290135	0.082083	0.0128968	0.00212766	0.00214823	0.0101833	N/A	0.00634249	0.00769971	N/A	0.0204314	0.00807517	1.70152	0.241201
145831	hsa-miR-625-5p	0.35537	0.145264	0.496007	1078	6415.5	1232	1167	2497.5	293	1881.5	679.5	1299	224	1036.5	6376.5	1193	1128.5	2454.5	252.5	1831	622	1250.5	168.5	2437.8	824.9	2.00484	11.256	2.36706	2.40106	5.27282	0.514257	3.72154	1.31501	2.40712	0.322797	4.66035	1.65615	0.839953	0.855408
147535	hsa-miR-4309	0.444756	0.219884	0.566757	52.5	66.5	56	107.5	98.5	43.5	59.5	57.5	61	108.5	11	26.5	17.5	69	54.5	4.5	11	1	14	53.5	35.7	16.8	0.0212766	0.0467785	0.0347222	0.146809	0.117078	0.00916497	0.0223577	0.00211416	0.026949	0.10249	0.0733328	0.0326153	0.753657	1.23597
147611	hsa-miR-4305	0.474322	0.00128327	0.0993306	194	198.5	173.5	198.5	167.5	71.5	98	124.5	170.5	132	153	158.5	135.5	160.5	124	32.5	49	67.5	122	76	146.3	69.4	0.295938	0.279788	0.268849	0.341489	0.26638	0.0661914	0.0995935	0.142706	0.234841	0.145594	0.290489	0.137785	0.106031	0.460295
147627	hsa-miR-4294	0.260774	0.150776	0.499232	155.5	842	134.5	139.5	296.5	59	213.5	87	148	77.5	114.5	801.5	95.5	101.5	253	20.5	164.5	30	100	22	273.2	67.4	0.22147	1.41483	0.189484	0.215957	0.543502	0.0417515	0.33435	0.0634249	0.192493	0.0421456	0.517048	0.134833	1.01055	0.948959
147705	hsa-miR-4320	0.454809	0.0180451	0.230477	62	87	72	78.5	96	49.5	76	70	60	82	20	47.5	33	40.5	53	10	26	13	12.5	27	38.8	17.7	0.0386847	0.0838482	0.0654762	0.0861702	0.113856	0.0203666	0.0528455	0.0274841	0.0240616	0.0517241	0.0776071	0.0352964	0.358042	0.445263
148599	hsa-miR-3680-5p	0.402733	0.0420453	0.315171	391	397	283	148.5	176.5	92	142.5	121	287	75	349.5	358	245	111	133	53	93.5	64.5	238.5	20.5	239.3	94	0.676015	0.631951	0.486111	0.23617	0.285714	0.107943	0.190041	0.136364	0.459095	0.039272	0.463192	0.186543	0.428176	0.867214
146024	hsa-miR-383-5p	0.496361	0.00227987	0.110991	263	284.5	199.5	210.5	149.5	122.5	125	119.5	160	158	221.5	244.5	162	172.5	106	84	78.5	63.5	113	104	181.3	88.6	0.428433	0.431598	0.321429	0.367021	0.227712	0.171079	0.159553	0.134249	0.217517	0.199234	0.355239	0.176326	0.238584	0.185962
168656	hsa-miR-5002-3p	0.328851	0.0948826	0.422077	824.5	1400.5	777.5	618	2781.5	323	672	274	691	353	783	1361	739.5	580.5	2738	284.5	622	217	642	299	1240.4	412.9	1.51451	2.40247	1.46726	1.23511	5.88185	0.57943	1.26423	0.458774	1.2358	0.572797	2.50024	0.822206	0.776691	0.478708
168667	hsa-miR-4999-3p	0.274876	0.00683514	0.169414	64.5	89	81	68.5	92.5	47.5	63.5	53.5	58.5	49.5	23	49.5	43	31	49	9.5	13	-3	9.5	-6	39.1	4.6	0.0444874	0.0873786	0.0853175	0.0659574	0.105263	0.0193483	0.0264228	N/A	0.0182868	N/A	0.0776808	0.0213526	0.298618	0.207133
168910	hsa-miR-4735-5p	0.363135	0.00129988	0.0993306	305	409.5	254.5	222.5	237.5	72	126	159	211.5	118.5	263.5	370.5	216	185	194.5	34	77	101.5	162.5	62.5	245.9	87.5	0.509671	0.654016	0.428571	0.393617	0.41783	0.0692464	0.156504	0.214588	0.312801	0.119732	0.480741	0.174574	0.220951	0.536865
168569	hsa-miR-5088-5p	0.251178	0.0169832	0.228134	61.5	52	63	78	70	46.5	59	59.5	48.5	64	20	12	24.5	39	26.5	6.5	8	1.5	0	9	24.4	5	0.0386847	0.0211827	0.0486111	0.0829787	0.056928	0.0132383	0.0162602	0.00317125	N/A	0.0172414	0.0496771	0.0124778	0.460739	0.515635
168669	hsa-miR-5693	0.22331	0.0507121	0.336416	64.5	112	252.5	238	119	48	89.5	66	77.5	93	24.5	72	215	200	75	11	43	9.5	31	39.5	117.3	26.8	0.0473888	0.127096	0.426587	0.425532	0.161117	0.0224033	0.0873984	0.0200846	0.0596728	0.0756705	0.237544	0.0530459	0.745004	0.578079
169368	hsa-miR-3529-3p	0.392114	0.0418421	0.315171	106	132.5	118	73	77	61.5	65.5	58	99.5	43.5	65.5	93.5	80.5	35	33.5	24	16	1.5	53.5	-10.5	61.6	16.9	0.126692	0.165049	0.159722	0.0744681	0.0719656	0.0488798	0.0325203	0.00317125	0.102984	N/A	0.119579	0.0468888	0.374726	0.893727
169335	hsa-miR-4699-5p	0.246204	0.0252331	0.261369	164.5	382	196	205.5	498.5	104	149.5	90.5	109	97	123	343	158	168	455	67	101.5	34	61.5	42	249.4	61.2	0.237911	0.605472	0.313492	0.357447	0.977444	0.136456	0.206301	0.0718816	0.118383	0.0804598	0.498353	0.122696	0.60437	0.438215
169136	hsa-miR-5006-3p	0.462145	0.0064504	0.164737	347.5	303.5	232.5	198.5	187	135.5	135.5	144.5	211.5	105	306.5	264	194.5	161	144	96.5	87	88	163.5	49.5	214	96.9	0.592843	0.466019	0.385913	0.342553	0.309345	0.196538	0.176829	0.186047	0.314726	0.0948276	0.419335	0.193793	0.270314	0.406098
169243	hsa-miR-3682-5p	0.375227	0.00995137	0.18848	366.5	504.5	328.5	200.5	208.5	66.5	153	174	230	140	325	465.5	290.5	163	165.5	27.5	103.5	117	181	84.5	281.9	102.7	0.628627	0.821712	0.576389	0.346809	0.355532	0.0560081	0.210366	0.247357	0.348412	0.161877	0.545814	0.204804	0.366108	0.526156
169130	hsa-miR-4764-3p	0.485935	0.166919	0.523236	564.5	772.5	317	842.5	1793.5	558	304.5	455.5	496.5	455	524	732	278	803.5	1749.5	518.5	254.5	399	448.5	399.5	817.4	404	1.01354	1.29214	0.551587	1.70957	3.75832	1.05601	0.517276	0.843552	0.86333	0.765326	1.66503	0.809098	0.746948	0.241063
42959	hsa-miR-514a-3p	0.318975	0.0153909	0.220233	300.5	370	506.5	162.5	260.5	95	231.5	115.5	87	165	257	328	466	122	215.5	53	180.5	57	35.5	107	277.7	86.6	0.497099	0.578994	0.924603	0.259574	0.462943	0.107943	0.36687	0.120507	0.0683349	0.204981	0.544643	0.173727	0.445742	0.684403
46415	hsa-miR-548l	0.262379	0.368147	0.667445	49.5	48	60.5	168	639	91.5	58.5	66	51.5	209.5	7	6.5	20	127	593	50.5	7	7	1	150.5	150.7	43.2	0.0135397	0.011474	0.0396825	0.270213	1.2739	0.102851	0.0142276	0.0147992	0.00192493	0.288314	0.321762	0.0844234	1.68807	1.43237
17289	hsa-miR-616-5p	0.187154	0.00275761	0.119359	68	66.5	75.5	72	92.5	48.5	59	59	55.5	65.5	24.5	23.5	35.5	30.5	46.5	6	7	0	5	6.5	32.1	4.9	0.0473888	0.0414828	0.0704365	0.0648936	0.0998926	0.01222	0.0142276	N/A	0.00962464	0.0124521	0.0648189	0.0121311	0.354341	0.156324
46454	hsa-miR-520g-3p	0.106303	0.0174674	0.228724	52	57	55.5	83	80	44	55	63	53.5	59	9.5	14.5	15.5	42	34	2	2.5	3.5	3.5	1	23.1	2.5	0.0183752	0.0255958	0.030754	0.0893617	0.0730397	0.00407332	0.0050813	0.00739958	0.00673725	0.00191571	0.0474253	0.00504143	0.667885	0.433961
42769	hsa-let-7b-3p	0.254086	0.39624	0.692672	255.5	146	254	427	5206	157	200.5	406.5	144.5	1017.5	212	103	213.5	385	5160	114.5	148	346	94	958.5	1214.7	332.2	0.410058	0.181818	0.423611	0.819149	11.0849	0.233198	0.300813	0.731501	0.180943	1.83621	2.5839	0.656532	1.84129	1.05779
42964	hsa-miR-7-2-3p	0.435676	0.0286492	0.272363	133	168.5	144.5	261	154	71.5	118.5	110.5	131.5	114.5	90	126.5	103.5	220	107.5	30.5	66.5	50	81	56.5	129.5	56.9	0.174081	0.223301	0.205357	0.468085	0.230934	0.0621181	0.135163	0.105708	0.155919	0.108238	0.260352	0.113429	0.453893	0.311606
146152	hsa-miR-3179	0.153596	0.380311	0.680494	44	43.5	47	79.5	76	43.5	49	50	44.5	62.5	0.5	1	6.5	38.5	29	2	-4	-10.5	-6	3	15.1	-3.1	0.000967118	0.00176523	0.0128968	0.0819149	0.0622986	0.00407332	N/A	N/A	N/A	0.00574713	0.0319685	0.00491022	1.1758	0.24104
145701	hsa-miR-668-3p	0.310666	0.0234452	0.257249	434.5	1078	679	352	1175	183	299	349.5	346.5	151.5	392.5	1037.5	639.5	312.5	1131	142	248	291.5	296.5	94	702.6	214.4	0.759188	1.83142	1.26885	0.664894	2.42965	0.289206	0.504065	0.616279	0.570741	0.180077	1.3908	0.432074	0.534938	0.436464
147203	hsa-miR-302a-3p	0.469788	0.0453017	0.324117	1311	894	696	579	424	602.5	232.5	495.5	415	193.5	1268	850.5	655	536.5	377.5	560	179.5	435	364.5	135	737.5	334.8	2.45261	1.50132	1.2996	1.14149	0.810956	1.14053	0.364837	0.919662	0.701636	0.258621	1.4412	0.677057	0.429645	0.546102
147837	hsa-miR-3119	0.167977	0.00221401	0.110991	359	172	248	174	182.5	76	88	89	81	83	316	129.5	207.5	132.5	135.5	34	35	29.5	30	24	184.2	30.5	0.611219	0.228597	0.411706	0.281915	0.291085	0.0692464	0.0711382	0.0623679	0.0577478	0.045977	0.364904	0.0612955	0.419605	0.164866
148335	hsa-miR-3606-5p	0.475879	0.103927	0.434962	840.5	406	482	261	220	360	151.5	257	227.5	189.5	797	363.5	441.5	219.5	174	317.5	98.5	197	176	132.5	399.1	184.3	1.54159	0.641659	0.875992	0.467021	0.373792	0.64664	0.200203	0.41649	0.338787	0.253831	0.78001	0.37119	0.598357	0.470462
148042	hsa-miR-3662	0.463012	0.361924	0.665365	52	48.5	61	97	88	68	57.5	56	46.5	66	8.5	5.5	21	56	41	26	4	-5.5	-5	8	26.4	5.5	0.016441	0.00970874	0.0416667	0.119149	0.0880773	0.0529532	0.00813008	N/A	N/A	0.0153257	0.0550085	0.0254696	0.858708	0.945118
147712	hsv1-miR-H1-5p	0.380868	0.110667	0.44914	62.5	119	206	272	180.5	150	95	69.5	55	139	19.5	76.5	165.5	231	134.5	107.5	43.5	8	4.5	81	125.4	48.9	0.0377176	0.13504	0.328373	0.491489	0.288937	0.218941	0.0884146	0.0169133	0.00866218	0.155172	0.256311	0.0976207	0.687086	0.923966
46474	hsa-miR-766-5p	0.456215	0.0112131	0.195771	138	89.5	133	148.5	150	74	86.5	101	80.5	129	95	46.5	93	106.5	105	32.5	33.5	40.5	29	71	89.2	41.3	0.183752	0.082083	0.184524	0.226596	0.225564	0.0661914	0.0680894	0.0856237	0.0558229	0.136015	0.180504	0.0823486	0.326208	0.386825
168954	hsa-miR-5580-5p	0.252696	0.007767	0.178192	318	320	405	399	692.5	75	139.5	180	183.5	171.5	276	278	365.5	358	648.5	34.5	90	123	132.5	114	385.2	98.8	0.533849	0.490733	0.725198	0.761702	1.39313	0.0702648	0.182927	0.260042	0.255053	0.218391	0.780922	0.197336	0.463266	0.393029
168811	hsa-miR-1255b-2-3p	0.255634	0.001249	0.0993306	725.5	795.5	483.5	320.5	468	104	177	195	296.5	131.5	683.5	754	443.5	280.5	423.5	63	126	136.5	246	74	517	129.1	1.32205	1.33098	0.87996	0.596809	0.909774	0.12831	0.256098	0.288584	0.473532	0.141762	1.00791	0.257657	0.312985	0.541008
168801	hsa-miR-4477b	0.1306	0.0150405	0.21723	92	77	132.5	96	133.5	55	61	57.5	51.5	60	49.5	35	92	55	88	12.5	10.5	0	0	2	63.9	5	0.0957447	0.0617829	0.18254	0.117021	0.189044	0.0254582	0.0213415	N/A	N/A	0.00383142	0.129227	0.016877	0.428048	0.680441
169211	hsa-miR-5704	0.408316	0.00372972	0.138049	1312	954	784.5	1011.5	1498	329	419	581	586.5	538.5	1268.5	911	744	969.5	1453.5	286.5	366.5	521.5	534	480	1069.3	437.7	2.45358	1.60812	1.47619	2.06277	3.12245	0.583503	0.744919	1.10254	1.02791	0.91954	2.14462	0.875682	0.312178	0.241593
169090	hsa-miR-5186	0.221693	0.0471924	0.330824	54	62.5	59.5	77.5	64.5	42.5	64	57.5	51	53	11	20.5	19.5	36	19	1.5	12	-3	0.5	-5.5	21.2	1.1	0.0212766	0.0361871	0.0386905	0.0765957	0.0408163	0.00305499	0.0243902	N/A	0.000962464	N/A	0.0427133	0.00946923	0.478361	1.36909
169222	hsa-miR-4760-5p	0.0809173	0.392042	0.689224	55.5	78.5	82.5	334	114.5	45	63.5	53.5	49.5	55.5	12.5	37	41.5	293	68.5	3.5	11.5	-5.5	-1	-2	90.5	1.3	0.0241779	0.0653133	0.0823413	0.623404	0.147154	0.00712831	0.023374	N/A	N/A	N/A	0.188478	0.0152511	1.3112	0.753217
169353	hsa-miR-5582-3p	0.408784	0.060428	0.355398	69	60	68	110.5	89	50	67	75	66.5	77.5	27	18.5	28.5	70	43.5	10	17	16	15.5	20	37.5	15.7	0.0522244	0.0326567	0.0565476	0.148936	0.0934479	0.0203666	0.0345528	0.0338266	0.0298364	0.0383142	0.0767625	0.0313793	0.598525	0.218368
11159	hsa-miR-518e-3p	0.154108	0.214462	0.564305	50	101	47.5	49.5	57	41	52.5	52	53	48	8.5	61.5	8	10.5	14	2.5	2.5	-7	4	-7	20.5	-1	0.016441	0.108561	0.015873	0.0223404	0.0300752	0.00509165	0.0050813	N/A	0.00769971	N/A	0.0386582	0.00595755	1.02162	0.253252
17541	ebv-miR-BART1-5p	0.367014	0.050449	0.336416	76	185	250	300.5	234.5	92	124	77	71	200.5	35.5	145	210.5	262	188.5	53	75.5	19.5	23.5	145	168.3	63.3	0.0686654	0.255958	0.417659	0.557447	0.404941	0.107943	0.153455	0.0412262	0.0452358	0.277778	0.340934	0.125128	0.545222	0.777122
11171	hsa-miR-521	0.243276	0.0578477	0.349342	45.5	75.5	62	54	64	36.5	50.5	60.5	51.5	47.5	5	36.5	23.5	15.5	15.5	-1	2.5	5.5	5.5	-7.5	19.2	1	0.00967118	0.0644307	0.046627	0.0329787	0.0332975	N/A	0.0050813	0.0116279	0.0105871	N/A	0.037401	0.00909877	0.538253	0.386638
17272	hsa-miR-551a	0.391665	0.3149	0.632056	91.5	121	82	549	173.5	129.5	100.5	98	145.5	95.5	50.5	81.5	43	510	128	92	52.5	42.5	100	44	162.6	66.2	0.0976789	0.143866	0.0853175	1.08511	0.274973	0.187373	0.106707	0.089852	0.192493	0.0842912	0.337388	0.132143	1.25874	0.40431
42683	hsa-miR-922	0.270742	0.0217124	0.246766	109.5	119	225	206.5	184	153	77.5	63.5	66	66	68	78.5	185.5	167.5	140	114.5	27.5	5.5	17.5	8.5	127.9	34.7	0.131528	0.13857	0.368056	0.356383	0.300752	0.233198	0.0558943	0.0116279	0.0336862	0.0162835	0.259058	0.0701379	0.447977	1.32304
42824	ebv-miR-BART9-5p	0.324251	0.27187	0.603793	100.5	163	206	926.5	205	86	114.5	149.5	173	192	60	124	167.5	888.5	158	49	66	93	127.5	137.5	279.6	94.6	0.116054	0.218888	0.332341	1.89043	0.33942	0.0997963	0.134146	0.196617	0.245428	0.26341	0.579426	0.18788	1.2747	0.373897
145717	hsa-miR-516a-3p/hsa-miR-516b-3p	0.245779	0.00180246	0.104243	101.5	92.5	74	86.5	73.5	39.5	56.5	66	75.5	53.5	59.5	53	35	47.5	28.5	3	8.5	11	31.5	0.5	44.7	10.9	0.115087	0.0935569	0.0694444	0.101064	0.0612245	0.00610998	0.0172764	0.0232558	0.0606352	0.000957854	0.0880753	0.0216471	0.253656	1.08614
145984	ebv-miR-BART2-3p	0.344322	0.0713673	0.391671	214	419	314	952.5	579.5	177	315	138.5	195.5	211.5	173.5	379.5	275	913.5	534.5	140	268	83	152	157	455.2	160	0.33559	0.669903	0.545635	1.94362	1.14823	0.285132	0.544715	0.175476	0.292589	0.300766	0.928595	0.319736	0.690337	0.424595
145842	hsa-miR-658	0.11994	0.00544246	0.154803	52.5	76.5	66.5	66	67.5	40	53	56	52	51.5	10.5	36.5	27.5	27.5	23.5	1.5	3.5	-2	4	-5	25.1	0.4	0.0203095	0.0644307	0.0545635	0.0585106	0.0504834	0.00305499	0.00711382	N/A	0.00769971	N/A	0.0496595	0.00595617	0.346259	0.424689
147941	hsa-miR-3160-3p	0.297476	0.25055	0.587934	52.5	65.5	67.5	264	233.5	74	82.5	54.5	53.5	96.5	11	26	28.5	225	188	37.5	34.5	-2.5	8	40.5	95.7	23.6	0.0212766	0.0458959	0.0565476	0.478723	0.403867	0.0763747	0.070122	N/A	0.0153994	0.0775862	0.201262	0.0598706	1.09848	0.498196
147706	hsa-miR-4255	0.281695	0.00250109	0.111686	705	1480	543	905	837	201	279.5	256.5	460	225.5	664.5	1440.5	504	866	789.5	165.5	230.5	200.5	416	170.5	852.9	236.6	1.2853	2.54281	1	1.84255	1.69603	0.337067	0.468496	0.42389	0.80077	0.326628	1.67334	0.47137	0.352169	0.410485
147986	hsa-miRPlus-K1303*	0.29592	0.317074	0.63394	191.5	595	472.5	405	3573.5	572	473	275	239.5	228.5	149.5	554.5	433	366.5	3529.5	532	424	216	193	172.5	1006.6	307.5	0.289168	0.978817	0.859127	0.779787	7.58217	1.0835	0.861789	0.45666	0.371511	0.33046	2.09781	0.620784	1.46679	0.537625
148285	hsa-miR-3941	0.39116	0.0046383	0.147175	1132.5	841	639	553.5	930	359	285.5	301.5	615	199	1091.5	801	600	515.5	886.5	319	238	244	569.5	142.5	778.9	302.6	2.11122	1.41395	1.19048	1.09681	1.9044	0.649695	0.48374	0.515856	1.09625	0.272989	1.54337	0.603705	0.288585	0.507986
148640	hsa-miR-34b-3p	0.156639	0.0791154	0.400045	52.5	70.5	53	66.5	86.5	39	48	55	52	50.5	11.5	31	14	28.5	39.5	2.5	-1	-2	5.5	-5.5	24.9	-0.1	0.0222437	0.054722	0.0277778	0.0606383	0.084855	0.00509165	N/A	N/A	0.0105871	N/A	0.0500474	0.00783938	0.510845	0.495686
148172	hsa-miR-216a-3p	0.405446	0.00632194	0.164737	249	370.5	329	428.5	249.5	58.5	223.5	147.5	196	198.5	209.5	331	290.5	390	205.5	21	174.5	89.5	150.5	143	285.3	115.7	0.405222	0.584289	0.576389	0.829787	0.441461	0.0427699	0.354675	0.189218	0.289702	0.273946	0.56743	0.230062	0.294071	0.522312
168700	hsa-miR-5696	0.444909	0.129002	0.471397	87.5	93	75.5	196	190	70	98	97	92	88.5	46.5	53	36.5	158	147	33.5	49.5	38.5	47	33	88.2	40.3	0.089942	0.0935569	0.0724206	0.33617	0.315789	0.0682281	0.10061	0.0813953	0.0904716	0.0632184	0.181576	0.0807846	0.728405	0.191116
168704	hsa-miR-506-5p	0.496486	0.0156787	0.220858	507	640	366	507.5	300	123	212.5	295.5	422.5	224	466	600.5	327	469	255	86.5	163.5	239.5	376.5	169	423.5	207	0.901354	1.06002	0.64881	0.997872	0.547798	0.176171	0.332317	0.506342	0.724735	0.323755	0.83117	0.412664	0.268111	0.508966
168670	hsa-miR-4694-5p	0.179034	0.0990302	0.429192	295.5	436.5	201	1108	232.5	75	109.5	134	224	74	254.5	397	161.5	1069	187	38.5	61	77.5	181	18.5	413.8	75.3	0.492263	0.700794	0.320437	2.27447	0.401719	0.0784114	0.123984	0.163848	0.348412	0.0354406	0.837936	0.150019	0.973198	0.806018
168767	hsa-miR-4681	0.318131	0.0712632	0.391671	87	85	81.5	185.5	111.5	44	66.5	63.5	73.5	106.5	46.5	45.5	43	147	66.5	7.5	19	8	30	51	69.7	23.1	0.089942	0.0803177	0.0853175	0.312766	0.142857	0.0152749	0.0386179	0.0169133	0.0577478	0.0977011	0.14224	0.045251	0.693206	0.753698
168570	hsa-miR-2682-3p	0.488071	0.0831002	0.409483	640.5	1681	560.5	968.5	844	240.5	375	926	701.5	119.5	598.5	1641	521.5	929.5	800	202.5	325	869	653	63	898.1	422.5	1.15764	2.89673	1.03472	1.97766	1.71858	0.412424	0.660569	1.83721	1.25698	0.12069	1.75707	0.857574	0.424954	0.803491
168786	hsa-miR-3618	0.145909	0.149738	0.497042	58	66	61.5	139.5	86.5	47	53	55	53	52	17	26.5	23.5	101	43	9	3.5	-4	6.5	-4.5	42.2	2.1	0.032882	0.0467785	0.046627	0.214894	0.0923738	0.0183299	0.00711382	N/A	0.012512	N/A	0.086711	0.0126519	0.866128	0.443361
169071	hsa-miR-4639-5p	0.163166	0.0935118	0.420047	53	62.5	75.5	143.5	105.5	43	56	52.5	47	74.5	11	22	36.5	105.5	62	6.5	8	-6.5	0.5	17.5	47.4	5.2	0.0212766	0.038835	0.0724206	0.224468	0.13319	0.0132383	0.0162602	N/A	0.000962464	0.0335249	0.0980381	0.0159965	0.842264	0.839444
169227	hsa-miR-3064-5p	0.352667	0.131132	0.47337	126	186.5	532.5	848.5	315	103.5	208	198.5	197	186.5	85	147.5	493.5	810	271.5	68	160	143	151.5	131	361.5	130.7	0.16441	0.260371	0.979167	1.7234	0.583244	0.138493	0.325203	0.302326	0.291627	0.250958	0.742119	0.261721	0.854937	0.28255
169308	hsa-miR-4503	0.240958	0.09283	0.419018	185	372.5	395	1338.5	610	196.5	190	139.5	165.5	219	144	332.5	356	1299.5	562	159	142	82.5	121	165	538.8	133.9	0.27853	0.586937	0.706349	2.76489	1.2073	0.323829	0.288618	0.174419	0.232916	0.316092	1.1088	0.267175	0.887785	0.235531
169172	hsa-miR-4445-3p	0.223189	0.0252281	0.261369	71.5	164	117	245.5	202	47.5	88	66.5	88.5	84	30.5	124	78	206.5	157	11	39	10.5	47	29	119.2	27.3	0.0589942	0.218888	0.154762	0.439362	0.337272	0.0224033	0.0792683	0.0221987	0.0904716	0.0555556	0.241855	0.0539795	0.619046	0.584419
169199	hsa-miR-4518	0.436684	0.155833	0.504777	121.5	1394	579	591.5	752	272.5	851.5	159.5	146	172	80.5	1353.5	539.5	552.5	707.5	236	803	103	104	117.5	646.7	272.7	0.155706	2.38923	1.07044	1.17553	1.51987	0.480652	1.63211	0.217759	0.200192	0.225096	1.26216	0.551163	0.639409	1.11626
169173	hsa-miR-5590-3p	0.41171	0.147156	0.49612	49.5	67.5	55.5	81	81	44.5	53	55	62	47	8.5	27.5	17.5	42.5	34	8.5	5	-2.5	19.5	-8	26	4.5	0.016441	0.0485437	0.0347222	0.0904255	0.0730397	0.0173116	0.0101626	N/A	0.0375361	N/A	0.0526344	0.0216701	0.561362	0.655174
169231	hsa-miR-4766-3p	0.0836075	0.118822	0.462419	58	52.5	61	91	70	40.5	48	52	45.5	59	16.5	13	22	52	26	2	-1	-7	-3	2.5	25.9	-1.3	0.0319149	0.0229479	0.0436508	0.110638	0.0558539	0.00407332	N/A	N/A	N/A	0.00478927	0.0530012	0.0044313	0.651232	0.114245
169315	hsa-miR-4676-3p	0.101215	0.284949	0.612718	46.5	53.5	59	108	67.5	40.5	48.5	52.5	47	58.5	5	14	20	69	22.5	3	-1.5	-6	-1	2.5	26.1	-0.6	0.00967118	0.0247132	0.0396825	0.146809	0.0483351	0.00610998	N/A	N/A	N/A	0.00478927	0.0538421	0.00544963	1.00333	0.171366
169005	hsa-miR-520b/hsa-miR-520c-3p	0.224711	0.0485467	0.333984	54.5	57	65	108	91	40	53	64.5	53	78.5	14	18	26	69	47.5	1.5	4	7.5	6	22	34.9	8.2	0.0270793	0.0317741	0.0515873	0.146809	0.102041	0.00305499	0.00813008	0.0158562	0.0115496	0.0421456	0.071858	0.0161473	0.714741	0.945734
169416	hsa-miRPlus-A1086	0.337304	0.390476	0.687793	67	155.5	331	45	49	39	43	105	108	61.5	26.5	116	291.5	7	5.5	2	-5	47	62	5	89.3	22.2	0.0512573	0.204766	0.578373	0.0148936	0.0118153	0.00407332	N/A	0.0993658	0.119346	0.00957854	0.172221	0.0580908	1.39577	1.02937
17589	ebv-miR-BART3-3p	0.276904	0.0169118	0.228134	68.5	92	58	55	79	39.5	61.5	61.5	64	55	27.5	52.5	19.5	17	37.5	1.5	11.5	4.5	16	-1.5	30.8	6.4	0.0531915	0.0926743	0.0386905	0.0361702	0.0805585	0.00305499	0.023374	0.00951374	0.0307988	N/A	0.060257	0.0166854	0.419695	0.759
27551	hsa-miR-612	0.431699	0.0761634	0.397467	81	121.5	215	146	228.5	139	97	69	90.5	112	40	82.5	177	108.5	184.5	102	47.5	11.5	42	57	118.5	52	0.0773694	0.145631	0.35119	0.230851	0.396348	0.207739	0.0965447	0.0243129	0.080847	0.109195	0.240278	0.103728	0.559321	0.641846
42504	hsa-miR-593-3p	0.456388	0.00741636	0.174473	250.5	239	165	131.5	170	60	135.5	142	136.5	112	209	200	126.5	94	127	21	86	85.5	88.5	56	151.3	67.4	0.404255	0.353045	0.250992	0.2	0.272825	0.0427699	0.174797	0.180761	0.170356	0.10728	0.296223	0.135193	0.276075	0.440758
17490	hsa-miR-571	0.192982	0.205948	0.56153	45	51	44.5	83	70	42	50.5	51	45.5	49.5	4	11.5	7	45.5	27.5	3.5	3.5	-7	4.5	-4.5	19.1	0	0.00773694	0.0203001	0.0138889	0.0968085	0.0590763	0.00712831	0.00711382	N/A	0.00866218	N/A	0.0395621	0.00763477	0.954252	0.116544
15619	hsa-miR-649	0.397761	0.130809	0.47337	63.5	59	68	46	47.5	38	51.5	55.5	59	59	23.5	19.5	30	8	4	1	4.5	-1	15	6.5	17	5.2	0.0454545	0.0344219	0.0595238	0.0170213	0.00859291	0.00203666	0.00914634	N/A	0.0288739	0.0124521	0.0330029	0.0131273	0.6268	0.865502
42530	hsa-let-7a-2-3p	0.396083	0.017431	0.228724	925	1061	1128	333.5	550.5	313	309	352	555.5	176.5	884	1021	1090	295.5	507.5	275	259.5	295	511.5	121.5	759.6	292.5	1.70986	1.80229	2.1627	0.628723	1.09023	0.560081	0.527439	0.623679	0.984601	0.232759	1.47876	0.585712	0.414026	0.459063
11138	hsa-miR-506-3p	0.167907	0.0260827	0.266197	56	60	49	57.5	74.5	40	52	56	54	53.5	15	20	10.5	19.5	32	1	3	-1	6	-2.5	19.4	1.3	0.0290135	0.0353045	0.0208333	0.0414894	0.0687433	0.00203666	0.00609756	N/A	0.0115496	N/A	0.0390768	0.00656126	0.467378	0.727509
147608	hsa-miR-4307	0.359472	0.0183485	0.230477	598.5	696	419	239.5	299.5	60	167.5	209	373	157	558	656	380.5	202	256	23	116.5	151.5	326.5	102	410.5	143.9	1.0793	1.15799	0.75496	0.429787	0.549946	0.0468432	0.236789	0.320296	0.628489	0.195402	0.794397	0.285564	0.401847	0.755741
148234	hsa-miR-3667-5p	0.436161	0.0115956	0.1987	600.5	372	435.5	676	733	391.5	221	211	315	258.5	559.5	332.5	398	638	689.5	355.5	170.5	154	273	203	523.5	231.2	1.08221	0.586937	0.789683	1.35745	1.4812	0.724033	0.346545	0.325581	0.525505	0.388889	1.05949	0.462111	0.354174	0.358822
147666	hsa-miR-4277	0.471054	0.419052	0.703598	46	66.5	49.5	60	108	45.5	75	49.5	50	53.5	4.5	27.5	11.5	21.5	65	8.5	26.5	-7.5	2	-1.5	26	5.6	0.00870406	0.0485437	0.0228175	0.0457447	0.139635	0.0173116	0.0538618	N/A	0.00384986	N/A	0.0530889	0.0250078	0.962827	1.03484
148181	hsa-miR-203b-5p	0.257527	0.11403	0.45519	48.5	66.5	57	64	92.5	38.5	61	49.5	53.5	46	7	26.5	19	25.5	49.5	2	11.5	-6	6.5	-8	25.5	1.2	0.0135397	0.0467785	0.0376984	0.0542553	0.106337	0.00407332	0.023374	N/A	0.012512	N/A	0.0517218	0.0133198	0.6605	0.726412
148386	hsa-miR-219b-5p	0.223362	0.00569449	0.158079	457	455	275.5	140	411.5	68.5	165	100	193	61.5	416.5	415.5	237.5	101.5	369	29	115	43	144.5	6.5	308	67.6	0.805609	0.733451	0.47123	0.215957	0.792696	0.0590631	0.23374	0.0909091	0.278152	0.0124521	0.603789	0.134863	0.423237	0.853283
168932	hsa-miR-5094	0.46897	0.310777	0.630587	48	61	96	174	118	42.5	76	57.5	62.5	156.5	6.5	22	58	136.5	74.5	5	26	0.5	16.5	101	59.5	29.8	0.0125725	0.038835	0.115079	0.290426	0.160043	0.0101833	0.0528455	0.00105708	0.0317613	0.193487	0.123391	0.0578668	0.894632	1.35523
168676	hsa-miR-499b-5p	0.29056	0.15804	0.507189	53	57.5	69	107	95	40.5	56.5	51.5	48	80.5	11.5	18.5	31	68.5	52	2	6.5	-5.5	0	25	36.3	5.6	0.0222437	0.0326567	0.0615079	0.145745	0.111708	0.00407332	0.0132114	N/A	N/A	0.0478927	0.0747722	0.0217258	0.704842	1.06404
168812	hsa-miR-875-3p	0.355066	0.123991	0.466926	45	115.5	58.5	72	76.5	50.5	69	48	53.5	56	5.5	76.5	20.5	34	34	14.5	20	-9.5	11	1.5	34.1	7.5	0.0106383	0.13504	0.0406746	0.0723404	0.0730397	0.0295316	0.0406504	N/A	0.0211742	0.00287356	0.0663466	0.0235574	0.697329	0.67625
169118	hsa-miR-5009-3p	0.156463	0.0438531	0.321379	138.5	335	142.5	136.5	477.5	42	79	93.5	78	109.5	97.5	295.5	104	98	434.5	5.5	30	36.5	34.5	55.5	205.9	32.4	0.188588	0.521624	0.206349	0.208511	0.933405	0.0112016	0.0609756	0.077167	0.06641	0.106322	0.411695	0.0644152	0.784727	0.535884
169321	hsa-miR-4691-3p	0.310875	0.261758	0.594146	46	57.5	66	149	210	48	81	52	54	91	4.5	19	28	111	167.5	10	31	-4.5	10	36.5	66	16.6	0.00870406	0.0335393	0.0555556	0.23617	0.359828	0.0203666	0.0630081	N/A	0.0192493	0.0699234	0.138759	0.0431368	1.10046	0.627985
169157	hsa-miR-4755-3p	0.396883	0.173458	0.525666	57.5	66	83	150.5	173.5	53.5	99	58	58.5	115	16	27.5	45.5	112.5	130.5	16	49.5	2.5	11	59.5	66.4	27.7	0.0309478	0.0485437	0.0902778	0.239362	0.280344	0.0325866	0.10061	0.00528541	0.0211742	0.113985	0.137895	0.0547281	0.829034	0.898739
169064	hsa-miR-4778-3p	0.401088	0.00235852	0.110991	211.5	142	140.5	157	169.5	66.5	119.5	101.5	128	80	171	103	102	119	126.5	29	70	44.5	80	25	124.3	49.7	0.330754	0.181818	0.202381	0.253191	0.271751	0.0590631	0.142276	0.0940803	0.153994	0.0478927	0.247979	0.0994614	0.237722	0.48027
32731	hsa-miR-190b	0.221077	0.00153838	0.0993306	71.5	85.5	64.5	65.5	76	48.5	64.5	59	53.5	53.5	28	42.5	24.5	22	30.5	6.5	11	-1	1.5	-4.5	29.5	2.7	0.0541586	0.0750221	0.0486111	0.0468085	0.0655209	0.0132383	0.0223577	N/A	0.00288739	N/A	0.0580242	0.0128278	0.206535	0.759417
17571	kshv-miR-K12-11-3p	0.434588	0.129216	0.471397	80	61.5	99	132.5	97.5	46	64.5	73	65.5	131	38	19.5	59.5	92	52	4	12	14	16	72.5	52.2	23.7	0.073501	0.0344219	0.118056	0.195745	0.111708	0.00814664	0.0243902	0.0295983	0.0307988	0.138889	0.106686	0.0463646	0.562578	1.13246
17508	hcmv-miR-UL112-3p	0.337449	0.253098	0.589558	101.5	103.5	135.5	589	196	103	98	94	97.5	202	58.5	60.5	94.5	548	150.5	60.5	41	34.5	43.5	144.5	182.4	64.8	0.113153	0.106796	0.1875	1.16596	0.323308	0.123218	0.0833333	0.0729387	0.0837344	0.27682	0.379343	0.128009	1.18175	0.666957
42778	hsa-let-7g-3p	0.462049	0.174023	0.525666	50.5	51	56	73.5	62.5	52	57.5	57.5	59	68.5	7.5	8	15.5	32.5	17	9.5	3.5	-3.5	7	11	16.1	5.5	0.0145068	0.0141218	0.030754	0.0691489	0.0365199	0.0193483	0.00711382	N/A	0.0134745	0.0210728	0.0330103	0.0152523	0.681196	0.414749
46661	hsa-miR-1294	0.351645	0.146903	0.49612	53	58	50.5	89.5	66.5	53	70.5	61.5	57.5	62.5	9.5	15	9.5	48	20	10	17.5	1	5	3	20.4	7.3	0.0183752	0.0264784	0.0188492	0.102128	0.0429646	0.0203666	0.0355691	0.00211416	0.00962464	0.00574713	0.041759	0.0146843	0.842492	0.921203
11058	hsa-miR-325	0.162685	0.000123545	0.0593385	64	77.5	79	82	78.5	42	57.5	63.5	60	64	22	36	40	42	33.5	2	5	4.5	11	6	34.7	5.7	0.0425532	0.0635481	0.0793651	0.0893617	0.0719656	0.00407332	0.0101626	0.00951374	0.0211742	0.0114943	0.0693587	0.0112836	0.255824	0.550336
42971	hsa-miR-96-3p	0.470168	0.495047	0.751779	47	46.5	55.5	75.5	59.5	40.5	56.5	53.5	46.5	69.5	3.5	3	15.5	34	13.5	-1.5	2.5	-7	-3.5	11.5	13.9	0.4	0.00676983	0.00529568	0.030754	0.0723404	0.0290011	N/A	0.0050813	N/A	N/A	0.0220307	0.0288322	0.013556	0.939884	0.884112
11074	hsa-miR-34c-5p	0.202766	0.000366599	0.0680288	113.5	82	121	117.5	107	53	73	77	65.5	65	70.5	38.5	80.5	75.5	57	11	19.5	15	12	7.5	64.4	13	0.136364	0.0679612	0.159722	0.160638	0.122449	0.0224033	0.0396341	0.0317125	0.0230991	0.0143678	0.129427	0.0262434	0.293368	0.368892
46416	hsa-miR-1293	0.482983	0.0408662	0.311454	87	117.5	116	159.5	144	57	111	107.5	73.5	119.5	42.5	74.5	76	117.5	96.5	14	56.5	46	20.5	61	81.4	39.6	0.082205	0.131509	0.150794	0.25	0.207304	0.0285132	0.114837	0.0972516	0.039461	0.116858	0.164362	0.0793843	0.398858	0.533038
46789	hsa-miR-513b-5p	0.382801	0.108924	0.444667	87.5	175.5	264.5	488.5	270	169.5	92	130.5	151	151	43.5	132	224	446.5	223	126.5	35	69	98	91.5	213.8	84	0.0841393	0.23301	0.444444	0.95	0.479055	0.257637	0.0711382	0.145877	0.188643	0.175287	0.43813	0.167717	0.749309	0.404231
17612	hsa-miR-555	0.300999	0.301888	0.621841	44.5	48	81	116.5	77.5	45.5	53.5	54.5	47.5	86	1.5	5.5	40.5	75	31.5	2	1	-5.5	-3	27	30.8	4.3	0.00290135	0.00970874	0.0803571	0.159574	0.0676692	0.00407332	0.00203252	N/A	N/A	0.0517241	0.0640422	0.0192767	0.990522	1.4587
146005	hsa-miR-3129-5p	0.287116	0.0392318	0.30852	73	95	119.5	150.5	102	81.5	78	66	60	56	29.5	52.5	79	109.5	55.5	39.5	23.5	5	6.5	-1.5	65.2	14.6	0.05706	0.0926743	0.156746	0.232979	0.119227	0.0804481	0.0477642	0.0105708	0.012512	N/A	0.131737	0.0378238	0.511109	0.876736
146116	hsa-miR-2116-3p	0.086596	0.365066	0.665752	53	62.5	55.5	80	178.5	46	51.5	51	50.5	63.5	10.5	20	15.5	38.5	132.5	3	-2.5	-9	-1	5	43.4	-0.9	0.0203095	0.0353045	0.030754	0.0819149	0.28464	0.00610998	N/A	N/A	N/A	0.00957854	0.0905846	0.00784426	1.22566	0.312667
145633	hsa-let-7d-3p	0.469323	0.305958	0.626357	751	439.5	736.5	3369	781.5	599.5	519.5	683.5	575.5	718.5	708.5	397.5	696	3327.5	736.5	559	469	623.5	525	660.5	1173.2	567.4	1.37041	0.701677	1.38095	7.07979	1.58217	1.13849	0.953252	1.31818	1.01059	1.26533	2.423	1.13717	1.08311	0.138373
147953	hsa-miR-491-5p	0.30845	0.0239161	0.25934	231.5	89	152.5	121	112	79.5	75.5	98.5	76.5	94	188	46.5	112	79	64.5	37	19.5	36.5	23.5	33	98	29.9	0.363636	0.082083	0.222222	0.168085	0.138561	0.0753564	0.0396341	0.077167	0.0452358	0.0632184	0.194917	0.0601224	0.54921	0.284896
147831	kshv-miR-K12-1-3p	0.255836	0.0559236	0.344987	605	235	264.5	151.5	182.5	83	96.5	161	153.5	79	562	192	223.5	109.5	136.5	40	41	100.5	102	20.5	244.7	60.8	1.08704	0.338923	0.443452	0.232979	0.293233	0.0814664	0.0833333	0.212474	0.196343	0.039272	0.479126	0.122578	0.727236	0.627864
147743	hsa-miR-4275	0.368394	0.278629	0.607122	543	2796.5	285	205	683.5	53	610	264.5	714	107.5	500.5	2754	245	163.5	638	10.5	555.5	205	663.5	51.5	860.2	297.2	0.968085	4.86143	0.486111	0.347872	1.37057	0.0213849	1.12907	0.433404	1.27719	0.098659	1.60681	0.59194	1.16003	0.982179
148593	hsa-miR-3605-3p	0.313767	0.000663075	0.083668	172.5	136.5	171.5	114.5	166.5	51.5	100.5	106	85	83	130.5	94.5	131	73.5	123.5	11.5	49	47.5	35	28.5	110.6	34.3	0.252418	0.166814	0.259921	0.156383	0.265306	0.0234216	0.0995935	0.100423	0.0673725	0.0545977	0.220168	0.0690816	0.244308	0.469666
148434	hsa-miR-3692-3p	0.23097	0.00620567	0.164066	103.5	86	112.5	94	129.5	60	65	61	65	56.5	60.5	43.5	72	52	84.5	18	13	-0.5	12.5	-0.5	62.5	8.5	0.117021	0.0767873	0.142857	0.110638	0.181525	0.0366599	0.0264228	N/A	0.0240616	N/A	0.125766	0.0290481	0.310646	0.230545
147621	hsa-miR-4278	0.398128	0.062819	0.362577	66.5	69	50.5	74.5	86	46	54.5	80.5	77.5	61	23	26.5	10	32.5	39	3.5	1	19	25.5	3.5	26.2	10.5	0.0444874	0.0467785	0.0198413	0.0691489	0.0837809	0.00712831	0.00203252	0.0401691	0.0490857	0.00670498	0.0528074	0.0210241	0.465661	1.04013
147633	hsa-miR-3163	0.233669	0.199509	0.5579	46	50	66	91.5	92	46	55.5	49	45.5	74	2	7	25.5	49.5	45.5	3.5	0.5	-11	-6.5	15.5	25.9	0.4	0.00386847	0.0123566	0.0505952	0.105319	0.0977444	0.00712831	0.00101626	N/A	N/A	0.0296935	0.0539768	0.0126127	0.869274	1.19759
148089	hsa-miR-208a-3p	0.496262	0.413591	0.700673	44.5	50	51	71	85	56	61	52.5	49	59.5	2	8	11.5	30.5	41	15.5	10.5	-6.5	-3	2.5	18.6	3.8	0.00386847	0.0141218	0.0228175	0.0648936	0.0880773	0.0315682	0.0213415	N/A	N/A	0.00478927	0.0387557	0.019233	0.929771	0.702616
148215	hsa-miR-3591-3p	0.211729	0.00189446	0.104488	321.5	388	210	198	385.5	61	105	125	182	63	279	346	170	157	340.5	18	51.5	65.5	130.5	5	258.5	54.1	0.539652	0.610768	0.337302	0.334043	0.731472	0.0366599	0.104675	0.138478	0.251203	0.00957854	0.510647	0.108119	0.34041	0.880161
168644	hsa-miR-4775	0.425196	0.0137148	0.214841	114.5	171.5	104.5	127	192	92	103	107	91	81.5	71.5	128.5	63	84.5	146.5	50	48	46	40	23.5	98.8	41.5	0.138298	0.226831	0.125	0.179787	0.314715	0.101833	0.097561	0.0972516	0.0769971	0.0450192	0.196926	0.0837324	0.390655	0.282978
168877	hsa-miR-5583-5p	0.228575	0.0907131	0.418296	106	148.5	81	52.5	82	42	73	62	66	46	63.5	107	40.5	10.5	36.5	-1	19	0.5	14.5	-11.5	51.6	4.3	0.122824	0.188879	0.0803571	0.0223404	0.0784103	N/A	0.0386179	0.00105708	0.0279115	N/A	0.0985622	0.0225288	0.627346	0.858913
168855	hsa-miR-4675	0.323794	0.313238	0.631921	46.5	46.5	60.5	95.5	69.5	48.5	58	54.5	49.5	70.5	3.5	3.5	20	53.5	23.5	6	2	-5.5	-2.5	13.5	20.8	2.7	0.00676983	0.00617829	0.0396825	0.11383	0.0504834	0.01222	0.00406504	N/A	N/A	0.0258621	0.0433888	0.014049	1.01458	0.7839
168560	hsa-miR-4676-5p	0.19686	0.0382242	0.30852	72	81	129.5	212.5	184.5	67.5	81.5	63.5	57.5	90.5	29	38	89	170.5	138	25	27.5	2.5	6.5	33.5	92.9	19	0.0560928	0.0670786	0.176587	0.362766	0.296455	0.0509165	0.0558943	0.00528541	0.012512	0.0641762	0.191796	0.0377569	0.711008	0.71213
168917	hsa-miR-4511	0.384047	0.453659	0.724209	410	167	359.5	4109.5	205.5	323.5	122.5	733.5	489.5	610.5	367	126	319	4069	160	283	71.5	675	439.5	555	1008.2	404.8	0.709865	0.222418	0.632937	8.65745	0.343716	0.576375	0.145325	1.42706	0.846006	1.06322	2.11328	0.811597	1.73371	0.598108
168576	hsa-miR-4693-3p	0.481182	0.359238	0.664326	43.5	83.5	47	58	82	45.5	60.5	59.5	67	50.5	1	42	6.5	17	35.5	4	8.5	-1.5	17	-5	20.4	4.6	0.00193424	0.0741395	0.0128968	0.0361702	0.0762621	0.00814664	0.0172764	N/A	0.0327238	N/A	0.0402806	0.0193823	0.849021	0.640954
169107	hsa-miR-4782-5p	0.392077	0.448196	0.720435	53.5	57	93	403	122.5	79	72	58	57	168	11	14.5	52	361.5	77	37	20	-2.5	6	111	103.2	34.3	0.0212766	0.0255958	0.103175	0.769149	0.165414	0.0753564	0.0406504	N/A	0.0115496	0.212644	0.216922	0.08505	1.44944	1.04611
169159	hsa-miR-4521	0.439765	0.0491399	0.334133	550.5	226	305	443	292.5	72.5	128.5	226	167.5	385.5	507.5	183	264.5	401	246	30.5	74	165.5	115	328	320.4	142.6	0.981625	0.323036	0.524802	0.853191	0.528464	0.0621181	0.150407	0.349894	0.221367	0.628352	0.642224	0.282428	0.418036	0.779584
169311	hsa-miR-4714-5p	0.269727	0.310078	0.630587	3241.5	2626	2501	2069.5	25663	499	2713.5	1497.5	1235.5	4532.5	3198	2583.5	2460	2027	25616	456.5	2658.5	1436.5	1184	4474.5	7176.9	2042	6.18569	4.56046	4.88095	4.31277	55.029	0.929735	5.40346	3.037	2.27911	8.57184	14.9938	4.04423	1.49342	0.743619
169247	hsa-miR-4477a	0.149854	0.0108153	0.192647	155	103	141.5	236.5	213	67.5	63	60.5	66.5	84	112.5	60	100.5	195	168	25	10	-0.5	17.5	26.5	127.2	15.7	0.217602	0.105914	0.199405	0.414894	0.360902	0.0509165	0.0203252	N/A	0.0336862	0.0507663	0.259743	0.0389236	0.48464	0.380316
17626	hsa-miR-575	0.380588	0.0116805	0.198926	145.5	129	184.5	216	196.5	146	82	76.5	88.5	114.5	105	89	145.5	178	153	109.5	31.5	18.5	41.5	57.5	134.1	51.7	0.203095	0.157105	0.28869	0.378723	0.328679	0.223014	0.0640244	0.0391121	0.0798845	0.110153	0.271259	0.103238	0.333966	0.69495
42746	hsa-miR-647	0.45868	0.00309781	0.123694	709	839.5	484.5	593	723	124	323.5	462.5	471.5	289.5	667.5	800.5	445	555	679	88.5	274	405.5	423.5	233	629.4	284.9	1.2911	1.41306	0.882937	1.18085	1.45865	0.180244	0.556911	0.857294	0.815207	0.44636	1.24532	0.571203	0.184526	0.487391
32608	hsa-miR-761	0.415474	0.000309622	0.0680288	269	233.5	230	245.5	211.5	155	89	127.5	109	178.5	227	193.5	191	205.5	167	117.5	38	68.5	61	122	196.8	81.4	0.439072	0.341571	0.378968	0.437234	0.358754	0.239308	0.0772358	0.14482	0.117421	0.233716	0.39112	0.1625	0.114885	0.44147
46703	hsa-miR-548e-3p	0.497746	0.225357	0.568164	136.5	427.5	375	343.5	824	176	558.5	192	114	154.5	95	387	336.5	305	780.5	139.5	508.5	133.5	67	100.5	380.8	189.8	0.183752	0.683142	0.667659	0.648936	1.67669	0.284114	1.03354	0.282241	0.12897	0.192529	0.772036	0.384278	0.708988	0.959613
17415	ebv-miR-BART10-3p	0.0831616	0.236657	0.577801	66	69.5	72.5	221.5	871.5	99	56.5	61.5	51.5	74	25	29.5	34	183	826.5	63.5	7	3	4	19	219.6	19.3	0.0483559	0.0520741	0.0674603	0.389362	1.77551	0.129328	0.0142276	0.00634249	0.00769971	0.0363985	0.466552	0.0387992	1.59868	1.34083
17315	kshv-miR-K12-3-3p	0.131414	0.164737	0.517904	43	78	45.5	45.5	69	36.5	47	60	49.5	47.5	2	38	6.5	7	24	1	-2	1	4	-8.5	15.5	-0.9	0.00386847	0.0670786	0.0128968	0.0148936	0.0515575	0.00203666	N/A	0.00211416	0.00769971	N/A	0.030059	0.00395018	0.917601	0.822095
46300	hiv1-miR-TAR-3p	0.266319	0.216037	0.5644	42	156	47	45.5	147	39	71.5	71	58	60.5	1	116	8	7	102.5	4	23	13.5	14.5	5.5	46.9	12.1	0.00193424	0.204766	0.015873	0.0148936	0.220193	0.00814664	0.046748	0.0285412	0.0279115	0.0105364	0.0915321	0.0243767	1.20921	0.643835
17848	hsa-miRPlus-A1087	0.208004	0.100155	0.430388	305	355	851.5	107.5	162.5	75	120	122.5	164	91.5	263.5	314.5	813	68.5	118.5	37	69	64	115.5	35	315.6	64.1	0.509671	0.555163	1.6131	0.145745	0.254565	0.0753564	0.140244	0.135307	0.222329	0.0670498	0.615648	0.128057	0.947466	0.487478
146166	hsa-miRPlus-G1065-5p	0.278596	0.195683	0.551489	46	47.5	65	116	82.5	48	54	52.5	52	72.5	5	8.5	26	78	37.5	11.5	5	-5	4.5	15.5	31	6.3	0.00967118	0.0150044	0.0515873	0.165957	0.0805585	0.0234216	0.0101626	N/A	0.00866218	0.0296935	0.0645558	0.017985	0.985024	0.569525
145950	hsa-miR-33b-5p	0.45731	0.455344	0.724209	423	65	113	56	61	119.5	84	78.5	126.5	75	381	25	74.5	17	17	81.5	32	20.5	77.5	18	102.9	45.9	0.736944	0.0441306	0.147817	0.0361702	0.0365199	0.165988	0.0650407	0.0433404	0.149182	0.0344828	0.200316	0.0916067	1.51601	0.671725
147793	hsa-miR-4252	0.184613	0.00459946	0.147175	194.5	267.5	180	93.5	184	51.5	79	60	102	48.5	153	227.5	141	54.5	139.5	16	29.5	3	55.5	-7	143.1	19.4	0.295938	0.401589	0.279762	0.115957	0.299678	0.0325866	0.0599593	0.00634249	0.106833	N/A	0.278585	0.0514305	0.369242	0.834817
147826	hsa-miR-3153	0.393627	0.0329176	0.288318	55.5	76	79	50.5	64.5	53	60	59	53.5	57	15.5	36	40	12	20.5	16	12	5	12.5	2	24.8	9.5	0.0299807	0.0635481	0.0793651	0.0255319	0.0440387	0.0325866	0.0243902	0.0105708	0.0240616	0.00383142	0.0484929	0.0190881	0.469056	0.608907
147537	hsa-miR-4264	0.245641	0.173662	0.525666	49	71	64.5	182.5	148	63	62	56	63.5	56	8.5	31.5	26	144	105	28.5	14	-1	20	2	63	12.7	0.016441	0.0556046	0.0515873	0.306383	0.225564	0.0580448	0.0284553	N/A	0.0384986	0.00383142	0.131116	0.0322075	0.970858	0.700358
147795	hsa-miR-3186-3p	0.290898	0.126503	0.469214	45.5	69	49.5	92.5	96.5	50	59	53	50	63.5	4.5	30	11	53.5	52	13.5	11	-5	3.5	8	30.2	6.2	0.00870406	0.0529568	0.0218254	0.11383	0.111708	0.0274949	0.0223577	N/A	0.00673725	0.0153257	0.0618048	0.0179789	0.796494	0.500734
147929	hsa-miR-1273c	0.190613	0.0683776	0.380393	54	93.5	89.5	181.5	220.5	75.5	63	62	61.5	75.5	12.5	53	50.5	142.5	177	38	12.5	4.5	12	19	87.1	17.2	0.0241779	0.0935569	0.100198	0.303191	0.380236	0.0773931	0.0254065	0.00951374	0.0230991	0.0363985	0.180272	0.0343622	0.847608	0.753324
147572	hsa-miR-3120-3p	0.303453	0.261131	0.593207	79	55.5	57	44	51.5	44.5	48.5	50	50.5	42.5	37.5	15.5	18.5	5.5	8	7.5	-1.5	-8	2.5	-13.5	17	-2.6	0.0725338	0.027361	0.0367063	0.0117021	0.0171858	0.0152749	N/A	N/A	0.00481232	N/A	0.0330978	0.0100436	0.726397	0.736606
148241	hsa-miR-3649	0.443309	0.0448503	0.323023	225.5	309	274	546	335.5	68.5	191.5	174.5	203.5	283.5	184.5	269	234.5	508	292	31.5	142	116	154.5	228	297.6	134.4	0.356867	0.474846	0.465278	1.08085	0.627282	0.0641548	0.288618	0.245243	0.297401	0.436782	0.601025	0.26644	0.474179	0.502968
148637	hsa-miR-198	0.383699	0.133349	0.476396	45	74.5	46.5	58.5	80	44	53.5	52	50.5	65	4.5	34.5	7.5	20	35	8.5	5.5	-4	6.5	11	20.3	5.5	0.00870406	0.0609003	0.014881	0.0425532	0.075188	0.0173116	0.0111789	N/A	0.012512	0.0210728	0.0404453	0.0155188	0.70919	0.292789
168665	hsa-miR-3619-3p	0.411202	0.00104138	0.0993306	159.5	250.5	193.5	204	196	64.5	116	103	161.5	115.5	119.5	211	155	165.5	150	28	68	51.5	119.5	61.5	160.2	65.7	0.231141	0.372462	0.30754	0.352128	0.322234	0.0570265	0.138211	0.108879	0.230029	0.117816	0.317101	0.130392	0.171273	0.48492
168598	hsa-miR-5007-3p	0.341331	0.0109982	0.194464	246.5	384	147.5	401	323	103	116.5	112	219.5	140.5	206	345.5	109.5	363	279	67	67.5	54	173	86.5	260.6	89.6	0.398453	0.609885	0.217262	0.77234	0.599356	0.136456	0.137195	0.114165	0.333013	0.165709	0.519459	0.177308	0.413416	0.501631
168735	hsa-miR-5586-3p	0.340922	0.102914	0.432864	52.5	72.5	107.5	121	133.5	79	70	53	50.5	64.5	11	33	69	82.5	91	43.5	22.5	-4.5	3.5	10	57.3	15	0.0212766	0.0582524	0.136905	0.175532	0.195489	0.0885947	0.0457317	N/A	0.00673725	0.0191571	0.117491	0.0400552	0.639704	0.90419
168909	hsa-miR-3152-5p	0.414378	0.0390818	0.30852	751.5	788.5	374.5	436.5	370	82.5	153	375.5	552	106	711	748.5	335.5	398	327	44.5	102.5	317.5	504	49.5	504	203.6	1.37524	1.32127	0.665675	0.846809	0.70247	0.0906314	0.208333	0.671247	0.970164	0.0948276	0.982293	0.407041	0.347555	0.970333
169019	hsa-miR-4524a-5p	0.248522	0.0331386	0.288378	75.5	101.5	156	227	134	57.5	77	73	85.5	81.5	34	62	117	189	90.5	21.5	27	15	36.5	25.5	98.5	25.1	0.065764	0.109444	0.232143	0.402128	0.194415	0.0437882	0.054878	0.0317125	0.0702599	0.0488506	0.200779	0.0498978	0.650044	0.284932
169312	hsa-miR-548an	0.379503	0.0114324	0.197121	850.5	620.5	361	502.5	454	115.5	198	262	478.5	166	809	580.5	322	463.5	409.5	79.5	148.5	203	431	110	516.9	194.4	1.5648	1.02471	0.638889	0.98617	0.879699	0.161914	0.301829	0.429175	0.829644	0.210728	1.01885	0.386658	0.333886	0.692401
169109	hsa-miR-5003-5p	0.273119	0.0196852	0.237592	199.5	231	183.5	95	92	94.5	64.5	65	122	57	158.5	191.5	144.5	56.5	47	59	15.5	7.5	75.5	1	119.6	31.7	0.306576	0.338041	0.286706	0.120213	0.100967	0.120163	0.0315041	0.0158562	0.145332	0.00191571	0.230501	0.0629542	0.48239	1.0353
169006	hsa-miR-4527	0.122815	0.263345	0.596527	44.5	51	54	139.5	187.5	38.5	64.5	45	42	56.5	3.5	11	14.5	101	143	3.5	16	-10	-4	1.5	54.6	1.4	0.00676983	0.0194175	0.0287698	0.214894	0.307197	0.00712831	0.0325203	N/A	N/A	0.00287356	0.115409	0.0141741	1.18808	1.13095
169339	hsa-miR-5579-3p	0.0867134	0.135988	0.478532	78.5	186	63	63.5	76	41	56	53	50.5	55	36.5	146.5	24	25.5	32.5	3.5	6	-4	3.5	-1.5	53	1.5	0.0705996	0.258605	0.047619	0.0542553	0.0698174	0.00712831	0.0121951	N/A	0.00673725	N/A	0.100179	0.00868689	0.889573	0.350471
42633	hsa-miR-885-3p	0.497821	0.334642	0.646639	114.5	241	185.5	798	226.5	85.5	239	186	158	277.5	73.5	202	147	760	183.5	49	189.5	129	109.5	222.5	273.2	139.9	0.142166	0.356575	0.291667	1.61702	0.3942	0.0997963	0.385163	0.272727	0.21078	0.426245	0.560326	0.278942	1.06811	0.47343
45775	hsa-miR-1279	0.133656	0.014646	0.216117	56	75	58	55	60	37.5	52.5	48.5	50	48	15	35.5	19.5	17	17	-1.5	2.5	-7.5	3	-7.5	20.8	-2.2	0.0290135	0.0626655	0.0386905	0.0361702	0.0365199	N/A	0.0050813	N/A	0.00577478	N/A	0.0406119	0.00542804	0.316543	0.0903394
46929	hsa-miR-548n	0.440735	0.00126164	0.0993306	109	123	98	96.5	101.5	68.5	86	75	95.5	61	67.5	83.5	60.5	58.5	58	31	37	18.5	49	7	65.6	28.5	0.130561	0.147396	0.12004	0.124468	0.124597	0.0631365	0.0752033	0.0391121	0.0943215	0.01341	0.129412	0.0570366	0.0828851	0.553178
14854	hsa-miR-569	0.389591	0.179921	0.528133	46	50.5	55.5	71	75.5	40.5	57	54.5	51	77.5	4	11.5	17	33.5	32.5	2	6	-2.5	2.5	22	19.7	6	0.00773694	0.0203001	0.0337302	0.0712766	0.0698174	0.00407332	0.0121951	N/A	0.00481232	0.0421456	0.0405722	0.0158066	0.711577	1.13485
146096	hsa-miR-764	0.398326	0.0182321	0.230477	110.5	173.5	130.5	109.5	90.5	41	81	79	122.5	82	69	134	92	71.5	45.5	4.5	30.5	22.5	76.5	28	82.4	32.4	0.133462	0.23654	0.18254	0.152128	0.0977444	0.00916497	0.0619919	0.0475687	0.147257	0.0536398	0.160483	0.0639245	0.326874	0.794587
145750	hsa-miR-614	0.415476	0.0401781	0.309513	65	88.5	61	57	88.5	39	64	70.5	77.5	59.5	23.5	49.5	23.5	19.5	45.5	2.5	15	13.5	30.5	5	32.3	13.3	0.0454545	0.0873786	0.046627	0.0414894	0.0977444	0.00509165	0.0304878	0.0285412	0.0587103	0.00957854	0.0637388	0.0264819	0.417855	0.80154
147828	hsa-miR-3121-3p	0.454649	0.0626705	0.362577	61.5	76	78	89	103	71	70.5	54.5	57	67.5	20.5	36	40	51	60.5	34	20.5	-2.5	9	13	41.6	14.8	0.0396518	0.0635481	0.0793651	0.108511	0.129968	0.0692464	0.0416667	N/A	0.0173244	0.0249042	0.0842087	0.0382854	0.424867	0.601024
148471	hsa-miR-152-5p	0.410206	0.180171	0.528133	394.5	930	225.5	135	239	71.5	250.5	180.5	335	78.5	353.5	890.5	187.5	97.5	195.5	33	201	123.5	287	24	344.9	133.7	0.683752	1.57193	0.372024	0.207447	0.419979	0.0672098	0.408537	0.261099	0.552454	0.045977	0.651027	0.267055	0.833265	0.816788
148227	hsa-miR-1251-3p	0.326568	0.00852356	0.183189	87	68.5	113	85.5	93.5	49	62.5	68.5	89	63	46	29	74.5	47.5	52	10.5	12.5	12	40.5	7	49.8	16.5	0.0889749	0.0511915	0.147817	0.101064	0.111708	0.0213849	0.0254065	0.02537	0.0779596	0.01341	0.100151	0.0327062	0.350484	0.787793
168952	hsa-miR-4781-3p	0.256847	0.392281	0.689224	46	126	50.5	42.5	58.5	38	51	61	57.5	47	5	86	12	4	14.5	2	0	4	11.5	-9	24.3	1.7	0.00967118	0.151809	0.0238095	0.00851064	0.0311493	0.00407332	N/A	0.00845666	0.0221367	N/A	0.04499	0.0115555	1.34418	0.815363
168655	hsa-miR-5588-5p	0.315891	0.0158191	0.220858	91	83.5	85	66.5	109.5	43.5	68	54	71	52	50	44	46	29	66.5	6	17	-2	22	-3	47.1	8	0.0967118	0.0776699	0.0912698	0.0617021	0.142857	0.01222	0.0345528	N/A	0.0423484	N/A	0.0940422	0.0297071	0.323915	0.526401
168736	hsa-miR-4796-3p	0.406952	0.00907558	0.183189	458	1036.5	451.5	515.5	561	227.5	290.5	218.5	426.5	202	417	997.5	414	477.5	518	191.5	241.5	163.5	381.5	148.5	564.8	225.3	0.806576	1.76081	0.821429	1.01596	1.11278	0.39002	0.490854	0.345666	0.73436	0.284483	1.10351	0.449077	0.353167	0.392706
169033	hsa-miR-5680	0.189579	0.272763	0.604051	39.5	40.5	49	66	76	39	47.5	44	40.5	60.5	-1.5	1	10.5	28.5	33	2	-1.5	-12	-7.5	5.5	14.3	-2.7	N/A	0.00176523	0.0208333	0.0606383	0.0708915	0.00407332	N/A	N/A	N/A	0.0105364	0.0385321	0.00730486	0.847716	0.625623
169055	hsa-miR-3529-5p	0.192092	0.0320083	0.28542	72.5	56.5	49	78	69	42	53.5	50.5	55	52	31.5	18	11.5	40.5	26.5	4.5	4	-5.5	6.5	-4	25.6	1.1	0.0609284	0.0317741	0.0228175	0.0861702	0.056928	0.00916497	0.00813008	N/A	0.012512	N/A	0.0517236	0.00993569	0.486415	0.230521
169141	hsa-miR-4423-3p	0.211214	0.00253467	0.111686	118.5	188	190.5	121	227	83.5	88.5	64.5	85	66	78	149	152.5	83	184.5	45	38	8	36.5	8.5	129.4	27.2	0.15087	0.263019	0.302579	0.176596	0.396348	0.0916497	0.0772358	0.0169133	0.0702599	0.0162835	0.257882	0.0544684	0.38415	0.650307
169048	hsa-miR-4736	0.258124	0.00506597	0.152441	110.5	63	88.5	81	83	54	73	57	64.5	58	70	22.5	50	43	40.5	15.5	23	0.5	16.5	3	45.2	11.7	0.135397	0.0397176	0.0992063	0.0914894	0.0870032	0.0315682	0.046748	0.00105708	0.0317613	0.00574713	0.0905626	0.0233763	0.37784	0.826348
169303	hsa-miR-378g	0.245982	0.133843	0.476396	129	702.5	148	121	224.5	77.5	140.5	82	116	88.5	88	662.5	110	83	181	41	91.5	25.5	69.5	34	224.9	52.3	0.170213	1.16946	0.218254	0.176596	0.388829	0.0835031	0.185976	0.0539112	0.133782	0.0651341	0.424671	0.104461	1.00243	0.525324
169138	hsa-miR-4504	0.3454	0.255338	0.590472	60.5	102.5	166	423	611	70	380	57.5	60	92.5	20.5	63.5	128	385	568.5	34	331.5	1	14.5	37.5	233.1	83.7	0.0396518	0.112092	0.253968	0.819149	1.22127	0.0692464	0.67378	0.00211416	0.0279115	0.0718391	0.489226	0.168978	1.04448	1.67894
11004	hsa-miR-203a-3p	0.429779	0.128401	0.470238	53.5	86	56	78.5	95	46.5	92	62	67	63.5	10.5	43.5	15.5	38	50	4.5	38.5	2	16.5	6.5	31.5	13.6	0.0203095	0.0767873	0.030754	0.0808511	0.107411	0.00916497	0.078252	0.00422833	0.0317613	0.0124521	0.0632226	0.0271717	0.578091	1.11895
46404	hsa-miR-1244	0.226557	0.0543299	0.343316	87.5	53.5	78	57.5	56.5	43	66	61	57.5	65.5	43.5	11.5	37	16	10.5	0.5	10.5	0	2	8.5	23.7	4.3	0.0841393	0.0203001	0.0734127	0.0340426	0.0225564	0.00101833	0.0213415	N/A	0.00384986	0.0162835	0.0468902	0.0106233	0.635796	0.917577
46872	hsa-miR-1262	0.275401	0.0341608	0.292605	75.5	67	119	137.5	157.5	69	84.5	64	55	83.5	33.5	24.5	79	97.5	113	27.5	32	5.5	6	27.5	69.5	19.7	0.0647969	0.043248	0.156746	0.207447	0.24275	0.0560081	0.0650407	0.0116279	0.0115496	0.052682	0.142997	0.0393817	0.609231	0.654396
46640	hsa-miR-1257	0.499637	0.0825406	0.409483	92.5	80	130	123.5	149	93	96.5	72	58.5	128.5	50	37	89	81.5	102.5	51	43	10.5	8	71.5	72	36.8	0.0967118	0.0653133	0.176587	0.173404	0.220193	0.10387	0.0873984	0.0221987	0.0153994	0.136973	0.146442	0.0731679	0.433631	0.721625
11022	hsa-miR-221-3p	0.412597	0.404898	0.695974	1183.5	140.5	3144.5	82.5	164.5	700	158.5	448.5	168	612.5	1140.5	99	3103	40.5	117.5	657.5	104.5	388.5	117	555.5	900.1	364.6	2.206	0.174757	6.15675	0.0861702	0.252417	1.3391	0.212398	0.821353	0.225217	1.06418	1.77522	0.73245	1.46668	0.687306
42627	hsa-miR-212-3p	0.42965	0.0468395	0.330824	656.5	286	416	247	232	135.5	204	234.5	220.5	153	612.5	243	374.5	204.5	185	93	149.5	173.5	169.5	96	323.9	136.3	1.18472	0.42895	0.743056	0.435106	0.397422	0.189409	0.303862	0.366808	0.326275	0.183908	0.637851	0.274052	0.52741	0.302608
45745	hsa-miR-302f	0.0729198	0.00316364	0.123694	76	66	84	85	73	40	56.5	59	57.5	58.5	32	22	43	42.5	26	-2.5	1	-2	6	0.5	33.1	0.6	0.0618956	0.038835	0.0853175	0.0904255	0.0558539	N/A	0.00203252	N/A	0.0115496	0.000957854	0.0664655	0.00484665	0.321495	1.20283
17851	hsa-miR-200c-5p	0.198208	0.0173804	0.228724	114	81	83	89	147.5	52.5	65	66.5	76.5	56.5	70	38.5	42.5	47	102.5	9.5	9.5	5	24.5	-1.5	60.1	9.4	0.135397	0.0679612	0.0843254	0.1	0.220193	0.0193483	0.0193089	0.0105708	0.0471607	N/A	0.121575	0.0240972	0.497686	0.660671
147809	hsa-miR-514b-3p	0.458052	0.0174535	0.228724	224.5	160	321.5	224	210.5	79	204.5	135.5	120	157.5	181	117	281	182	164	36.5	146.5	74	67.5	99.5	185	84.8	0.350097	0.206531	0.55754	0.387234	0.352309	0.0743381	0.297764	0.156448	0.129933	0.190613	0.370742	0.169819	0.338229	0.48993
147386	hsa-miR-212-5p	0.108748	0.00155093	0.0993306	65.5	80.5	66.5	60	79	50.5	57.5	59	53	55	22	37	25.5	18	31.5	7.5	0.5	-1.5	0.5	-2.5	26.8	0.9	0.0425532	0.0653133	0.0505952	0.0382979	0.0676692	0.0152749	0.00101626	N/A	0.000962464	N/A	0.0528858	0.00575122	0.249747	1.4341
148402	hsa-miR-3920	0.494599	0.0997508	0.429982	263.5	135	179.5	117	121.5	59.5	175	133.5	120	74	220	93	139	75	75.5	17	115	73.5	68	17	120.5	58.1	0.425532	0.164166	0.275794	0.159574	0.162191	0.0346232	0.23374	0.155391	0.130895	0.032567	0.237451	0.117443	0.489066	0.727613
148187	hsa-miR-410-5p	0.411258	0.0321709	0.28542	1104	2223	824	765	1627.5	172	926.5	539	860.5	312.5	1061	2181.5	783	724.5	1583.5	130	873	479	809.5	255.5	1266.7	509.4	2.05222	3.85084	1.55357	1.54149	3.40172	0.264766	1.77439	1.01268	1.55823	0.489464	2.47997	1.01991	0.434799	0.641204
168958	hsa-miR-2681-5p	0.422901	0.300352	0.621382	324	410.5	225	1608	515.5	151.5	843.5	123.5	152	236.5	281	368.5	184	1565.5	469.5	109.5	790	63.5	96.5	180.5	573.7	248	0.54352	0.650485	0.365079	3.33085	1.00859	0.223014	1.60569	0.134249	0.185756	0.345785	1.17971	0.498899	1.03862	1.24998
168796	hsa-miR-3664-3p	0.171377	0.0380775	0.30852	341.5	757	272.5	572.5	1333	125	233.5	162	157	119	298	713.5	231.5	530	1286.5	83	176	101	105.5	61	611.9	105.3	0.576402	1.25949	0.459325	1.12766	2.76369	0.169043	0.357724	0.213531	0.20308	0.116858	1.23731	0.212047	0.743417	0.423218
168614	hsa-miR-5197-5p	0.370596	0.0010109	0.0993306	216.5	199.5	260	279	269.5	73.5	166	109.5	142	147.5	174	158.5	219.5	236.5	223.5	35	112	50.5	91	90.5	202.4	75.8	0.336557	0.279788	0.435516	0.503191	0.480129	0.0712831	0.227642	0.106765	0.175168	0.173372	0.407036	0.150846	0.234873	0.409596
168702	hsa-miR-4540	0.446189	0.142108	0.491274	1055	244	347	332.5	402	107	246	230.5	255	394.5	1012	201.5	306.5	292.5	358	64.5	191	171.5	204.5	338.5	434.1	194	1.95745	0.355693	0.608135	0.62234	0.769066	0.131365	0.388211	0.362579	0.393648	0.648467	0.862536	0.384854	0.730236	0.476175
169080	hsa-miR-4684-5p	0.200152	0.0496743	0.334699	75.5	159	113	71	141.5	45	85	53	58	53.5	33	117.5	72.5	30	97	3	30.5	-6.5	7.5	-3	70	6.3	0.0638298	0.207414	0.143849	0.0638298	0.208378	0.00610998	0.0619919	N/A	0.014437	N/A	0.13746	0.0275129	0.524679	1.09579
169262	hsa-miR-5009-5p	0.157194	0.00646842	0.164737	342.5	179	194.5	106.5	231	64.5	105.5	80	84	62.5	299	136	153.5	64	186	21.5	49.5	20	33	5.5	167.7	25.9	0.578337	0.240071	0.304563	0.13617	0.39957	0.0437882	0.10061	0.0422833	0.0635226	0.0105364	0.331742	0.0521481	0.506202	0.634312
169356	hsa-miR-548aa/hsa-miR-548ap-3p/hsa-miR-548t-3p	0.356283	0.0835635	0.410219	111	161.5	93	81.5	203	47.5	83	83.5	112	51.5	69	119.5	53	42	160	6.5	31.5	26	62	-5	88.7	24.2	0.133462	0.210944	0.105159	0.0893617	0.343716	0.0132383	0.0640244	0.0549683	0.119346	N/A	0.176529	0.0628941	0.591983	0.694059
17418	kshv-miR-K12-4-3p	0.349063	0.196879	0.553174	51.5	78.5	118.5	328.5	193	86	98.5	78	79.5	114.5	9	38.5	79	289.5	149	50	47.5	19	31.5	58.5	113	41.3	0.0174081	0.0679612	0.156746	0.615957	0.320086	0.101833	0.0965447	0.0401691	0.0606352	0.112069	0.235632	0.0822502	1.02589	0.370521
11108	hsa-miR-425-3p	0.378245	0.00137414	0.0993306	717.5	679	640.5	584	315.5	129.5	252.5	266	331	284	675.5	640.5	601.5	545.5	271.5	94	203.5	207	287	228.5	546.9	204	1.30658	1.13063	1.19345	1.16064	0.583244	0.191446	0.413618	0.437632	0.552454	0.437739	1.07491	0.406578	0.263096	0.324313
46737	hsa-miR-1265	0.492338	0.148148	0.49612	365.5	1626	692.5	2149.5	1104	110.5	826	895	764.5	456.5	323.5	1586	653.5	2111	1060	75.5	777.5	839.5	716.5	401.5	1146.8	562.1	0.625725	2.79965	1.29663	4.49149	2.27712	0.153768	1.58028	1.77484	1.37921	0.769157	2.29812	1.13145	0.64771	0.58691
42542	hsa-miR-589-5p	0.272187	0.155523	0.504768	776.5	2399.5	588.5	306.5	3797.5	107	832.5	425.5	694	264.5	736.5	2359.5	549.5	267.5	3752	72	786	367.5	647	209	1533	416.3	1.42456	4.16505	1.09028	0.569149	8.06015	0.14664	1.59756	0.776956	1.24543	0.400383	3.06184	0.833394	1.01957	0.713933
17646	ebv-miR-BHRF1-3	0.354194	0.0386203	0.30852	829	879	496.5	332	216	89.5	153	299	416	148	789	840	457.5	293.5	170.5	55	107.5	241.5	369	97.5	510.1	174.1	1.52611	1.48279	0.907738	0.624468	0.366273	0.112016	0.218496	0.510571	0.710298	0.186782	0.981476	0.347633	0.524327	0.727927
17893	hsa-miR-362-3p	0.417949	0.354427	0.662612	219.5	57	93	40	53	114	84.5	70	53.5	57.5	177.5	17.5	53.5	0	9.5	77	33.5	11	5	2	51.6	25.7	0.343327	0.0308914	0.106151	N/A	0.0204082	0.156823	0.0680894	0.0232558	0.00962464	0.00383142	0.125194	0.0523248	1.20095	1.2158
42941	hsa-miR-218-1-3p	0.392049	0.0639516	0.36379	64.5	99.5	78	47.5	73.5	46	57	62.5	67	54	24	60	39	8.5	29	11	9	9	19.5	-0.5	32.1	9.6	0.0464217	0.105914	0.077381	0.0180851	0.0622986	0.0224033	0.0182927	0.0190275	0.0375361	N/A	0.06202	0.0243149	0.53088	0.369899
42571	hsa-miR-129-1-3p	0.381605	0.169659	0.525491	168.5	277	273.5	184	773	112	150.5	167.5	229	162.5	128	237	234.5	145	728.5	77	101	107.5	182	108	294.6	115.1	0.247582	0.418358	0.465278	0.308511	1.56498	0.156823	0.205285	0.227273	0.350337	0.206897	0.600943	0.229323	0.908204	0.315852
17439	hcmv-miR-UL36-5p	0.213433	0.00179812	0.104243	82	106.5	128.5	142.5	135.5	66	59.5	64.5	65	73.5	42	66.5	90	104	90.5	31.5	10.5	6	18	19	78.6	17	0.0812379	0.117387	0.178571	0.221277	0.194415	0.0641548	0.0213415	0.012685	0.0346487	0.0363985	0.158578	0.0338457	0.363533	0.577834
29802	hsa-miR-144-3p	0.371051	0.242893	0.583869	14735	22083	4250	295	893.5	2475	2260	5206.5	2973.5	1619	14694	22043	4211	256.5	848.5	2440	2210	5147	2925	1560.5	8410.6	2856.5	28.4217	38.9109	8.35516	0.545745	1.82277	4.96945	4.49187	10.8816	5.63041	2.98946	15.6112	5.79256	1.09868	0.518993
42551	hsa-miR-122-3p	0.223954	0.00157855	0.0993306	347	618	343	304	388	56.5	98	134	215	55.5	305.5	577.5	304	265.5	343	21	50	78	166.5	0	359.1	63.1	0.590909	1.01942	0.603175	0.564894	0.736842	0.0427699	0.101626	0.164905	0.3205	N/A	0.703047	0.15745	0.268815	0.759573
42899	hsa-miR-377-5p	0.487181	0.0120836	0.203297	187	152.5	105.5	135.5	131	63	98.5	99.5	138	88	147.5	113	66.5	97	86.5	28	48.5	47.5	89.5	33	102.1	49.3	0.2853	0.19947	0.131944	0.206383	0.185822	0.0570265	0.0985772	0.100423	0.172281	0.0632184	0.201784	0.0983052	0.272949	0.466491
145822	hsa-miR-214-5p	0.385615	0.0557967	0.344987	69.5	93.5	57	58.5	74.5	43	60	59	65.5	50.5	27	53.5	17.5	19	30	6	10	0	17.5	-4.5	29.4	5.8	0.0522244	0.0944395	0.0347222	0.0404255	0.0644468	0.01222	0.0203252	N/A	0.0336862	N/A	0.0572517	0.0220771	0.414322	0.490999
145972	hsa-miR-141-5p	0.39946	0.0581832	0.349603	182	104.5	145	101.5	89	90	67	63	108	50	140.5	64.5	106	63.5	45	53	16	4.5	59.5	-6	83.9	25.4	0.27176	0.113857	0.210317	0.135106	0.0966702	0.107943	0.0325203	0.00951374	0.114533	N/A	0.165542	0.0661276	0.444192	0.801443
147915	hsa-miR-3174	0.26271	0.00728979	0.173829	141.5	490	288.5	385.5	324	181	156	90.5	100.5	80.5	99.5	450.5	249.5	347	280	146	106	35	54	26.5	285.3	73.5	0.192456	0.795234	0.49504	0.738298	0.601504	0.297352	0.215447	0.0739958	0.103946	0.0507663	0.564506	0.148302	0.42298	0.705013
147613	hsa-miR-3145-3p	0.161777	0.00195346	0.104488	71.5	73	64.5	90.5	68.5	38	52.5	62	61.5	58.5	29	33	25.5	52	23.5	3	3.5	5.5	13	1.5	32.6	5.3	0.0560928	0.0582524	0.0505952	0.110638	0.0504834	0.00610998	0.00711382	0.0116279	0.0250241	0.00287356	0.0652124	0.0105499	0.392884	0.822404
147523	hsa-miR-4263	0.387468	0.22834	0.570487	45	49.5	54.5	77.5	61	37	52	53	49	76	4	10.5	16	38.5	16.5	2	4	-5.5	1.5	20.5	17.1	4.5	0.00773694	0.0185349	0.031746	0.0819149	0.0354458	0.00407332	0.00813008	N/A	0.00288739	0.039272	0.0350757	0.0135907	0.809665	1.27053
147772	hsa-miR-4303	0.304668	0.105857	0.438454	80.5	66.5	94.5	204.5	199	104	67.5	66.5	58.5	93.5	37.5	26.5	55	165	155.5	66.5	17.5	9.5	8	37.5	87.9	27.8	0.0725338	0.0467785	0.109127	0.351064	0.334049	0.135438	0.0355691	0.0200846	0.0153994	0.0718391	0.182711	0.055666	0.808457	0.894454
147262	hsa-miR-548h-3p/hsa-miR-548z	0.460275	0.0321817	0.28542	121	231	150.5	192	242	69	136.5	137.5	172.5	71	79	191.5	111.5	153	198	33	85	78.5	124	15	146.6	67.1	0.152805	0.338041	0.22123	0.325532	0.425349	0.0672098	0.172764	0.165962	0.238691	0.0287356	0.292591	0.134673	0.364146	0.63251
147684	hsa-miR-3200-5p	0.479916	0.587043	0.803512	42	44.5	42	54.5	76.5	40.5	56.5	46.5	42.5	50.5	0.5	4.5	3	16	31.5	5	6	-12	-5	-5.5	11.1	-2.3	0.000967118	0.00794351	0.00595238	0.0340426	0.0676692	0.0101833	0.0121951	N/A	N/A	N/A	0.0233149	0.0111892	1.19779	0.127138
148353	hsa-miR-3681-5p	0.449028	0.00876341	0.183189	90	102	80.5	95.5	98	47.5	84.5	73	95	61	48.5	62	42	57.5	53	12	35	18.5	47.5	4.5	52.6	23.5	0.0938104	0.109444	0.0833333	0.12234	0.113856	0.0244399	0.0711382	0.0391121	0.0914341	0.00862069	0.104557	0.046949	0.150658	0.722401
148216	hsa-miR-3907	0.291707	0.387633	0.685135	84	553	188	377.5	4202.5	160.5	313	401.5	487.5	485	42.5	513.5	149	339.5	4158.5	125.5	263.5	345	440	430	1040.6	320.8	0.082205	0.906443	0.295635	0.72234	8.9334	0.255601	0.535569	0.729387	0.846968	0.823755	2.18801	0.638256	1.72991	0.386364
168739	hsa-miR-1269b	0.386038	0.298312	0.620109	45.5	52	56.5	87.5	95	40.5	55	48.5	48.5	77	3	12	17.5	49.5	50	5	6	-6	-0.5	21.5	26.4	5.2	0.00580271	0.0211827	0.0347222	0.105319	0.107411	0.0101833	0.0121951	N/A	N/A	0.0411877	0.0548876	0.0211887	0.876319	0.818777
168768	hsa-miR-4423-5p	0.444387	0.03171	0.283958	1143.5	1120	572.5	756	650	78	243.5	512	911.5	274	1100.5	1079.5	534.5	717.5	605.5	43	194	453.5	863	218.5	807.5	354.4	2.12863	1.90556	1.06052	1.5266	1.30075	0.0875764	0.394309	0.958774	1.66121	0.418582	1.58441	0.704091	0.274673	0.88083
168722	hsa-miR-4742-3p	0.467451	0.00545048	0.154803	1358.5	1075	889	1416	1198	242.5	371	692	799.5	841	1315.5	1035	849	1376.5	1154	205	319.5	634.5	751.5	785	1146	539.1	2.54449	1.82701	1.68452	2.92872	2.47905	0.417515	0.64939	1.34144	1.44658	1.50383	2.29276	1.07175	0.227617	0.468002
168789	hsa-miR-4686	0.36351	0.0121728	0.203565	105	72.5	147.5	103.5	109	66	83	70	65	86	62.5	33	108.5	64	64.5	29	33	10	19.5	30.5	66.5	24.4	0.12089	0.0582524	0.215278	0.13617	0.138561	0.0590631	0.0670732	0.0211416	0.0375361	0.0584291	0.13383	0.0486486	0.418391	0.387802
168627	hsa-miR-4678	0.14765	0.184676	0.533968	107	257.5	60	50.5	76.5	45.5	59	59	68.5	52	65	217	21.5	11.5	32.5	9	9	1	19.5	-4.5	69.5	6.8	0.125725	0.383054	0.0426587	0.0244681	0.0698174	0.0183299	0.0182927	0.00211416	0.0375361	N/A	0.129145	0.0190682	1.13827	0.759763
169257	hsa-miR-4740-5p	0.371444	0.439876	0.714509	43.5	45.5	47.5	68.5	55.5	39	47.5	49.5	46.5	61.5	1.5	6	8.5	30	11.5	3.5	0	-9	-1.5	5.5	11.5	-0.3	0.00290135	0.0105914	0.0168651	0.0638298	0.0247046	0.00712831	N/A	N/A	N/A	0.0105364	0.0237784	0.00883235	1.00019	0.272847
169179	hsa-miR-4650-5p	0.061969	0.329117	0.642109	97	179.5	160.5	249	5752	284.5	115.5	76.5	86	89.5	56	139	122.5	210.5	5707.5	249	67	18.5	38.5	35.5	1247.1	81.7	0.108317	0.245366	0.243056	0.447872	12.261	0.507128	0.136179	0.0391121	0.0741097	0.0680077	2.66112	0.164907	2.01714	1.17975
169010	hsa-miR-2681-3p	0.140327	0.0831947	0.409483	180.5	397	274.5	438	1243	127	134	87.5	155.5	75	140	357.5	236	399	1198.5	92	87	29	109	19.5	466.2	67.3	0.270793	0.631068	0.468254	0.848936	2.57465	0.187373	0.176829	0.0613108	0.209817	0.0373563	0.95874	0.134537	0.967895	0.58825
169135	hsa-miR-3173-5p	0.458844	0.0275773	0.269384	82	100	85	132.5	109	46.5	76	79	100.5	79	42.5	60	46.5	93.5	64.5	12	29.5	21	54	26.5	61.4	28.6	0.082205	0.105914	0.0922619	0.198936	0.138561	0.0244399	0.0599593	0.0443975	0.103946	0.0507663	0.123575	0.0567018	0.381876	0.51945
42483	hsa-miR-522-3p	0.283962	0.0266868	0.2689	59	77.5	74	65.5	65.5	37.5	48	57	63	51.5	18	38.5	36	27.5	23	0	-1	1.5	15	-3.5	28.6	2.4	0.0348162	0.0679612	0.0714286	0.0585106	0.0494092	N/A	N/A	0.00317125	0.0288739	N/A	0.0564252	0.0160226	0.262674	1.13431
42736	hsa-miR-148b-5p	0.327903	0.10342	0.433675	60	80.5	49.5	46	60.5	41	51.5	51.5	58	44	20	41.5	12	8	17.5	4.5	3.5	-4	11	-9.5	19.8	1.1	0.0386847	0.0732568	0.0238095	0.0170213	0.037594	0.00916497	0.00711382	N/A	0.0211742	N/A	0.0380733	0.0124843	0.570191	0.608379
17460	hsa-miR-657	0.420871	0.0403615	0.309513	94	104	71.5	104	142.5	44.5	79.5	84	102.5	64	51	64	33	66	98	8	29.5	28	57	10	62.4	26.5	0.098646	0.112974	0.0654762	0.140426	0.210526	0.0162933	0.0599593	0.0591966	0.109721	0.0191571	0.12561	0.0528654	0.434833	0.720094
17530	hsa-miR-641	0.40941	0.0977657	0.426056	58	65	75.5	97.5	70.5	42	62	51.5	57	86.5	17	26.5	37.5	59.5	27.5	4.5	12.5	-4	8	32	33.6	10.6	0.032882	0.0467785	0.0744048	0.126596	0.0590763	0.00916497	0.0254065	N/A	0.0153994	0.0613027	0.0679474	0.0278184	0.53256	0.837711
147867	hsa-miR-3118	0.151258	0.274021	0.604051	41.5	45	42	88.5	60	45	50.5	48.5	48	46.5	0	5.5	4	50.5	16.5	6.5	1.5	-7.5	1	-8.5	15.3	-1.4	N/A	0.00970874	0.00793651	0.107447	0.0354458	0.0132383	0.00304878	N/A	0.00192493	N/A	0.0401345	0.00607067	1.16116	1.0267
147649	hsa-miR-500a-5p/hsa-miR-500b-5p	0.493734	0.253007	0.589558	169	77	76	61	65	77	84.5	64	66.5	72.5	128	38	38	23	21	39	35	10.5	17.5	17	49.6	23.8	0.247582	0.0670786	0.0753968	0.0489362	0.0451128	0.0794297	0.0711382	0.0221987	0.0336862	0.032567	0.0968213	0.047804	0.880018	0.536575
147857	hsa-miR-3130-5p	0.242916	0.0443987	0.321379	117.5	277.5	173	86.5	84	43.5	86	77	102.5	66.5	73	238.5	134.5	48.5	41	5.5	34.5	21	53	10.5	107.1	24.9	0.141199	0.421006	0.266865	0.103191	0.0880773	0.0112016	0.070122	0.0443975	0.102021	0.0201149	0.204068	0.0495714	0.686869	0.750746
147997	hsa-miR-3934-5p	0.183387	0.0762487	0.397467	89	314	1566.5	999	1901.5	111.5	667	74	114	154.5	47.5	274.5	1528.5	961	1859	74	618.5	17.5	68	101	934.1	175.8	0.0918762	0.484554	3.03274	2.04468	3.99356	0.150713	1.25711	0.0369979	0.130895	0.193487	1.92948	0.353841	0.857718	1.43617
147415	hsa-miR-495-5p	0.490071	0.0215662	0.246766	577	608.5	382.5	501.5	382	84	205.5	276.5	535.5	242.5	536	569	344	463.5	337.5	46	155.5	220	487.5	188	450	219.4	1.03675	1.00441	0.68254	0.98617	0.725027	0.0936864	0.316057	0.465116	0.938402	0.360153	0.88698	0.434683	0.190402	0.718859
148559	hsa-miR-411-3p	0.397666	0.119136	0.462419	106	115.5	114	257.5	95.5	80	100.5	88	101	76.5	65	76	75	219	53	41	49	32.5	52.5	21	97.6	39.2	0.125725	0.134157	0.14881	0.465957	0.113856	0.0835031	0.0995935	0.0687104	0.101059	0.0402299	0.197701	0.0786191	0.761247	0.320474
148278	hsa-miR-138-2-3p	0.493381	0.247622	0.585459	557	2163.5	516.5	428	2249	110	1048.5	620.5	1027	211.5	515.5	2123.5	478	390.5	2204.5	72.5	998.5	564	980	156.5	1142.4	554.3	0.997099	3.74846	0.948413	0.830851	4.73577	0.147658	2.02947	1.19239	1.88643	0.299808	2.25212	1.11115	0.821817	0.784259
168728	hsa-miR-4641	0.265716	0.0344635	0.292605	67.5	91	77	61.5	104	41	68	53.5	57.5	46	26	52	38.5	23.5	61.5	2	19	-0.5	11	-9.5	40.3	4.4	0.0502901	0.0917917	0.0763889	0.05	0.132116	0.00407332	0.0386179	N/A	0.0211742	N/A	0.0801173	0.0212885	0.425604	0.811358
168750	hsa-miR-4645-5p	0.436314	0.000988571	0.0993306	627.5	534	486.5	613	407.5	292	260	166	377	225.5	586	494.5	448.5	575	364	253.5	210.5	110.5	329	171	493.6	214.9	1.13346	0.872904	0.889881	1.2234	0.781955	0.516293	0.427846	0.233615	0.633301	0.327586	0.980321	0.427728	0.191932	0.365594
168921	hsa-miR-4718	0.451851	0.18474	0.533968	54	56	123	101.5	110.5	56.5	74	54.5	53	101	13	16.5	85	63.5	68	18	24	-0.5	4.5	46	49.2	18.4	0.0251451	0.0291262	0.168651	0.135106	0.146079	0.0366599	0.0487805	N/A	0.00866218	0.0881226	0.100822	0.0455563	0.678017	0.723892
169249	hsa-miR-4482-5p	0.246315	0.433145	0.710644	48	48.5	46	213	56	49	51.5	49.5	52.5	80.5	7	8	8	175	14	11	2.5	-6	5	26.5	42.4	7.8	0.0135397	0.0141218	0.015873	0.37234	0.0300752	0.0224033	0.0050813	N/A	0.00962464	0.0507663	0.08919	0.0219689	1.77634	0.935467
168993	hsa-miR-4799-3p	0.425191	0.22025	0.567051	57.5	75	71	83.5	149	45	54.5	74.5	116.5	58.5	17	35.5	32.5	45	106.5	6.5	5.5	19	69.5	4	47.3	20.9	0.032882	0.0626655	0.0644841	0.0957447	0.228786	0.0132383	0.0111789	0.0401691	0.133782	0.00766284	0.0969125	0.0412063	0.794538	1.29445
169379	hsa-miR-4694-3p	0.351748	0.0790859	0.400045	123.5	300	325.5	436	549.5	382.5	134	71	127.5	76	82.5	261	287.5	399	503	343.5	85	16	80	19.5	306.6	108.8	0.159574	0.460724	0.570437	0.848936	1.08056	0.699593	0.172764	0.0338266	0.153994	0.0373563	0.624046	0.219507	0.568959	1.25718
17958	hsa-miR-576-3p	0.385136	0.0397353	0.308978	75.5	97	156.5	153	168	70.5	106	77	66.5	115.5	32.5	53.5	115.5	111.5	122.5	28	51.5	17.5	15.5	59	87.1	34.3	0.0628627	0.0944395	0.229167	0.237234	0.263158	0.0570265	0.104675	0.0369979	0.0298364	0.113027	0.177372	0.0683125	0.516838	0.562682
17631	hcmv-miR-UL22A-5p	0.338929	0.0146683	0.216117	65	55.5	67.5	83.5	83	47	62.5	67	63.5	72.5	22	13.5	27.5	41.5	37.5	5	8.5	8.5	12	15.5	28.4	9.9	0.0425532	0.0238305	0.0545635	0.0882979	0.0805585	0.0101833	0.0172764	0.0179704	0.0230991	0.0296935	0.0579607	0.0196445	0.460111	0.369578
42672	hsa-miR-323b-5p	0.443146	0.113719	0.45519	1618	5706.5	1607.5	1504.5	4007	347	2473	1339	1856	366	1574.5	5665.5	1567	1463	3962	305.5	2418	1280	1804.5	310	2846.4	1223.6	3.04545	10.0009	3.10913	3.11277	8.51128	0.6222	4.91463	2.70613	3.47353	0.59387	5.5559	2.46207	0.615328	0.759126
17866	hsa-miR-331-5p	0.327716	0.122564	0.465213	73	53	61.5	99	55.5	63.5	61	68	56	62.5	29.5	11	20.5	57.5	9	21	2.5	7.5	4.5	6.5	25.5	8.4	0.05706	0.0194175	0.0406746	0.12234	0.019334	0.0427699	0.0050813	0.0158562	0.00866218	0.0124521	0.0517653	0.0169643	0.8213	0.883051
145722	hsa-miR-520e	0.270928	0.000246069	0.0665154	131.5	97.5	132.5	121	132.5	47.5	76	92.5	76.5	75.5	90.5	55.5	92.5	79.5	87.5	7.5	23	34.5	25.5	19	81.1	21.9	0.175048	0.09797	0.183532	0.169149	0.18797	0.0152749	0.046748	0.0729387	0.0490857	0.0363985	0.162734	0.0440891	0.226961	0.47492
145692	hsa-miR-499a-3p	0.210111	0.00196804	0.104488	128	90.5	113	81	103.5	58.5	62	61.5	75.5	51	85	48	72.5	39.5	58.5	16.5	8.5	2	24	-5.5	60.7	9.1	0.16441	0.0847308	0.143849	0.0840426	0.125671	0.0336049	0.0172764	0.00422833	0.0461983	N/A	0.120541	0.025327	0.296474	0.725932
46567	hsa-miR-3176	0.381633	0.12584	0.467694	53	62.5	57	56	83.5	48.5	72.5	62.5	54.5	54.5	9.5	19.5	16	14	38	7	17.5	2	3	-2	19.4	5.5	0.0183752	0.0344219	0.031746	0.0297872	0.0816327	0.0142566	0.0355691	0.00422833	0.00577478	N/A	0.0391926	0.0149572	0.625143	0.964823
147887	hsa-miR-3147	0.379175	0.149865	0.497042	50.5	50	54	77	68	45	60.5	62	54	77.5	7	8	12.5	35.5	21	2	6	2.5	2.5	20.5	16.8	6.7	0.0135397	0.0141218	0.0248016	0.0755319	0.0451128	0.00407332	0.0121951	0.00528541	0.00481232	0.039272	0.0346215	0.0131276	0.756628	1.14074
148524	hsa-miR-3914	0.232098	0.019266	0.234572	106	90.5	167	172.5	235	89.5	89	61.5	65.5	88.5	64	48	127	132	191.5	48	36	3.5	15	31.5	112.5	26.8	0.123791	0.0847308	0.251984	0.280851	0.411386	0.0977597	0.0731707	0.00739958	0.0288739	0.0603448	0.230549	0.0535097	0.567	0.668896
148499	hsa-miR-3910	0.289279	0.0931422	0.419064	75	92	116.5	94.5	174.5	105	61	53	55	59.5	32	49.5	75.5	53	130	63.5	7.5	-6.5	4.5	3.5	68	14.5	0.0618956	0.0873786	0.149802	0.112766	0.27927	0.129328	0.0152439	N/A	0.00866218	0.00670498	0.138222	0.0399847	0.616941	1.49242
147530	hsa-miR-378b	0.474358	0.144427	0.49521	172	191.5	427	632.5	645.5	372.5	203	183	97	310	128.5	149.5	386	590.5	600.5	330.5	150.5	123.5	45.5	254	371	180.8	0.248549	0.263901	0.765873	1.25638	1.29001	0.673116	0.305894	0.261099	0.0875842	0.48659	0.764943	0.362857	0.664956	0.617694
11023	hsa-miR-222-3p	0.269272	0.265029	0.598146	2243	159.5	4164.5	129.5	228.5	925	130	374.5	160.5	433.5	2200.5	117.5	4124	89	183	883.5	77.5	317.5	110	377	1342.8	353.1	4.25629	0.207414	8.18254	0.189362	0.393126	1.79939	0.15752	0.671247	0.211742	0.722222	2.64575	0.712424	1.34036	0.926277
168583	hsa-miR-539-3p	0.37539	0.0268147	0.2689	108	101.5	145	175	159.5	98	131.5	72	82.5	58	64.5	58.5	105	133.5	113	56.5	76.5	13	32	1	94.9	35.8	0.124758	0.103266	0.208333	0.284043	0.24275	0.115071	0.155488	0.0274841	0.0615977	0.00191571	0.19263	0.0723113	0.399658	0.869875
168680	hsa-miR-378f	0.410711	0.121253	0.464333	51	59.5	66.5	88	75.5	56.5	59	57.5	56.5	75.5	7	17.5	25.5	45.5	29.5	14	6	-2	4.5	18	25	8.1	0.0135397	0.0308914	0.0505952	0.0968085	0.0633727	0.0285132	0.0121951	N/A	0.00866218	0.0344828	0.0510415	0.0209633	0.624125	0.595787
168747	hsa-miR-4520-2-3p	0.0985101	0.11704	0.460378	52	81.5	97.5	129	188.5	55	59.5	50.5	53	49.5	8.5	37.5	56.5	87	142.5	13.5	5	-9.5	1.5	-7.5	66.4	0.6	0.016441	0.0661959	0.112103	0.185106	0.306122	0.0274949	0.0101626	N/A	0.00288739	N/A	0.137194	0.013515	0.823717	0.935381
168682	hsa-miR-4502	0.467225	0.0401004	0.309513	233.5	111.5	321.5	223	198	110.5	143	110.5	102	203.5	190.5	70	281	182	153.5	70	92.5	53.5	51.5	147.5	175.4	83	0.368472	0.123566	0.55754	0.387234	0.329753	0.142566	0.188008	0.113108	0.0991338	0.282567	0.353313	0.165077	0.439452	0.44809
169200	hsa-miR-4677-5p	0.445192	0.0329396	0.288318	297.5	245	332.5	541.5	298	95	257.5	214.5	182	183.5	253.5	202.5	292.5	500	251.5	53.5	205	156	130.5	127	300	134.4	0.490329	0.357458	0.580357	1.06383	0.540279	0.108961	0.416667	0.32981	0.251203	0.243295	0.606451	0.269987	0.443789	0.422666
168994	hsa-miR-3591-5p	0.458324	0.018528	0.230644	1349	838.5	627.5	842.5	1164	194.5	568.5	616.5	720.5	262.5	1305.5	797	586	801	1118.5	152	516	557	669	205.5	921.6	419.9	2.52515	1.40688	1.1627	1.70426	2.40279	0.309572	1.04878	1.17759	1.28778	0.393678	1.84036	0.84348	0.327257	0.542827
169235	hsa-miR-4420	0.292094	0.00483033	0.148989	90.5	99	123	81	104	44.5	98	73	64.5	58.5	48	57	82.5	40.5	60	4	44.5	16.5	15	2.5	57.6	16.5	0.0928433	0.100618	0.16369	0.0861702	0.128894	0.00814664	0.0904472	0.0348837	0.0288739	0.00478927	0.114443	0.0334281	0.27945	1.02907
169131	hsa-miR-4724-3p	0.115814	0.0239061	0.25934	61	61.5	72.5	78.5	67.5	47	52.5	52.5	50.5	56.5	18.5	20	32.5	37.5	22.5	5	1	-5	-1	0	26.2	0	0.0357834	0.0353045	0.0644841	0.0797872	0.0483351	0.0101833	0.00203252	N/A	N/A	N/A	0.0527389	0.00610791	0.364779	0.943608
42514	hsa-miR-937-3p	0.381636	0.255139	0.590472	216	1030.5	264.5	325	1913	70	687.5	277	283.5	289	175	990.5	225.5	287	1870.5	33.5	638.5	220.5	235.5	234	709.7	272.4	0.338491	1.74846	0.447421	0.610638	4.01826	0.0682281	1.29776	0.466173	0.453321	0.448276	1.43265	0.546752	1.08296	0.827058
46402	hsa-miR-1255b-5p	0.26359	0.0910294	0.418296	63.5	106	147.5	330.5	270	72	82.5	60.5	79	145	23	65.5	109	292	227.5	35.5	34.5	5	32	92.5	143.4	39.9	0.0444874	0.115622	0.21627	0.621277	0.488722	0.0723014	0.070122	0.0105708	0.0615977	0.177203	0.297276	0.078359	0.832671	0.774979
17427	hsa-miR-200c-3p	0.257444	0.0244396	0.260638	68.5	50.5	50	54.5	75	45	52.5	57.5	65	56.5	26	10.5	11.5	15.5	31	5.5	2	1.5	15	1	18.9	5	0.0502901	0.0185349	0.0228175	0.0329787	0.0665951	0.0112016	0.00406504	0.00317125	0.0288739	0.00191571	0.0382432	0.00984551	0.523465	1.14097
17444	hsa-miR-632	0.33521	0.000549036	0.0737601	91.5	129	125.5	97	102	50	84	66.5	79	84.5	50.5	89.5	86.5	59	59	12.5	33.5	9	30.5	29.5	68.9	23	0.0976789	0.157988	0.171627	0.125532	0.126745	0.0254582	0.0680894	0.0190275	0.0587103	0.0565134	0.135914	0.0455598	0.215026	0.479445
17619	hcmv-miR-US25-2-5p	0.429255	0.00697895	0.170656	63	71.5	61.5	58	55.5	41	59	63.5	63	55	21.5	31	22.5	20	12.5	3.5	10.5	7.5	14.5	0	21.5	7.2	0.0415861	0.054722	0.0446429	0.0425532	0.0268528	0.00712831	0.0213415	0.0158562	0.0279115	N/A	0.0420714	0.0180594	0.237311	0.487132
147651	hsa-miR-3123	0.173601	0.00886962	0.183189	91	105	125	185	192	65.5	78.5	56	71.5	59.5	51	65	86	146.5	148	27.5	29.5	2	24	5	99.3	17.6	0.098646	0.11474	0.170635	0.311702	0.317938	0.0560081	0.0599593	0.00422833	0.0461983	0.00957854	0.202732	0.0351945	0.521749	0.749421
147886	hsa-miR-3122	0.359621	0.434055	0.710938	41	46.5	44	82	55.5	43	48	46.5	50	64.5	-0.5	6	5	43	7	6	0	-11.5	1.5	10	12.1	1.2	N/A	0.0105914	0.00992063	0.0914894	0.0150376	0.01222	N/A	N/A	0.00288739	0.0191571	0.0317597	0.0114215	1.25582	0.71481
147556	hsa-miR-4254	0.201711	0.00849619	0.183189	118.5	89.5	72	65.5	89	45	56	59	75	49	76.5	50	33	26.5	46	6	5.5	1.5	24.5	-5.5	46.4	6.4	0.147969	0.0882613	0.0654762	0.056383	0.0988185	0.01222	0.0111789	0.00317125	0.0471607	N/A	0.0913816	0.0184327	0.39316	1.06192
147975	hsa-miR-487a-5p	0.494791	0.0155793	0.220858	245	157	146.5	175.5	154	76.5	114	99.5	170.5	126.5	203.5	117	108	137	110	37	64	42	121	71.5	135.1	67.1	0.393617	0.206531	0.214286	0.291489	0.236305	0.0753564	0.130081	0.0887949	0.232916	0.136973	0.268446	0.132824	0.28854	0.465387
148106	hsa-miR-3678-3p	0.0329345	0.207829	0.56153	65	196	60	57	67.5	40.5	49	50.5	52.5	45	22.5	155.5	21.5	18	23.5	1	1	-7	2.5	-9	48.2	-2.3	0.0435203	0.274492	0.0426587	0.0382979	0.0504834	0.00203666	0.00203252	N/A	0.00481232	N/A	0.0898906	0.0029605	1.14904	0.541707
148554	hsa-miR-3917	0.466582	0.248661	0.585978	51	61.5	89.5	132.5	145	81.5	68	53.5	57	94	9	21.5	50.5	94	100.5	42.5	18.5	-1	7	39.5	55.1	21.3	0.0174081	0.0379523	0.100198	0.2	0.215897	0.086558	0.0376016	N/A	0.0134745	0.0756705	0.114291	0.0533262	0.79571	0.634918
148349	hsa-miR-3938	0.227758	0.00471851	0.147175	57	80	64	83.5	90	47	55.5	59.5	62.5	57.5	15.5	39	25	44.5	45	10	8	2	14.5	4.5	33.8	7.8	0.0299807	0.0688438	0.0496032	0.0946809	0.0966702	0.0203666	0.0162602	0.00422833	0.0279115	0.00862069	0.0679557	0.0154774	0.42385	0.606681
148052	hsa-miR-374c-3p	0.174299	0.014714	0.216117	375	692	231.5	186.5	253.5	56.5	116	96.5	181.5	64.5	333	651.5	192.5	147	210.5	16	65	38.5	130.5	8	306.9	51.6	0.644101	1.15004	0.381944	0.312766	0.452202	0.0325866	0.132114	0.0813953	0.251203	0.0153257	0.588211	0.102525	0.573817	0.92432
168896	hsa-miR-548ao-3p	0.448865	0.022915	0.252429	319	487	313.5	165	272.5	90.5	216	151.5	263.5	114	277.5	446	275	126.5	229	52	167	95.5	218	59.5	270.8	118.4	0.53675	0.78729	0.545635	0.269149	0.491944	0.105906	0.339431	0.201903	0.419634	0.113985	0.526154	0.236172	0.350329	0.588974
168775	hsa-miR-4647	0.484194	0.147407	0.49612	53	53.5	68	76	66	43	62	56.5	56.5	87	11	14	29	37	23	4.5	11	0.5	9.5	32	22.8	11.5	0.0212766	0.0247132	0.0575397	0.0787234	0.0494092	0.00916497	0.0223577	0.00105708	0.0182868	0.0613027	0.0463324	0.0224339	0.515227	1.03609
168851	hsa-miR-4650-3p	0.492015	0.132815	0.476396	85	148	200	273.5	237	65.5	123.5	101	93	238.5	43	108.5	161.5	235.5	193.5	26.5	73.5	47.5	46.5	183	148.4	75.4	0.0831721	0.191527	0.320437	0.501064	0.415682	0.0539715	0.14939	0.100423	0.0895091	0.350575	0.302376	0.148774	0.555804	0.792193
168616	hsa-miR-4536-3p	0.341364	0.194046	0.549105	96	368.5	80	67.5	288.5	41	170.5	74.5	138.5	56.5	53.5	329.5	41	29	244.5	3	119.5	17	89.5	2.5	139.5	46.3	0.103482	0.581642	0.0813492	0.0617021	0.525242	0.00610998	0.242886	0.0359408	0.172281	0.00478927	0.270683	0.0924015	0.957993	1.1773
168587	hsa-miR-4461	0.348444	0.167411	0.523939	54.5	58	68.5	88	100	62	58	52.5	49.5	48	11.5	17.5	29.5	49	57.5	23.5	9	-3.5	2.5	-6	33	5.1	0.0222437	0.0308914	0.0585317	0.104255	0.123523	0.0478615	0.0182927	N/A	0.00481232	N/A	0.0678891	0.0236555	0.656991	0.930859
168892	hsa-miR-4424	0.174929	0.0515164	0.33739	48.5	51	52.5	74.5	72	44.5	49	47	50.5	56	7	11.5	14	36	25	7	1	-10.5	3.5	2	18.7	0.6	0.0135397	0.0203001	0.0277778	0.0765957	0.0537057	0.0142566	0.00203252	N/A	0.00673725	0.00383142	0.0383838	0.00671445	0.683312	0.802566
168926	hsa-miR-4776-5p	0.239976	0.0263838	0.268241	54.5	127	114	141	185.5	53	62	77	96	67	13	86.5	75	102.5	141.5	13	11.5	20	46	12	83.7	20.5	0.0251451	0.152692	0.14881	0.218085	0.303974	0.0264766	0.023374	0.0422833	0.0885467	0.0229885	0.169741	0.0407338	0.603627	0.684314
169377	hsa-miR-4715-3p	0.301803	0.178407	0.528133	71	91.5	63	60	189.5	69	60	63	77	62.5	29	52	24	21.5	146	32.5	10	6	28	7.5	54.5	16.8	0.0560928	0.0917917	0.047619	0.0457447	0.313641	0.0661914	0.0203252	0.012685	0.053898	0.0143678	0.110978	0.0334935	1.0345	0.74007
169040	hsa-miR-4753-5p	0.413611	0.216866	0.564748	53	105	161	382.5	265	173	100.5	58.5	74	168.5	10.5	64	122	343.5	222.5	135.5	51.5	2	27	114	152.5	66	0.0203095	0.112974	0.242063	0.730851	0.477981	0.275967	0.104675	0.00422833	0.0519731	0.218391	0.316836	0.131047	0.909917	0.867219
169349	hsa-miR-4517	0.20293	0.0100978	0.18848	63.5	84.5	62.5	78.5	75.5	40	47.5	48	64.5	47	21.5	44.5	23.5	40	31	2	0.5	-8.5	17.5	-7.5	32.1	0.8	0.0415861	0.0785525	0.046627	0.0851064	0.0665951	0.00407332	0.00101626	N/A	0.0336862	N/A	0.0636934	0.0129253	0.300745	1.39605
42801	hsa-miR-92a-2-5p	0.228773	0.311065	0.630587	41	46.5	42.5	68.5	51	39	50.5	50	48.5	53	0.5	8	4	30.5	9.5	0.5	3.5	-4.5	3.5	-1	10.5	0.4	0.000967118	0.0141218	0.00793651	0.0648936	0.0204082	0.00101833	0.00711382	N/A	0.00673725	N/A	0.0216654	0.00495647	1.16404	0.689144
27544	hsa-miR-363-5p	0.168131	0.238198	0.579017	85.5	140	305	235.5	1458	158.5	178.5	85.5	111.5	59.5	45	100.5	266.5	198	1415.5	120.5	130	30	67	7	405.1	70.9	0.0870406	0.177405	0.52877	0.421277	3.04082	0.245418	0.264228	0.0634249	0.12897	0.01341	0.851062	0.14309	1.45354	0.769604
30493	hsa-miR-548a-5p	0.270687	0.154649	0.504162	86.5	311.5	72.5	75.5	109.5	46	85	75	92	58	46	271	34.5	36	67	8	36	20	47	5	90.9	23.2	0.0889749	0.478376	0.0684524	0.0765957	0.143931	0.0162933	0.0731707	0.0422833	0.0904716	0.00957854	0.171266	0.0463595	1.01707	0.757903
46368	hsa-miR-1282	0.247664	0.00642493	0.164737	65.5	91	78.5	58	84	43.5	68	55	52	53	25	51.5	40.5	20	41.5	5.5	20.5	2	6.5	-1.5	35.7	6.6	0.0483559	0.0909091	0.0803571	0.0425532	0.0891515	0.0112016	0.0416667	0.00422833	0.012512	N/A	0.0702654	0.0174022	0.328618	0.952747
11007	hsa-miR-206	0.34904	0.0273986	0.269384	296.5	349	765	828	642.5	127.5	304	198	422	145.5	255	309	726.5	789	599.5	88	256	144	375.5	91	535.8	190.9	0.49323	0.545455	1.44147	1.67872	1.28786	0.179226	0.520325	0.30444	0.72281	0.17433	1.08935	0.380226	0.49476	0.624496
42476	hsa-miR-374b-3p	0.334906	0.0501236	0.336078	765	1015	481	233.5	388.5	74	184.5	201.5	588	64.5	724	976	443	195.5	345	35.5	136.5	147.5	542.5	11.5	536.7	174.7	1.40039	1.72286	0.878968	0.415957	0.741139	0.0723014	0.277439	0.311839	1.04427	0.0220307	1.03186	0.345577	0.508333	1.18723
17592	hsa-miR-604	0.336837	0.0500028	0.336078	69.5	188.5	77.5	87.5	133	73.5	67	59	81	81.5	30	149	39	50	90.5	35	19	4	33.5	27.5	71.7	23.8	0.0580271	0.263019	0.077381	0.106383	0.194415	0.0712831	0.0386179	0.00845666	0.0644851	0.052682	0.139845	0.0471049	0.617883	0.528973
17961	hsa-miR-629-5p	0.441654	0.127535	0.470167	398	819	187	179	263.5	123	263	148	197	208	357.5	779.5	148	141	221.5	84	214	93	149.5	154	329.5	138.9	0.691489	1.37599	0.293651	0.3	0.475832	0.171079	0.434959	0.196617	0.287777	0.295019	0.627393	0.27709	0.715503	0.374497
147978	hsa-miR-3140-3p	0.0959486	0.140521	0.488219	71	206	65.5	60.5	105	41	55	52.5	56	46.5	30.5	166.5	27	22.5	61	2	7	-2.5	8	-7	61.5	1.5	0.0589942	0.29391	0.0535714	0.0478723	0.131042	0.00407332	0.0142276	N/A	0.0153994	N/A	0.117078	0.0112335	0.892361	0.554458
147930	hsa-miR-3144-3p	0.322011	0.220815	0.567051	135	192.5	103	194	681	55	129	126.5	142.5	161	94.5	153.5	64.5	155.5	638	15.5	80	72	95	107.5	221.2	74	0.182785	0.270962	0.127976	0.330851	1.37057	0.0315682	0.162602	0.15222	0.182868	0.205939	0.456629	0.147039	1.13191	0.460701
147818	hsa-miR-4270	0.433299	0.26744	0.598721	48	95.5	56	190.5	146	58.5	82	53	57	145	7.5	56.5	17	151.5	103	19.5	33.5	1	9.5	89.5	67.1	30.6	0.0145068	0.0997352	0.0337302	0.32234	0.221267	0.0397149	0.0680894	0.00211416	0.0182868	0.171456	0.138316	0.0599322	0.946122	1.11899
147889	hsv1-miR-H14-3p	0.482008	0.317702	0.634372	80.5	73.5	78.5	259.5	359.5	123.5	73.5	79.5	117	184	39.5	35	39.5	221	316.5	83.5	24	27	70	129.5	130.3	66.8	0.0764023	0.0617829	0.078373	0.470213	0.679914	0.170061	0.0487805	0.0570825	0.134745	0.248084	0.273337	0.131751	1.04381	0.628989
148221	hsa-miR-3650	0.492931	0.132566	0.476396	1352	4671.5	1180.5	2061.5	3749.5	346	2148	1211	2358.5	393.5	1311	4631.5	1142	2023	3707	307.5	2100	1155.5	2313.5	341	2562.9	1243.5	2.53578	8.17564	2.26587	4.30426	7.96348	0.626273	4.26829	2.44292	4.45332	0.653257	5.04901	2.48881	0.567904	0.748097
147688	hsa-miR-548v	0.339893	0.0276448	0.269384	66	86.5	76.5	55	73.5	41.5	56.5	55.5	76	51.5	25.5	47	38.5	17	32	3.5	8	1.5	30.5	-0.5	32	8.6	0.049323	0.0829656	0.0763889	0.0361702	0.0687433	0.00712831	0.0162602	0.00317125	0.0587103	N/A	0.0627182	0.0213175	0.310544	1.19732
148049	hsa-miR-3924	0.496793	0.0146959	0.216117	899.5	818	546	534	806.5	174	313.5	299.5	712.5	437.5	858.5	779.5	508	496	763.5	135	265.5	245.5	665.5	383	681.1	338.9	1.66054	1.37599	1.00794	1.05532	1.64017	0.274949	0.539634	0.519027	1.28104	0.733716	1.34799	0.669673	0.230192	0.565316
148413	hsa-miR-3614-3p	0.408243	0.0170391	0.228134	193.5	142.5	123.5	115	95.5	66.5	85	99.5	117.5	61	152	103.5	85.5	77	52	26.5	36.5	45.5	71.5	7.5	94	37.5	0.294004	0.182701	0.169643	0.16383	0.111708	0.0539715	0.074187	0.0961945	0.137632	0.0143678	0.184377	0.0752706	0.363234	0.612094
168903	hsa-miR-4439	0.468207	0.0581082	0.349603	81.5	86.5	131.5	152.5	159.5	68	91.5	68.5	97	113.5	40.5	47.5	93.5	114	117	29.5	44	13.5	51	61.5	82.5	39.9	0.0783366	0.0838482	0.185516	0.242553	0.251343	0.0600815	0.0894309	0.0285412	0.0981713	0.117816	0.168319	0.0788082	0.496459	0.44352
168914	hsa-miR-5689	0.370239	0.0464039	0.330301	623.5	770.5	350	163.5	407	132	132	159	455.5	125.5	583.5	731	311.5	126	364.5	93.5	84.5	107	407.5	73.5	423.3	153.2	1.12863	1.29038	0.618056	0.268085	0.783029	0.190428	0.171748	0.226216	0.784408	0.140805	0.817635	0.302721	0.498018	0.895355
168941	hsa-miR-4501	0.4918	0.282117	0.61095	136.5	179	272.5	707.5	214.5	94.5	148	124.5	296	255	96	141	234.5	668.5	171	55.5	99.5	69.5	247	201	262.2	134.5	0.185687	0.248897	0.465278	1.42234	0.367347	0.113035	0.202236	0.146934	0.475457	0.385057	0.53791	0.264544	0.940692	0.59672
168818	hsa-miR-4774-5p	0.196771	0.0510199	0.336416	902.5	2109	1681	304.5	551.5	53	408	172	363.5	45.5	861.5	2070.5	1642.5	266	509	13	359	117.5	315.5	-8	1069.9	159.4	1.66634	3.6549	3.25893	0.565957	1.09345	0.0264766	0.729675	0.248414	0.607315	N/A	2.04792	0.40297	0.659738	0.803007
168967	hsa-miR-4476	0.458236	0.076728	0.397467	209.5	144.5	294.5	471	314	241	183.5	112.5	139	145.5	169	105.5	256	432.5	271.5	200.5	134.5	58.5	91.5	91.5	246.9	115.3	0.326886	0.186231	0.507937	0.920213	0.583244	0.40835	0.273374	0.123679	0.176131	0.175287	0.504902	0.231364	0.553032	0.487471
169310	hsa-miR-3913-3p	0.359466	0.0920263	0.419018	209	712	165.5	177	383.5	73	161	171.5	231.5	102	168.5	672.5	127	138.5	341.5	36	114	116	187	49	289.6	100.4	0.325919	1.18711	0.251984	0.294681	0.73362	0.0733198	0.231707	0.245243	0.359962	0.0938697	0.558663	0.20082	0.717932	0.588919
169149	hsa-miR-4659b-5p	0.0743522	0.156789	0.505511	55	89.5	80	437.5	277	47	55	58.5	69.5	47	14.5	50	41.5	400	234.5	9	7	6	24.5	-7.5	148.1	7.8	0.0280464	0.0882613	0.0823413	0.851064	0.503759	0.0183299	0.0142276	0.012685	0.0471607	N/A	0.310694	0.0231008	1.15015	0.701961
169214	hsa-miR-4638-5p	0.194166	0.0592204	0.352508	423.5	1842	1380	1463	3829.5	156.5	1221	137	377	58	383	1803	1341.5	1425	3786	119	1173	81.5	331.5	5	1747.7	342	0.740812	3.1827	2.66171	3.03191	8.13319	0.242363	2.38415	0.172304	0.638114	0.00957854	3.55006	0.689301	0.772577	1.41479
169145	hsa-miR-5000-3p	0.314093	0.119269	0.462419	396	2180.5	1133.5	662	2512	107	1066	239	428	47.5	355	2141	1095	624	2470	68.5	1018.5	184.5	382	-6.5	1337	329.4	0.686654	3.77935	2.17262	1.32766	5.30612	0.139511	2.07012	0.390063	0.735322	N/A	2.65448	0.833755	0.708835	1.03109
169369	hsa-miR-4490	0.145508	7.26109e-06	0.0100784	254.5	300	357	312.5	314	83	113.5	72	90	75	214.5	261.5	318	274.5	272.5	43.5	66.5	17.5	43.5	23.5	268.2	38.9	0.414894	0.461606	0.630952	0.584043	0.585392	0.0885947	0.135163	0.0369979	0.0837344	0.0450192	0.535377	0.0779017	0.172112	0.504628
169404	hsa-miR-3663-5p	0.332205	0.0950282	0.422077	40.5	62.5	47	51	87	39.5	54.5	64	55	63.5	0	23.5	8	13.5	44	1.5	7	10.5	8	10.5	17.8	7.5	N/A	0.0414828	0.015873	0.0287234	0.094522	0.00305499	0.0142276	0.0221987	0.0153994	0.0201149	0.0451503	0.0149991	0.764892	0.496039
42934	hsa-miR-345-5p	0.37287	0.174817	0.526547	162	93.5	112.5	99.5	338.5	133	99.5	76.5	77	96.5	119	51	71.5	60.5	295	91.5	48.5	19	28	40.5	119.4	45.5	0.230174	0.0900265	0.141865	0.128723	0.633727	0.186354	0.0985772	0.0401691	0.053898	0.0775862	0.244903	0.091317	0.911905	0.631212
11148	hsa-miR-515-3p	0.233917	0.0180783	0.230477	64	59	102	96	97.5	64.5	55.5	72	53.5	59	21.5	16.5	61.5	55	53	23.5	4.5	14	3.5	3	41.5	9.7	0.0415861	0.0291262	0.122024	0.117021	0.113856	0.0478615	0.00914634	0.0295983	0.00673725	0.00574713	0.0847227	0.0198181	0.535555	0.93215
46918	hsa-miR-375	0.303717	0.0848537	0.411808	76	159	123.5	69.5	226.5	82	101.5	71	63	73.5	33.5	117.5	83	28.5	184	40.5	50.5	13	13	17.5	89.3	26.9	0.0647969	0.207414	0.164683	0.0606383	0.395274	0.0824847	0.102642	0.0274841	0.0250241	0.0335249	0.178561	0.054232	0.766025	0.660934
17650	kshv-miR-K12-6-5p	0.280165	0.0186611	0.231264	104	64.5	94.5	76	73	63.5	55	60	69.5	56	61	22	53.5	35	27.5	22	3.5	2	17	-0.5	39.8	8.8	0.117988	0.038835	0.106151	0.0744681	0.0590763	0.0448065	0.00711382	0.00422833	0.0327238	N/A	0.0793037	0.0222181	0.412838	0.889746
46440	hsa-miR-1287-5p	0.120226	0.216557	0.564471	48.5	65	59.5	111	312	63.5	61.5	60	52.5	70	5	22	19	69.5	266.5	22	8.5	2	1	15	76.4	9.7	0.00967118	0.038835	0.0376984	0.147872	0.572503	0.0448065	0.0172764	0.00422833	0.00192493	0.0287356	0.161316	0.0193944	1.46215	0.919728
146044	hsa-miR-2115-5p	0.456621	0.0767144	0.397467	134	86.5	180	236	228.5	105.5	86	87	106.5	183	91	45	139.5	195.5	183.5	64	34.5	29.5	55.5	127	130.9	62.1	0.176015	0.0794351	0.276786	0.415957	0.3942	0.130346	0.070122	0.0623679	0.106833	0.243295	0.268479	0.122593	0.533007	0.594652
146074	hsa-miR-2114-5p	0.463357	0.0540013	0.343038	99.5	62	69.5	77.5	99	64.5	58	63	63	96.5	58	21.5	29.5	37	55.5	23	9	7.5	15	41	40.3	19.1	0.112186	0.0379523	0.0585317	0.0787234	0.119227	0.0468432	0.0182927	0.0158562	0.0288739	0.0785441	0.081324	0.037682	0.425804	0.687367
17820	hsa-miRPlus-C1066	0.453187	0.123321	0.466404	111.5	72	187.5	212.5	216.5	103	79.5	92.5	72	195	67.5	29.5	146.5	171.5	170	61	25	31	19.5	139.5	117	55.2	0.130561	0.0520741	0.290675	0.364894	0.365199	0.124236	0.050813	0.0655391	0.0375361	0.267241	0.24068	0.109073	0.591732	0.865579
146069	hsa-miR-1915-5p	0.491867	0.204007	0.560715	79	102	103.5	133	210	57	72.5	86	82	173.5	36	58.5	62.5	91	164.5	14.5	22.5	26.5	30	118	82.5	42.3	0.0696325	0.103266	0.124008	0.193617	0.353383	0.0295316	0.0457317	0.0560254	0.0577478	0.226054	0.168781	0.083018	0.66784	0.972591
147501	hsa-miR-98-3p	0.338073	0.195024	0.550749	120	106.5	101.5	50	185	84	80	55.5	50.5	56	76	63.5	60	9	139.5	42	27	-4	-1	0.5	69.6	12.9	0.147002	0.112092	0.119048	0.0191489	0.299678	0.0855397	0.054878	N/A	N/A	0.000957854	0.139394	0.0471252	0.729549	0.908656
148338	hsa-miR-3064-3p	0.381054	0.00976741	0.18848	81	108	86	74.5	113.5	53.5	67.5	84.5	80.5	55	38	65	45	32.5	67	10.5	13	24	26.5	-1.5	49.5	14.5	0.073501	0.11474	0.0892857	0.0691489	0.143931	0.0213849	0.0264228	0.05074	0.0510106	N/A	0.0981213	0.0373896	0.318161	0.420106
148057	hsa-miR-186-3p	0.287256	0.00185149	0.104488	166	126.5	215	166.5	119	78.5	71.5	89.5	92.5	85.5	124.5	86.5	175	127	76	38	21	35.5	44	30	117.8	33.7	0.240812	0.152692	0.347222	0.270213	0.163265	0.0773931	0.0426829	0.0750529	0.0846968	0.0574713	0.234841	0.0674594	0.341904	0.253211
146157	hsv1-miR-H4-5p	0.253067	0.00851237	0.183189	336	449.5	229	113	244	77.5	107	129	133	89.5	293.5	408.5	188.5	73	201	36.5	56.5	73	84	33.5	232.9	56.7	0.567698	0.721094	0.374008	0.155319	0.431794	0.0743381	0.114837	0.154334	0.161694	0.0641762	0.449983	0.113876	0.4718	0.391679
146123	hsv1-miR-H2-3p	0.332997	0.138183	0.483118	54.5	166	136.5	194.5	364.5	151.5	114	63	78	91	10.5	124	96	153.5	319.5	109.5	61.5	4.5	28	36	140.7	47.9	0.0203095	0.218888	0.190476	0.326596	0.686359	0.223014	0.125	0.00951374	0.053898	0.0689655	0.288526	0.0960783	0.85973	0.854436
146014	bkv-miR-B1-3p/jcv-miR-J1-3p	0.173383	0.000533603	0.0737601	131	120.5	109.5	102	162.5	51.5	77.5	73	71.5	57	88	78.5	68.5	60	118	9.5	24.5	15	20	2	82.6	14.2	0.170213	0.13857	0.135913	0.12766	0.253491	0.0193483	0.0497967	0.0317125	0.0384986	0.00383142	0.165169	0.0286375	0.314546	0.618781
168871	hsa-miR-151a-5p/hsa-miR-151b	0.378825	0.0585925	0.350545	1219.5	1653.5	956.5	1200	3033.5	519.5	1267.5	546	504.5	397	1176	1611.5	915.5	1158	2989.5	477.5	1213	486.5	454	341	1570.1	594.4	2.27466	2.84466	1.81647	2.46383	6.42213	0.972505	2.46545	1.02854	0.873917	0.653257	3.16435	1.19873	0.587288	0.602681
168603	hsa-miR-4664-5p	0.49244	0.173243	0.525666	49	67	47	59	78	48	68	69.5	64.5	62	5	25	5.5	16.5	32	3.5	11	8.5	12	6.5	16.8	8.3	0.00967118	0.0441306	0.0109127	0.0351064	0.0687433	0.00712831	0.0223577	0.0179704	0.0230991	0.0124521	0.0337128	0.0166015	0.731922	0.408743
168948	hsa-miR-4514	0.330169	0.0300474	0.277204	499.5	122.5	368	238.5	246	179	140	97	133	134.5	455.5	79.5	327	197	200	137	84	38.5	79.5	77	251.8	83.2	0.881044	0.140335	0.64881	0.419149	0.429646	0.279022	0.170732	0.0813953	0.153032	0.14751	0.503797	0.166338	0.550895	0.430004
168717	hsa-miR-5193	0.408807	0.0012965	0.0993306	406	265.5	311	380.5	345	125	156.5	194	252.5	142.5	362	223.5	270.5	339	299.5	83	106	137	200	86.5	298.9	122.5	0.700193	0.394528	0.536706	0.721277	0.643394	0.169043	0.215447	0.289641	0.384986	0.165709	0.59922	0.244965	0.225218	0.379222
168929	hsa-miR-4648	0.3336	0.203476	0.560214	51.5	70.5	80.5	234	147.5	101.5	91	59.5	63	64	10	29.5	41	194.5	105	61	42	4.5	14	9.5	76	26.2	0.0193424	0.0520741	0.0813492	0.41383	0.225564	0.124236	0.0853659	0.00951374	0.026949	0.0181992	0.158432	0.0528528	1.02912	0.941417
169068	hsa-miR-513c-3p	0.325192	0.0256002	0.264187	125	80	171.5	206.5	202.5	78.5	78	80	78.5	137.5	81.5	38.5	131	166	157.5	37.5	25	22	28	81	114.9	38.7	0.15764	0.0679612	0.259921	0.353191	0.338346	0.0763747	0.050813	0.0465116	0.053898	0.155172	0.235412	0.076554	0.516585	0.593574
169129	hsa-miR-4284	0.487577	0.341169	0.653397	5111.5	6669.5	4462	352	20445.5	3489	5177	3874.5	4378.5	1428.5	5068	6627	4421.5	311	20401	3447	5122.5	3814	4327	1371.5	7365.7	3616.4	9.80271	11.6981	8.77282	0.661702	43.826	7.02037	10.4116	8.06342	8.32916	2.62739	14.9523	7.29039	1.11571	0.395382
169206	hsa-miR-4645-3p	0.323649	0.000789007	0.0952297	205.5	135	151	167.5	170.5	47.5	88.5	104.5	110.5	113	161.5	92	110	124.5	125.5	5.5	33.5	45.5	58.5	57	122.7	40	0.312379	0.162401	0.218254	0.264894	0.269603	0.0112016	0.0680894	0.0961945	0.112608	0.109195	0.245506	0.0794578	0.232902	0.528415
169026	hsa-miR-4679	0.413694	0.16253	0.513448	110	83	169	358	237.5	60.5	86	108.5	126	208.5	66.5	40	128	315.5	192	16.5	31.5	49	75	151.5	148.4	64.7	0.128627	0.070609	0.253968	0.671277	0.41246	0.0336049	0.0640244	0.103594	0.14437	0.29023	0.307388	0.127165	0.7874	0.788169
169259	hsa-miR-4773	0.291282	0.0957307	0.423166	73.5	79.5	204	207	262.5	170	82	58.5	54	79.5	29.5	36.5	163.5	165.5	217.5	127.5	29	0.5	2.5	23	122.5	36.5	0.05706	0.0644307	0.324405	0.352128	0.46724	0.259674	0.0589431	0.00105708	0.00481232	0.0440613	0.253053	0.0737096	0.725376	1.4502
10946	hsa-miR-141-3p	0.268795	0.00362569	0.136012	75	66.5	57	79.5	69.5	52	62	55	58.5	55.5	34	26.5	18	41.5	26	13	15	2.5	7	1.5	29.2	7.8	0.065764	0.0467785	0.0357143	0.0882979	0.0558539	0.0264766	0.0304878	0.00528541	0.0134745	0.00287356	0.0584817	0.0157196	0.342442	0.787353
42949	hsa-miR-155-3p	0.428554	0.134029	0.476396	65	95	68.5	50.5	95	46	63	56.5	69	44.5	23	54.5	29.5	11.5	52	8	15	0	20.5	-10	34.1	6.7	0.0444874	0.0962048	0.0585317	0.0244681	0.111708	0.0162933	0.0304878	N/A	0.039461	N/A	0.06708	0.0287474	0.539521	0.406351
42532	hsa-miR-22-5p	0.386007	0.0305082	0.279507	608	1043	409	297	516	222.5	211.5	212.5	491	108	566.5	1003	370.5	258.5	472.5	186	162	157	441.5	54.5	534.2	200.2	1.09574	1.77052	0.735119	0.55	1.01504	0.378819	0.329268	0.331924	0.849856	0.104406	1.03328	0.398855	0.451403	0.686419
146127	hsa-miR-449b-3p	0.336888	0.111858	0.451333	62.5	68.5	63	92	127	66	62	58.5	67	54	20.5	28	24.5	53	83	26	13	3	15.5	-1	41.8	11.3	0.0396518	0.0494263	0.0486111	0.112766	0.178303	0.0529532	0.0264228	0.00634249	0.0298364	N/A	0.0857516	0.0288887	0.692851	0.661152
30209	hsa-miR-651-3p	0.215333	0.169921	0.525491	50	54	73.5	154.5	105	47	53.5	48.5	52.5	82.5	8	13.5	35	116	60.5	8	2.5	-4.5	0.5	32	46.6	7.7	0.0154739	0.0238305	0.0694444	0.246809	0.129968	0.0162933	0.0050813	N/A	0.000962464	0.0613027	0.097105	0.0209099	0.98088	1.32458
145836	hsa-miR-218-2-3p	0.432596	0.00583964	0.15893	88.5	125	94	118	127.5	71.5	67	76.5	106	75	46	84	55.5	79.5	84	33	19	23	54.5	22	69.8	30.3	0.0889749	0.148279	0.110119	0.169149	0.180451	0.0672098	0.0386179	0.0486258	0.104909	0.0421456	0.139395	0.0603015	0.278978	0.452154
147843	hsa-miR-3144-5p	0.150215	0.016201	0.224627	77.5	99.5	92	137.5	105	50	58.5	49	60.5	51.5	36	58.5	53.5	99.5	61	11	8.5	-4	8.5	-3	61.7	4.2	0.0696325	0.103266	0.106151	0.211702	0.131042	0.0224033	0.0172764	N/A	0.0163619	N/A	0.124359	0.0186805	0.430131	0.174313
147880	hsa-miR-323b-3p	0.284202	0.203269	0.560214	106	503	203	184.5	1100	139.5	248.5	138.5	195	62	63.5	462.5	164	145.5	1054	102.5	199.5	83	148	8.5	377.9	108.3	0.122824	0.816417	0.325397	0.309574	2.26423	0.208758	0.405488	0.175476	0.284889	0.0162835	0.767689	0.218179	1.13994	0.657078
148674	hsa-miR-4321	0.0628044	0.308325	0.628667	64	108.5	105	240	1364.5	95.5	54.5	50	73.5	59.5	22	68.5	66	201.5	1321.5	56.5	4	-4	23	6	335.9	17.1	0.0425532	0.120918	0.130952	0.428723	2.83888	0.115071	0.00813008	N/A	0.0442733	0.0114943	0.712406	0.0447422	1.68136	1.10946
148678	hsa-miR-301a-5p	0.204751	0.00931548	0.184972	177.5	402.5	234.5	110.5	273.5	58.5	110.5	79.5	142	58	135.5	362.5	195	72	229.5	20.5	60	23.5	90.5	4.5	198.9	39.8	0.262089	0.639894	0.386905	0.153191	0.493018	0.0417515	0.121951	0.0496829	0.174206	0.00862069	0.38702	0.0792425	0.492738	0.849098
148167	hsa-miR-3670	0.363224	0.00732635	0.173829	123	176.5	105.5	168.5	128.5	54	72.5	79	136.5	85	81	136	66.5	130	84.5	16	24.5	26	84	31	99.6	36.3	0.156673	0.240071	0.131944	0.276596	0.181525	0.0325866	0.0497967	0.0549683	0.161694	0.059387	0.197362	0.0716865	0.302824	0.716069
148657	hsa-miR-381-5p	0.478334	0.010316	0.189705	231.5	255	247	236.5	188.5	108	103.5	177	234.5	72.5	189.5	215	208	197.5	145.5	71	56.5	120.5	184.5	18.5	191.1	90.2	0.366538	0.379523	0.412698	0.420213	0.312567	0.144603	0.114837	0.254757	0.355149	0.0354406	0.378308	0.180957	0.113699	0.691642
148418	hsa-miR-3607-5p	0.448877	0.224571	0.568164	535	727	462.5	134	190	67	134.5	106.5	675.5	70.5	493	687.5	423.5	95	147	29.5	84	53.5	626.5	17	369.2	162.1	0.953578	1.21359	0.840278	0.202128	0.315789	0.0600815	0.170732	0.113108	1.20597	0.032567	0.705073	0.316491	0.611317	1.57993
148300	hsa-miR-370-5p	0.288287	0.0992584	0.429192	59	148.5	59	87.5	136	39	78.5	59	77.5	48	17	109.5	20	48.5	89	2.5	31	2.5	29	-6.5	56.8	11.7	0.032882	0.193292	0.0396825	0.103191	0.191192	0.00509165	0.0630081	0.00528541	0.0558229	N/A	0.112048	0.032302	0.697714	0.973474
168562	hsa-miR-4738-3p	0.43856	0.469237	0.733034	44.5	81.5	63	374	76.5	79	71.5	79.5	86	132.5	3	40.5	24	335.5	34	40	23	25.5	34	79.5	87.4	40.4	0.00580271	0.0714916	0.047619	0.71383	0.0730397	0.0814664	0.046748	0.0539112	0.0654475	0.152299	0.182357	0.0799744	1.63603	0.531507
168860	hsa-miR-4766-5p	0.195212	0.0779598	0.398683	52	85.5	144.5	207	205.5	83.5	62.5	48	53.5	64.5	10	45.5	105.5	168	160	46	15	-8	6	11.5	97.8	14.1	0.0193424	0.0803177	0.209325	0.357447	0.343716	0.0936864	0.0304878	N/A	0.0115496	0.0220307	0.20203	0.0394386	0.75259	0.937798
169328	hsa-miR-4769-5p	0.374977	0.225734	0.568164	47	90.5	86.5	249.5	160	64.5	88	59	56	151.5	4.5	51	47.5	211.5	116.5	25.5	38.5	3.5	4.5	98.5	86.2	34.1	0.00870406	0.0900265	0.094246	0.45	0.250269	0.0519348	0.078252	0.00739958	0.00866218	0.188697	0.178649	0.0669892	0.980053	1.11007
169383	hsa-miR-548ah-5p	0.204811	0.00279479	0.119359	110.5	164.5	146	204.5	213.5	56.5	101	67.5	100	58	69.5	125	107.5	166.5	170	17.5	51	12	47	4.5	127.7	26.4	0.134429	0.220653	0.213294	0.354255	0.365199	0.0356415	0.103659	0.02537	0.0904716	0.00862069	0.257566	0.0527525	0.385419	0.793252
169094	hsa-miR-4482-3p	0.290718	0.104572	0.43653	61.5	151.5	92	98.5	249.5	78	87	69.5	67.5	75.5	20	112	53.5	60	206.5	39.5	38.5	17	15	22	90.4	26.4	0.0386847	0.197705	0.106151	0.12766	0.443609	0.0804481	0.078252	0.0359408	0.0288739	0.0421456	0.182762	0.0531321	0.856128	0.459275
169057	hsa-miR-4659b-3p	0.308451	0.00728287	0.173829	82.5	127	130	153.5	159	75.5	71.5	62.5	103	72	40.5	88	91.5	114.5	116.5	38.5	24	7	53.5	18.5	90.2	28.3	0.0783366	0.15534	0.181548	0.243617	0.250269	0.0784114	0.0487805	0.0147992	0.102984	0.0354406	0.181822	0.0560831	0.388065	0.622928
169281	hsa-miR-4752	0.0803583	0.00993926	0.18848	46.5	62	68	68.5	75	42	54.5	51.5	49	55.5	4.5	21.5	29	29.5	31.5	2.5	3.5	-4	0.5	1	23.2	0.7	0.00870406	0.0379523	0.0575397	0.062766	0.0676692	0.00509165	0.00711382	N/A	0.000962464	0.00191571	0.0469262	0.00377091	0.514901	0.753939
46272	hsa-miR-1200	0.270416	0.273858	0.604051	46	59.5	47.5	59.5	105.5	43	52	48	49	50	6	20.5	9.5	22	64.5	7	6	-4.5	7.5	0	24.5	3.2	0.0116054	0.0361871	0.0188492	0.0468085	0.138561	0.0142566	0.0121951	N/A	0.014437	N/A	0.0504022	0.0136296	1.01592	0.0913847
17918	hsa-miR-222-5p	0.40721	0.0347905	0.292605	69.5	77.5	97	119.5	86.5	39	63	70	77	81.5	29.5	38	59.5	82	44	2.5	17.5	17	36	32.5	50.6	21.1	0.05706	0.0670786	0.118056	0.174468	0.094522	0.00509165	0.0355691	0.0359408	0.0692974	0.0622605	0.102237	0.0416319	0.458888	0.611834
46363	hsa-miR-1272	0.32775	0.0831666	0.409483	429.5	256	261.5	783	207.5	122.5	134	117.5	281	154.5	390	216	223.5	745.5	164	86.5	88	66	237	105.5	347.8	116.6	0.754352	0.381289	0.443452	1.58617	0.352309	0.176171	0.178862	0.139535	0.456208	0.202107	0.703515	0.230577	0.737392	0.555583
17841	hsa-miRPlus-C1100	0.115467	0.484169	0.746052	43.5	64	54	61.5	231	40	47	47.5	53.5	46.5	3	24	15.5	23.5	187	4	-1.5	-7.5	8.5	-4.5	50.6	-0.2	0.00580271	0.0423654	0.030754	0.05	0.401719	0.00814664	N/A	N/A	0.0163619	N/A	0.106128	0.0122543	1.56494	0.474044
148086	hsa-miR-548aa/hsa-miR-548t-3p	0.339537	0.0576336	0.349325	250	399.5	173	93	352	72.5	115.5	88	253.5	65.5	209	360	135.5	55.5	310	36	68	33.5	208.5	14	214	72	0.404255	0.635481	0.268849	0.118085	0.665951	0.0733198	0.138211	0.0708245	0.401347	0.0268199	0.418524	0.142105	0.561827	1.05746
148610	hsa-miR-26a-1-3p	0.475277	0.0517753	0.33739	65.5	100	73	60.5	79.5	43.5	60	77	73.5	50.5	24	61	34.5	22.5	37	4.5	11.5	22.5	27.5	-0.5	35.8	13.1	0.0464217	0.107679	0.0684524	0.0478723	0.0794844	0.00916497	0.023374	0.0475687	0.0529355	N/A	0.0699819	0.0332608	0.361328	0.618639
17872	hsa-miR-148a-5p	0.48805	0.143226	0.493295	53	86.5	73.5	94	132	47.5	85.5	57	70	86.5	13	47	35.5	55.5	88	11	40	4.5	27.5	37	47.8	24	0.0251451	0.0829656	0.0704365	0.118085	0.189044	0.0224033	0.0813008	0.00951374	0.0529355	0.0708812	0.0971353	0.0474069	0.630061	0.649431
168749	hsa-miR-138-1-3p	0.226432	0.0839354	0.410219	115.5	296.5	126.5	77	310	61	86	53	97.5	66	75	256.5	88	39	267	23.5	39	-1	54.5	14	145.1	26	0.145068	0.45278	0.174603	0.0829787	0.573577	0.0478615	0.0792683	N/A	0.104909	0.0268199	0.285801	0.0647146	0.750447	0.531364
168645	hsa-miR-378i	0.264432	0.125853	0.467694	60	289.5	66	88.5	197.5	47.5	86	70	107	54.5	19.5	250.5	27.5	50.5	155	10.5	38.5	17	61.5	2	100.6	25.9	0.0377176	0.442189	0.0545635	0.107447	0.332975	0.0213849	0.078252	0.0359408	0.118383	0.00383142	0.194978	0.0515584	0.932623	0.899869
169014	hsa-miR-4714-3p	0.234217	0.0509188	0.336416	207.5	604	136.5	130.5	320.5	62	136	89	117	103.5	167	564.5	98.5	93	277	24.5	88.5	32.5	73	53	240	54.3	0.323017	0.99647	0.195437	0.197872	0.595059	0.0498982	0.179878	0.0687104	0.14052	0.101533	0.461571	0.108108	0.737488	0.489143
169258	hsa-miR-5692c	0.224381	0.0158324	0.220858	77	124	98	75	70.5	39.5	52.5	56.5	79.5	45.5	36.5	84.5	60	37	28	3	4	1.5	35.5	-5.5	49.2	7.7	0.0705996	0.149162	0.119048	0.0787234	0.0601504	0.00610998	0.00813008	0.00317125	0.0683349	N/A	0.0955365	0.0214366	0.391126	1.46161
169293	hsa-miR-4661-3p	0.339406	0.00414147	0.139988	128.5	216.5	135.5	162	175	59.5	85	72	149	79	87.5	177.5	96.5	124	132.5	22	37.5	18.5	104	28.5	123.6	42.1	0.169246	0.313327	0.191468	0.26383	0.28464	0.0448065	0.0762195	0.0391121	0.200192	0.0545977	0.244502	0.0829857	0.252102	0.80772
169164	hsa-miR-4705	0.363095	0.0293059	0.275101	68	64	73	46	64	46	60.5	54.5	57.5	46.5	27.5	25.5	35	7.5	22	8	13	1.5	11	-5	23.5	5.7	0.0531915	0.0450132	0.0694444	0.0159574	0.047261	0.0162933	0.0264228	0.00317125	0.0211742	N/A	0.0461735	0.0167654	0.420278	0.594203
169091	hsa-miR-5006-5p	0.390604	0.0148941	0.216471	161	188	311	324.5	312.5	163	104	93	159.5	162.5	120.5	149.5	272	286.5	270.5	124	53	39	112.5	110	219.8	87.7	0.233075	0.263901	0.539683	0.609574	0.581096	0.252546	0.107724	0.0824524	0.216554	0.210728	0.445466	0.174001	0.408227	0.427211
169029	hsa-miR-4471	0.189978	0.00401787	0.139988	199.5	431.5	303.5	160	194.5	63.5	93	80.5	134.5	54	159.5	392	266	122.5	152	27	48	31	91.5	4	218.4	40.3	0.308511	0.691968	0.527778	0.260638	0.326531	0.0549898	0.097561	0.0655391	0.176131	0.00766284	0.423085	0.0803767	0.429526	0.777367
17377	hsa-miR-600	0.336412	0.121955	0.465037	268	505	402.5	964.5	1637.5	154	299.5	221.5	314.5	523.5	224.5	463.5	361.5	923.5	1592.5	112	246.5	162.5	262.5	468	713.1	250.3	0.434236	0.818182	0.717262	1.96489	3.42105	0.228106	0.501016	0.343552	0.505294	0.896552	1.47113	0.494904	0.840519	0.51073
42660	hsa-miR-144-5p	0.0723941	0.173768	0.525666	500	142	146	41	55	64	60	69.5	61	53.5	456	100	105	-1.5	6	21.5	4.5	11.5	8	-1	133.1	8.9	0.882012	0.176523	0.208333	N/A	0.0128894	0.0437882	0.00914634	0.0243129	0.0153994	N/A	0.319939	0.0231617	1.2014	0.651667
42475	hsa-miR-221-5p	0.271923	0.0217787	0.246766	583.5	230.5	364.5	141	354	129	146.5	106	178.5	87	540.5	189.5	323.5	101	310.5	87.5	95	50.5	129	33	293	79	1.04545	0.33451	0.641865	0.214894	0.667025	0.178208	0.193089	0.106765	0.248316	0.0632184	0.58075	0.157919	0.559034	0.463226
46614	hsa-miR-1323	0.252389	0.0670277	0.376658	53	66.5	84.5	89	114	47	63	55	51	80	9	24.5	43.5	48	69.5	5.5	10.5	-2.5	0.5	24.5	38.9	7.7	0.0174081	0.043248	0.0863095	0.102128	0.149302	0.0112016	0.0213415	N/A	0.000962464	0.0469349	0.079679	0.0201101	0.646073	0.980787
33407	hsa-miR-626	0.444405	0.0217571	0.246766	163	199.5	190	101.5	109	47.5	125.5	118.5	99	105.5	119	158.5	149	60.5	64.5	5.5	72	62	47	51	110.3	47.5	0.230174	0.279788	0.295635	0.128723	0.138561	0.0112016	0.146341	0.131078	0.0904716	0.0977011	0.214576	0.0953588	0.362606	0.5496
42466	ebv-miR-BART18-3p	0.265	0.078128	0.398683	1763.5	1189	676	244	343	100.5	145.5	310.5	622.5	94.5	1722	1149.5	637	204	300	60.5	96	256	574	40	802.5	205.3	3.33075	2.02913	1.26389	0.434043	0.644468	0.123218	0.195122	0.541226	1.10491	0.0766284	1.54046	0.408221	0.764479	1.05339
17870	hsa-miR-628-5p	0.375635	0.175263	0.526547	74	57	66.5	44.5	65	49	59.5	47.5	48	45	31	15	25.5	4.5	20	7	7	-9.5	-2.5	-8.5	19.2	-1.3	0.0599613	0.0264784	0.0505952	0.00957447	0.0429646	0.0142566	0.0142276	N/A	N/A	N/A	0.0379148	0.0142421	0.528538	0.00143867
42827	hsa-miR-652-3p	0.428643	0.342228	0.653397	470.5	89	225	51.5	90	181	102	84	88.5	101	426	46	184	8.5	40	139	46	26.5	35.5	46	140.9	58.6	0.823985	0.0812004	0.365079	0.0180851	0.0859291	0.283096	0.0934959	0.0560254	0.0683349	0.0881226	0.274856	0.117815	1.2187	0.794616
145995	hsa-miR-196b-3p	0.0844783	0.0214733	0.246766	106.5	205	163.5	73	172.5	54.5	53	57.5	62.5	57.5	62.5	163.5	123	32	128	13	-0.5	0	10	2.5	101.8	5	0.12089	0.288614	0.244048	0.0680851	0.274973	0.0264766	N/A	N/A	0.0192493	0.00478927	0.199322	0.0168384	0.495843	0.655813
146159	hsv1-miR-H4-3p	0.408749	0.229909	0.571002	3407.5	3658	4106.5	3199.5	16117	2514	4234	2487	3045	575	3363	3614.5	4065	3157.5	16072	2472.5	4179.5	2428	2993.5	520	6054.4	2518.7	6.50484	6.38041	8.06548	6.71809	34.5263	5.03564	8.49492	5.13319	5.76227	0.996169	12.439	5.08444	0.994093	0.527831
147632	hsa-miR-4297	0.402479	0.147063	0.49612	1647	402.5	664	339.5	429	130.5	241	330	409	458	1603	361	623	297.5	384	88.5	185.5	272	356	402.5	653.7	260.9	3.10058	0.637246	1.23611	0.632979	0.824919	0.180244	0.377033	0.575053	0.685274	0.771073	1.28637	0.517735	0.811156	0.462381
148288	hsa-miR-550b-3p	0.377229	0.00233094	0.110991	320	414	240.5	277.5	233	102	135	180	229.5	79.5	277	373.5	200	237	188.5	59.5	83.5	123.5	179	24.5	255.2	94	0.535783	0.659312	0.396825	0.504255	0.404941	0.121181	0.169715	0.261099	0.344562	0.0469349	0.500223	0.188699	0.215217	0.618876
148624	hsa-miR-942-5p	0.353311	0.0272126	0.269384	379.5	191	236.5	136	172	68	146.5	122.5	154	85	335	148	195.5	94.5	127.5	25.5	90	65	102	30	180.1	62.5	0.647969	0.261253	0.387897	0.201064	0.273899	0.0519348	0.182927	0.137421	0.196343	0.0574713	0.354416	0.125219	0.500721	0.543076
148536	hsa-miR-1-5p	0.283102	0.0055478	0.155563	240.5	251.5	147	141.5	284	56	107.5	117	145	67.5	198	210.5	107	101.5	239	14.5	57	61	95.5	11.5	171.2	47.9	0.382979	0.37158	0.212302	0.215957	0.513426	0.0295316	0.115854	0.128964	0.183831	0.0220307	0.339249	0.0960421	0.374634	0.719199
148383	hsa-miR-103a-2-5p	0.400301	0.527538	0.772987	62.5	124.5	88	62.5	711	237.5	80.5	104.5	53.5	47	19.5	83	47	21.5	665.5	195.5	29.5	47	2	-8	167.3	53.2	0.0377176	0.146514	0.093254	0.0457447	1.42965	0.398167	0.0599593	0.0993658	0.00384986	N/A	0.350575	0.140335	1.72512	1.25627
168922	hsa-miR-5584-3p	0.352741	0.0211244	0.246766	278	193.5	219.5	288	448	74.5	120	129.5	155.5	224	235	150.5	179	246.5	403	32.5	65.5	72	100.5	169.5	242.8	88	0.454545	0.265666	0.355159	0.524468	0.865736	0.0661914	0.13313	0.15222	0.193455	0.324713	0.493115	0.173942	0.466953	0.55188
168836	hsa-miR-4496	0.304896	0.370735	0.669154	46	44	128	556	539	115.5	94	55	48.5	158.5	2	2.5	87	514	494	73	40	-2.5	-5.5	103	219.9	41.6	0.00386847	0.00441306	0.172619	1.09362	1.06122	0.148676	0.0813008	N/A	N/A	0.197318	0.467148	0.142432	1.20186	0.409039
168841	hsa-miR-5588-3p	0.224143	0.0127403	0.206007	83	116	92.5	128.5	179	45	72.5	71	78	84	40	74	51.5	87	133	3	17.5	14.5	25	28.5	77.1	17.7	0.0773694	0.130627	0.102183	0.185106	0.285714	0.00610998	0.0355691	0.0306554	0.0481232	0.0545977	0.1562	0.0350111	0.529822	0.536281
168866	hsa-miR-4771	0.210006	0.0212361	0.246766	65	64.5	104.5	104	136	53	67.5	62.5	64	68.5	21.5	23	63.5	62.5	90.5	11	14.5	5.5	13	12.5	52.2	11.3	0.0415861	0.0406002	0.125992	0.132979	0.194415	0.0224033	0.0294715	0.0116279	0.0250241	0.0239464	0.107114	0.0224946	0.615116	0.294275
168968	hsa-miR-147b	0.346354	0.0392296	0.30852	1013.5	520	665.5	567.5	227	106	144.5	342.5	510.5	99	970.5	478	624.5	526	181	63.5	93.5	286.5	459.5	44	556	189.4	1.87718	0.843778	1.23909	1.11915	0.388829	0.129328	0.190041	0.605708	0.884504	0.0842912	1.0936	0.378774	0.499781	0.925753
168960	hsa-miR-4436a	0.280739	0.0103189	0.189705	109	81.5	145	157	163	94.5	78.5	60	71.5	71	67.5	41.5	105.5	118	121	54.5	30.5	5	23	16.5	90.7	25.9	0.130561	0.0732568	0.209325	0.251064	0.259936	0.110998	0.0619919	0.0105708	0.0442733	0.0316092	0.184829	0.0518886	0.436382	0.732109
169296	hsa-miR-5004-5p	0.321427	0.0345893	0.292605	384.5	228.5	583	741	798.5	455	209	126.5	143.5	152	341.5	187.5	542	700	754.5	413.5	154	69.5	92.5	96	505.1	165.1	0.660542	0.33098	1.0754	1.48936	1.62084	0.842159	0.313008	0.146934	0.178056	0.183908	1.03542	0.332813	0.526143	0.876652
169223	hsa-miR-4680-3p	0.111069	0.00019238	0.0593385	145	98.5	135	98	140	46	68	64.5	61	66	101	55.5	94	56	95	4	15.5	8	7	10	80.3	8.9	0.195358	0.09797	0.186508	0.119149	0.204082	0.00814664	0.0315041	0.0169133	0.0134745	0.0191571	0.160613	0.0178391	0.301995	0.487337
169338	hsa-miR-4727-5p	0.149248	0.242515	0.583869	52.5	48	66	102.5	80	46.5	47.5	55	55.5	51.5	8.5	6.5	25	61	35	4.5	-5.5	-2.5	4	-5	27.2	-0.9	0.016441	0.011474	0.0496032	0.129787	0.075188	0.00916497	N/A	N/A	0.00769971	N/A	0.0564987	0.00843234	0.858012	0.122871
169155	hsa-miR-4480	0.26974	0.00158998	0.0993306	249.5	128.5	209.5	161	164.5	73.5	84	70	118.5	94	208	88.5	169.5	121	121	33	34	18	68	39.5	141.6	38.5	0.402321	0.156222	0.33631	0.257447	0.259936	0.0672098	0.0691057	0.038055	0.130895	0.0756705	0.282447	0.0761872	0.328023	0.444045
17655	ebv-miR-BART14-5p	0.495096	0.147661	0.49612	59	142.5	69.5	72	122.5	48.5	85	76.5	90.5	66.5	18.5	103.5	30.5	33.5	79.5	10.5	40.5	22.5	41.5	14	53.1	25.8	0.0357834	0.182701	0.0605159	0.0712766	0.170784	0.0213849	0.0823171	0.0475687	0.0798845	0.0268199	0.104212	0.051595	0.648497	0.555583
46500	hsa-miR-520g-3p/hsa-miR-520h	0.4055	0.0104121	0.189897	70	75.5	66.5	90	85.5	41.5	60.5	71.5	73	77	28.5	35	26.5	50	42	2	11.5	15	23	23.5	36.4	15	0.0551257	0.0617829	0.0525794	0.106383	0.0902256	0.00407332	0.023374	0.0317125	0.0442733	0.0450192	0.0732193	0.0296905	0.325585	0.570554
46439	hsa-miR-1243	0.428637	0.0388099	0.30852	141.5	332.5	119	198	263	85	144.5	93	114	176	100	293	80	159.5	219.5	46.5	95	38	60.5	123	170.4	72.6	0.193424	0.517211	0.15873	0.339362	0.471536	0.0947047	0.193089	0.0803383	0.116458	0.235632	0.336052	0.144045	0.477442	0.466319
28966	hsa-miR-574-3p	0.40845	0.0886678	0.417927	216.5	175	157	207.5	446	105.5	108	96.5	217.5	139	174.5	134.5	118	169	402.5	68	59.5	41.5	167	84.5	199.7	84.1	0.337524	0.237423	0.234127	0.359574	0.864662	0.138493	0.120935	0.0877378	0.321463	0.161877	0.406662	0.166101	0.644968	0.547645
42729	hsa-miR-34c-3p	0.403346	0.509565	0.762151	46	58	47	47.5	92	49.5	45.5	48	51	44	4.5	18.5	8	8.5	49.5	12.5	-2.5	-6	2	-8.5	17.8	-0.5	0.00870406	0.0326567	0.015873	0.0180851	0.106337	0.0254582	N/A	N/A	0.00384986	N/A	0.0363312	0.0146541	1.10348	1.04268
45764	hsa-miR-302e	0.392942	0.00171435	0.103457	215	271	203.5	263.5	225	54.5	105	119	201.5	155.5	173.5	231	164.5	225	181.5	16	55.5	62.5	150	102	195.1	77.2	0.33559	0.407767	0.326389	0.478723	0.389903	0.0325866	0.112805	0.132135	0.288739	0.195402	0.387675	0.152334	0.158839	0.629402
147591	hsa-miR-4283	0.201551	0.205552	0.561075	51	66	48.5	88	126.5	44.5	50.5	53.5	61.5	49	9	26	9.5	50	83	7	2.5	-2	13	-3.5	35.5	3.4	0.0174081	0.0458959	0.0188492	0.106383	0.178303	0.0142566	0.0050813	N/A	0.0250241	N/A	0.0733678	0.0147873	0.938387	0.675035
148077	hsa-miR-3690	0.340737	0.116378	0.459994	76	74	77	157.5	192.5	92.5	66.5	56	88	73.5	34	34	37.5	118.5	149	54	18.5	1.5	39.5	19	74.6	26.5	0.065764	0.0600177	0.0744048	0.252128	0.320086	0.10998	0.0376016	0.00317125	0.0760346	0.0363985	0.15448	0.0526371	0.793914	0.781707
168965	hsa-miR-4765	0.332658	0.011923	0.201819	191	332	161.5	181.5	296	50.5	129	110.5	196.5	72.5	149.5	291.5	122.5	143	252	12.5	80.5	55	148.5	20	191.7	63.3	0.289168	0.514563	0.243056	0.304255	0.541353	0.0254582	0.163618	0.116279	0.285852	0.0383142	0.378479	0.125904	0.366279	0.841119
168895	hsa-miR-548ag	0.225274	0.00881982	0.183189	61.5	75.5	72	89.5	102	40	64	59.5	69.5	55.5	20	35.5	33	51.5	58.5	1.5	17.5	5	21	0.5	39.7	9.1	0.0386847	0.0626655	0.0654762	0.109574	0.125671	0.00305499	0.0355691	0.0105708	0.0404235	0.000957854	0.0804144	0.0181153	0.447423	1.02548
168660	hsa-miR-5000-5p	0.26428	0.0441499	0.321379	192	507	325	750	965	75	152	188	313	201.5	151	465.5	286	711.5	921.5	37	104.5	134	265.5	149	507.1	138	0.29207	0.821712	0.56746	1.51383	1.97959	0.0753564	0.212398	0.283298	0.511068	0.285441	1.03493	0.273512	0.67249	0.577137
168650	hsa-miR-3121-5p	0.366773	0.0423185	0.315171	255.5	605.5	242.5	271	451.5	56.5	130.5	179	385.5	78.5	214	566	203.5	232	409.5	20	81	125	336	28	325	118	0.413926	0.999117	0.40377	0.493617	0.879699	0.0407332	0.164634	0.264271	0.646776	0.0536398	0.638026	0.234011	0.439653	1.05973
168821	hsa-miR-548ax	0.305614	0.38652	0.685135	64	70	83	171	854.5	58	89.5	71	109	258	22	30.5	43.5	132.5	811	21	44	17	59.5	204.5	207.9	69.2	0.0425532	0.0538394	0.0863095	0.281915	1.74221	0.0427699	0.0894309	0.0359408	0.114533	0.391762	0.441366	0.134887	1.66221	1.09172
168657	hsa-miR-5001-3p	0.200395	0.0387855	0.30852	54	134	63.5	81	73.5	39.5	56	57	72	57.5	13	95	24.5	42	30.5	2.5	7	2.5	24	4.5	41	8.1	0.0251451	0.167696	0.0486111	0.0893617	0.0655209	0.00509165	0.0142276	0.00528541	0.0461983	0.00862069	0.079267	0.0158847	0.690396	1.09187
169198	hsa-miR-3145-5p	0.396635	0.0552109	0.344987	269	745	292	548	896	86	255	283.5	410.5	220.5	228	703.5	253	510	852.5	49	208	228.5	362	167.5	509.4	203	0.441006	1.24184	0.501984	1.08511	1.83136	0.0997963	0.422764	0.483087	0.696824	0.320881	1.02026	0.40467	0.562054	0.541118
169002	hsa-miR-4529-5p	0.216563	0.0744125	0.397467	51	83.5	56.5	60.5	65	39	44	45	57	42.5	10	42.5	18	22	22	1.5	-3.5	-9	8.5	-8.5	22.9	-2.2	0.0193424	0.0750221	0.0357143	0.0468085	0.047261	0.00305499	N/A	N/A	0.0163619	N/A	0.0448296	0.00970844	0.453613	0.969198
169072	hsa-miR-3925-3p	0.370639	0.107358	0.442403	150	191	96.5	92.5	89.5	39	59.5	59.5	151.5	49.5	109	152	58	54	46	1.5	13	6.5	102	-4	83.8	23.8	0.210832	0.268314	0.115079	0.114894	0.0988185	0.00305499	0.0264228	0.0137421	0.196343	N/A	0.161587	0.0598906	0.459989	1.52725

## Sheet: SC-GMB vs L-SCG_Blood
# Condition pairs: IV_B vs I_II_B # Fold Change cut-off: 2.0 # Column "ID": array ID of the probes, each miRNA always has its unique probe, but some miRNAs may have two different probes. # Column "Name": the name of each miRNA. # Column "Fold change": the ratio of normalized intensities between two conditions (use normalized data, ratio scale). # Column "P-value": T-test result between samples in…
IV_B vs I_II_B 2.0 fold up regulated miRNAs
		Fold change	P-value	FDR	ForeGround										ForeGround-BackGround												Normalized												CV-value
ID	Name	IV_B vs I_II_B	IV_B vs I_II_B	IV_B vs I_II_B	26051_B	27110_B	503550_B	506353_B	511691_B	25343_B	26600_B	26600_2_B	28553_B	28378_B	26051_B	27110_B	503550_B	506353_B	511691_B	25343_B	26600_B	26600_2_B	28553_B	28378_B	Mean of I_II_B group	Mean of IV_B group	26051_B	27110_B	503550_B	506353_B	511691_B	25343_B	26600_B	26600_2_B	28553_B	28378_B	Mean of I_II_B group	Mean of IV_B group	I_II_B group	IV_B group
17928	hsa-miR-181a-2-3p	3.33576	0.013981	0.390587	210	173.5	111	96.5	1014.5	862.5	716	871.5	1185.5	787.5	162	114	30.5	17	976.5	823.5	674	828	1142	751	260	843.7	0.296975	0.233367	0.0668127	0.0365591	1.9375	1.7447	1.37131	1.71606	2.18356	1.56133	0.514243	1.71539	1.56179	0.175412
46427	hsa-miR-1248	2.39985	0.0219838	0.436211	66.5	69	84	97	84.5	82	96	89.5	95	60	18.5	8.5	1.5	18.5	46.5	44	53.5	48	51	23.5	18.7	44	0.0339138	0.0174002	0.00328587	0.0397849	0.0922619	0.0932203	0.10885	0.0994819	0.0975143	0.0488565	0.0373294	0.0895847	0.907596	0.262025
17585	ebv-miR-BART20-3p	4.04639	0.0934981	0.560024	69.5	71	83	76	68	56	96.5	50	173	97	21.5	13	1	1.5	30	17.5	53	7	128	60.5	13.4	53.2	0.0394134	0.0266121	0.00219058	0.00322581	0.0595238	0.0370763	0.107833	0.0145078	0.244742	0.12578	0.0261931	0.105988	0.933118	0.853927
42485	ebv-miR-BART10-5p	3.31147	0.0480132	0.513957	51.5	55.5	65	64.5	56.5	75	65.5	84.5	85.5	55.5	3	-4	-14	-10	17	35	23	41.5	41.5	18.5	-1.6	31.9	0.00549954	N/A	N/A	N/A	0.0337302	0.0741525	0.0467955	0.0860104	0.0793499	0.0384615	0.0196149	0.064954	1.0177	0.323563
28480	hsa-miR-504-5p	2.27886	0.000164926	0.0768208	105	114	112	116	122.5	160	172.5	155	153	154.5	56	54.5	26	42	84	121	129.5	111	109	118	52.5	117.7	0.102658	0.111566	0.0569551	0.0903226	0.166667	0.256356	0.263479	0.230052	0.208413	0.245322	0.105634	0.240724	0.377871	0.0915133
145831	hsa-miR-625-5p	4.9014	0.147869	0.605772	399.5	236.5	212.5	187	1232	1188	844	548.5	5885.5	1420	350	176	134	114.5	1193	1148.5	801.5	507	5841	1383	393.5	1936.2	0.641613	0.360287	0.293538	0.246237	2.36706	2.43326	1.63072	1.05078	11.1683	2.87526	0.781748	3.83166	1.15049	1.08609
145675	hsa-miR-501-5p	5.27067	0.148537	0.606785	268	223.5	255.5	231	209	243.5	647	282.5	2986.5	855	221.5	167	172.5	155.5	171	205	604.5	239	2941.5	818	177.5	961.6	0.406049	0.341863	0.377875	0.334409	0.339286	0.434322	1.22991	0.495337	5.62428	1.70062	0.359896	1.89689	0.0862365	1.13313
145690	hsa-miR-512-5p	3.40887	0.394549	0.719259	52	53	60	56.5	41	44.5	51	45.5	83.5	48	5.5	-6.5	-21	-17.5	3	5.5	9	3.5	39.5	11.5	-7.3	13.8	0.0100825	N/A	N/A	N/A	0.00595238	0.0116525	0.0183113	0.00725389	0.0755258	0.0239085	0.00801744	0.0273304	0.36426	1.01279
147535	hsa-miR-4309	2.11873	0.108036	0.569944	55.5	68.5	89.5	85	56	50.5	67	48.5	82	59.5	5.5	10	7.5	10	17.5	12	25	6	43.5	22.5	10.1	21.8	0.0100825	0.0204708	0.0164294	0.0215054	0.0347222	0.0254237	0.0508647	0.0124352	0.083174	0.0467775	0.0206421	0.043735	0.438871	0.618887
147627	hsa-miR-4294	6.98842	0.146298	0.602199	64.5	95	92.5	89	134.5	125.5	178.5	71.5	833	247	15.5	36.5	13	15	95.5	87	135.5	30	789.5	210.5	35.1	250.5	0.0284143	0.0747185	0.0284775	0.0322581	0.189484	0.184322	0.275687	0.0621762	1.50956	0.43763	0.0706705	0.493875	0.979699	1.18264
148493	hsa-miR-3613-3p	2.16075	0.0241828	0.441958	775	863	989.5	920	1298	1783.5	1480	1954	3636	1297.5	728	804	907	846.5	1260	1745	1438	1912	3589	1260.5	909.1	1988.9	1.33456	1.64585	1.98686	1.82043	2.5	3.69703	2.92574	3.96269	6.86233	2.62058	1.85754	4.01368	0.232983	0.41954
147709	hsa-miR-3185	2.18291	0.171859	0.608301	83.5	263.5	182	203.5	39.5	44	360	40.5	287.5	317.5	35.5	205.5	95.5	130.5	1.5	4.5	316.5	-1	247	280.5	93.7	169.5	0.0650779	0.420676	0.2092	0.280645	0.00297619	0.0095339	0.643947	N/A	0.472275	0.58316	0.195715	0.427229	0.855804	0.672684
148251	hsa-miR-3689a-5p/hsa-miR-3689b-5p/hsa-miR-3689e	2.2544	0.0703172	0.53163	71.5	67.5	84	83.5	80	63.5	87	65	115	70	22	8.5	5	11.5	41.5	24	44	23	73	33	17.7	39.4	0.04033	0.0174002	0.0109529	0.0247312	0.0823413	0.0508475	0.0895219	0.0476684	0.139579	0.0686071	0.0351511	0.0792448	0.812525	0.474792
168656	hsa-miR-5002-3p	3.42537	0.149243	0.607153	290	238.5	170.5	162.5	777.5	397.5	654	242	2526.5	984.5	241.5	179.5	91	88.5	739.5	358.5	612.5	200	2482	947.5	268	920.1	0.442713	0.367451	0.199343	0.190323	1.46726	0.759534	1.24619	0.414508	4.7457	1.96985	0.533418	1.82716	0.999568	0.94839
146152	hsa-miR-3179	4.29296	0.24905	0.646946	50	61	68.5	63.5	47	51	53	48.5	81	60.5	0.5	-1	-13	-12.5	6.5	9	7.5	4	33.5	20	-3.9	14.8	0.00091659	N/A	N/A	N/A	0.0128968	0.0190678	0.0152594	0.00829016	0.0640535	0.04158	0.00690671	0.0296502	1.22653	0.773002
145701	hsa-miR-668-3p	2.21085	0.317139	0.684667	99	127	141	177	679	449.5	139.5	217.5	1176.5	282	49	66.5	63	101	639.5	408.5	95.5	173.5	1131.5	244	183.8	410.6	0.0898258	0.136131	0.138007	0.217204	1.26885	0.865466	0.194303	0.359585	2.16348	0.507277	0.370003	0.818022	1.36364	0.968035
148040	hsa-miR-1247-3p	3.57493	0.236346	0.644039	60	75.5	75.5	81	41	45	61	48	109	70	10	12.5	-3.5	2	0.5	2.5	15	2.5	61.5	29.5	4.3	22.2	0.0183318	0.0255885	N/A	0.00430108	0.000992063	0.00529661	0.0305188	0.00518135	0.117591	0.0613306	0.0123034	0.0439836	0.944162	1.0726
148453	hsa-miR-3074-5p	3.12154	0.401846	0.722373	57.5	62	67	67	49	49.5	58	51	102.5	62.5	5.5	-0.5	-12.5	-10.5	8.5	8	11.5	5.5	59	22	-1.9	21.2	0.0100825	N/A	N/A	N/A	0.0168651	0.0169492	0.0233978	0.011399	0.112811	0.045738	0.0134738	0.0420589	0.355951	0.990223
168744	hsa-miR-4746-5p	2.34995	0.119323	0.592381	73	86.5	87	80.5	57.5	61	74.5	52.5	117.5	81	23.5	23	5	2.5	17.5	19	28	8	70	40.5	14.3	33.1	0.0430797	0.0470829	0.0109529	0.00537634	0.0347222	0.0402542	0.0569685	0.0165803	0.133843	0.0841996	0.0282428	0.0663692	0.671544	0.678861
168742	hsa-miR-4722-3p	2.58878	0.29732	0.672091	56	56.5	67	60	50	53	58	54.5	94	62	7	-7	-14.5	-17.5	9.5	10.5	12.5	11	47	21.5	-4.5	20.5	0.0128323	N/A	N/A	N/A	0.0188492	0.0222458	0.0254323	0.0227979	0.0898662	0.0446985	0.0158407	0.0410081	0.268587	0.703273
42613	ebv-miR-BART19-5p	2.70979	0.00654299	0.316475	56.5	68.5	92.5	76	46.5	53	61.5	61.5	75	48.5	8	9.5	9	1	7.5	13.5	20	20	30	11.5	7	19	0.0146654	0.0194473	0.0197152	0.00215054	0.014881	0.0286017	0.0406918	0.0414508	0.0573614	0.0239085	0.0141719	0.0384028	0.50369	0.339542
42766	hsa-miR-554	2.4581	0.105132	0.569944	96.5	74	88	81.5	90	77	88.5	70	167.5	89	45.5	18.5	3	1	51	37	45.5	27.5	122	51.5	23.8	56.7	0.0834097	0.037871	0.00657174	0.00215054	0.10119	0.0783898	0.0925738	0.0569948	0.23327	0.107069	0.0462387	0.113659	0.966497	0.610343
17272	hsa-miR-551a	2.96015	0.220587	0.632171	81	74	79	80.5	82	63.5	96.5	64	239	102	31	23	-7.5	1.5	43	23.5	54	21	195.5	65	18.2	71.8	0.0568286	0.0470829	N/A	0.00322581	0.0853175	0.0497881	0.109868	0.0435233	0.373805	0.135135	0.0481137	0.142424	0.70748	0.948609
145934	hsa-miRPlus-B1114	2.21346	0.220919	0.63242	102.5	115.5	137	127.5	95	88.5	149.5	67	372.5	147.5	53	55.5	53	53.5	56	49	105.5	24.5	327.5	110	54.2	123.3	0.0971586	0.113613	0.116101	0.115054	0.111111	0.103814	0.214649	0.0507772	0.626195	0.22869	0.110607	0.244825	0.0700466	0.922767
145984	ebv-miR-BART2-3p	2.72388	0.070357	0.53163	153.5	149.5	110.5	147	314	220	394	140.5	684	347.5	105.5	98	35	66.5	275	180	351	96.5	637.5	309.5	116	314.9	0.193401	0.200614	0.0766703	0.143011	0.545635	0.381356	0.71414	0.2	1.21893	0.643451	0.231866	0.631575	0.786096	0.613639
147796	hsa-miR-4327	2.41681	0.269844	0.659689	60	77	69.5	79.5	44.5	46.5	62.5	45	97.5	61	11	17	-15	1.5	5.5	6.5	19	2	53.5	24	4	21	0.020165	0.0348004	N/A	0.00322581	0.0109127	0.0137712	0.0386572	0.00414508	0.102294	0.049896	0.017276	0.0417528	0.786135	0.922832
147941	hsa-miR-3160-3p	2.07067	0.450073	0.747116	65.5	66.5	68	72	67.5	51.5	84.5	47.5	166.5	70.5	17.5	16	-9	-10	28.5	11.5	41	4.5	122.5	32.5	8.6	42.4	0.0320807	0.0327533	N/A	N/A	0.0565476	0.0243644	0.0834181	0.00932642	0.234226	0.0675676	0.0404605	0.0837804	0.344431	1.06709
147706	hsa-miR-4255	2.49363	0.129701	0.594979	149.5	155	153.5	146	543	399	301.5	331	1013	291	100.5	105	78.5	63.5	504	358.5	258	288	967	254	170.3	425.1	0.184235	0.214944	0.171961	0.136559	1	0.759534	0.524924	0.596891	1.84895	0.528067	0.34154	0.851673	1.08087	0.664062
147821	hsa-miR-3169	4.16938	0.247722	0.646946	65	53.5	61	66	54.5	51	63	60	169	91.5	15.5	2.5	-18	-15	16	11.5	20.5	17.5	125	54	0.2	45.7	0.0284143	0.00511771	N/A	N/A	0.031746	0.0243644	0.0417091	0.0362694	0.239006	0.112266	0.0217593	0.0907229	0.66675	0.989316
147986	hsa-miRPlus-K1303*	2.76467	0.168315	0.608301	1043	472	149.5	265	472.5	468	1176	246	2974	1019	995	410.5	66.5	190	433	428	1132.5	203	2929	982	419	1134.9	1.82401	0.840328	0.145674	0.408602	0.859127	0.90678	2.30417	0.420725	5.60038	2.04158	0.815549	2.25473	0.783658	0.898641
42732	hsa-miR-532-3p	2.14193	0.0857576	0.558396	75.5	100	97	85	48.5	103	69	104	69	64.5	28.5	39	14.5	5.5	10.5	63.5	26	62	25	27.5	19.6	40.8	0.0522456	0.0798362	0.0317634	0.011828	0.0208333	0.134534	0.0528993	0.128497	0.0478011	0.0571726	0.0393013	0.0841809	0.69255	0.515441
168605	hsa-miR-4653-3p	3.16189	0.0741117	0.53163	159	109	115.5	118	320	264.5	223.5	403.5	741	164.5	108.5	48	31	39.5	281.5	224.5	180.5	361.5	696.5	127.5	101.7	318.1	0.1989	0.09826	0.067908	0.0849462	0.558532	0.475636	0.367243	0.749223	1.33174	0.265073	0.201709	0.637783	1.02074	0.670917
168700	hsa-miR-5696	2.22424	0.101445	0.563946	75.5	79	94	107.5	75.5	69	99.5	67.5	159.5	79.5	26.5	22	7	28	36.5	29	56	25.5	116	42	24	53.7	0.0485793	0.0450358	0.0153341	0.0602151	0.0724206	0.0614407	0.113937	0.0528497	0.221797	0.0873181	0.048317	0.107469	0.441627	0.634873
168602	hsa-miR-4666a-3p	5.90624	0.224736	0.632739	166	119	91.5	78.5	156.5	158	196	99	1357	229	118	66.5	8.5	1	118	118	153	56.5	1312.5	192	62.4	366.4	0.216315	0.136131	0.0186199	0.00215054	0.234127	0.25	0.311292	0.117098	2.50956	0.399168	0.121469	0.717424	0.889703	1.40375
168570	hsa-miR-2682-3p	2.70779	0.133406	0.596584	284.5	112.5	92	104.5	560.5	244	333	301	1056.5	498.5	237.5	52.5	9	21.5	521.5	204	289	258.5	1012.5	461	168.4	445	0.43538	0.107472	0.0197152	0.0462366	1.03472	0.432203	0.587996	0.535751	1.93595	0.95842	0.328705	0.890063	1.30324	0.693711
169265	hsa-miR-4733-3p	2.99216	0.00167346	0.173386	121.5	92.5	106.5	95	146	191	209	197	211	127.5	72	31	21	19.5	107	151.5	166.5	152	167.5	90.5	50.1	145.6	0.131989	0.0634596	0.0460022	0.0419355	0.212302	0.320975	0.338759	0.315026	0.320268	0.18815	0.0991376	0.296635	0.735273	0.206664
169132	hsa-miR-382-3p	2.19374	0.32116	0.685305	99	113.5	101	92	187	108	122.5	76	412.5	105	50.5	55	13.5	14	148	68	79.5	34	369.5	68.5	56.2	123.9	0.0925756	0.11259	0.0295728	0.0301075	0.293651	0.144068	0.16175	0.0704663	0.706501	0.142412	0.111699	0.245039	0.969147	1.0624
169289	hsa-miR-4692	2.4769	0.551797	0.796869	72.5	53.5	57	51.5	64	70.5	61	45	241	90	24.5	-0.5	-22.5	-27	25.5	30.5	19	2.5	195.5	52.5	0	60	0.0449129	N/A	N/A	N/A	0.0505952	0.0646186	0.0386572	0.00518135	0.373805	0.109148	0.0477541	0.118282	0.0841395	1.24961
169308	hsa-miR-4503	2.51619	0.286952	0.667328	144.5	113	103	100	395	182.5	209	106.5	881.5	228.5	96.5	62.5	21.5	20.5	356	143	165.5	65	838	191	111.4	280.5	0.176902	0.127943	0.0470975	0.044086	0.706349	0.302966	0.336724	0.134715	1.60229	0.397089	0.220475	0.554758	1.25799	1.07006
17593	hsa-miR-650	3.40626	0.145818	0.601716	77	61.5	72.5	62.5	88	108.5	102	95	249.5	93	29	2.5	-5	-14	49.5	69	59.5	53	206	56.5	12.4	88.8	0.0531622	0.00511771	N/A	N/A	0.0982143	0.146186	0.121058	0.109845	0.393881	0.117464	0.0521647	0.177687	0.892486	0.68448
17589	ebv-miR-BART3-3p	2.0406	0.498995	0.770325	51.5	57	58.5	59.5	58	49.5	61.5	49	101	53.5	3	-2.5	-17.5	-14.5	19.5	11	18.5	7	60.5	16.5	-2.4	22.7	0.00549954	N/A	N/A	N/A	0.0386905	0.0233051	0.0376399	0.0145078	0.115679	0.0343035	0.022095	0.045087	1.06221	0.898502
46462	hsa-miR-1224-5p	2.65262	0.0274483	0.457987	54.5	62	74	70	46	50	60.5	57	72	50	7.5	5	-1.5	-2	8.5	11.5	18.5	15.5	30	14	3.5	17.9	0.0137489	0.0102354	N/A	N/A	0.0168651	0.0243644	0.0376399	0.0321244	0.0573614	0.029106	0.0136164	0.0361192	0.243589	0.354788
27551	hsa-miR-612	2.18943	0.348719	0.698665	79.5	77.5	76.5	74.5	215	123.5	105	72.5	381	150.5	30	21	-2	4	177	84.5	62.5	31.5	337	114	46	125.9	0.0549954	0.0429887	N/A	0.00860215	0.35119	0.179025	0.127162	0.065285	0.644359	0.237006	0.114444	0.250568	1.38977	0.914293
42504	hsa-miR-593-3p	2.14015	0.116636	0.585465	88.5	75	83	84	165	140	92.5	135	144.5	96	40	16	3.5	9.5	126.5	101	50	93	100.5	59.5	39.1	80.8	0.0733272	0.0327533	0.00766703	0.0204301	0.250992	0.213983	0.101729	0.192746	0.192161	0.123701	0.077034	0.164864	1.30221	0.297394
17490	hsa-miR-571	3.39463	0.0313661	0.464431	64.5	68	78.5	78	44.5	53	87	48	82	81.5	17.5	11.5	6	3.5	7	15	45	7.5	38	45.5	9.1	30.2	0.0320807	0.0235415	0.0131435	0.00752688	0.0138889	0.0317797	0.0915565	0.015544	0.0726577	0.0945946	0.0180363	0.0612265	0.539787	0.584227
46565	hsa-miR-1207-5p	2.92061	0.126734	0.594979	56.5	80	82	85.5	46.5	48	83	46.5	134.5	94	8.5	27	6	18	8.5	10	41	5	90	58	13.6	40.8	0.015582	0.0552712	0.0131435	0.0387097	0.0168651	0.0211864	0.0834181	0.0103627	0.172084	0.120582	0.0279143	0.0815267	0.659902	0.832702
13130	hsa-miR-517-5p	2.0262	0.12688	0.594979	77	77	88	82	77	63.5	90.5	53	122	80	27.5	18	7	11.5	39.5	24	48	11	80	44.5	20.7	41.5	0.0504125	0.0368475	0.0153341	0.0247312	0.078373	0.0508475	0.0976602	0.0227979	0.152964	0.0925156	0.0411396	0.083357	0.598612	0.59555
145933	hsa-miR-652-5p	2.04405	0.00392482	0.23745	96	116	150	147	115	148	193.5	164.5	247	140.5	45.5	56	77	77	77.5	109.5	151.5	123	204.5	104	66.6	138.5	0.0834097	0.114637	0.168675	0.165591	0.15377	0.231992	0.30824	0.254922	0.391013	0.216216	0.137216	0.280477	0.269592	0.252879
145705	hsa-miR-431-5p	3.58169	0.0207408	0.436211	533.5	212	149	118	1648	1946	1211	2603	1594.5	997.5	485.5	156.5	72	45	1610	1908	1168	2561	1549.5	961.5	473.8	1629.6	0.890009	0.320368	0.157722	0.0967742	3.19444	4.04237	2.3764	5.30777	2.96272	1.99896	0.931864	3.33764	1.39831	0.402939
145637	hsa-miR-187-3p	2.05415	0.150961	0.607153	75.5	75.5	76	76	148	99.5	107	94.5	149.5	82.5	27	19	3	5.5	110	61	64	53	105.5	46.5	32.9	66	0.0494959	0.0388946	0.00657174	0.011828	0.218254	0.129237	0.130214	0.109845	0.201721	0.0966736	0.0650088	0.133538	1.34652	0.304157
147938	hsa-miR-4287	2.06856	0.273488	0.661064	75.5	66	69.5	64	83.5	68	78.5	70.5	161.5	86	26	6	-7.5	-8.5	46	29	36	28.5	117.5	49.5	12.4	52.1	0.0476627	0.0122825	N/A	N/A	0.0912698	0.0614407	0.0732452	0.0590674	0.224665	0.102911	0.050405	0.104266	0.784942	0.666843
148654	hsa-miR-184	4.99763	0.232945	0.639917	48.5	59.5	63	60	65	53.5	124	53	166.5	161	-1	1.5	-13	-15.5	27.5	14.5	80.5	12	126.5	124.5	-0.1	71.6	N/A	0.00307062	N/A	N/A	0.0545635	0.0307203	0.163784	0.0248705	0.241874	0.258836	0.0288171	0.144017	1.26352	0.777733
148625	hsa-miR-941	2.34701	2.31709e-06	0.00598967	117.5	100	136	131.5	89.5	163.5	177	169	193	149	69.5	41.5	57	59	51.5	125	134.5	127	153.5	112.5	55.7	130.5	0.127406	0.0849539	0.124863	0.126882	0.102183	0.264831	0.273652	0.263212	0.293499	0.233888	0.113257	0.265816	0.167773	0.0810123
168684	hsa-miR-5010-5p	2.56774	0.10531	0.569944	77	79.5	74.5	80	46.5	54.5	71.5	70	130	92	25.5	27	-1.5	8	8.5	15.5	29	29.5	87	56.5	13.5	43.5	0.0467461	0.0552712	N/A	0.0172043	0.0168651	0.032839	0.0590031	0.0611399	0.166348	0.117464	0.0340217	0.0873587	0.58556	0.616695
168679	hsa-miR-4763-3p	2.96036	0.0958406	0.560024	112.5	107	79	97	50.5	61	152.5	64.5	228.5	149	63.5	52.5	2	25.5	12.5	22	110.5	23	187.5	112.5	31.2	91.1	0.116407	0.107472	0.00438116	0.0548387	0.0248016	0.0466102	0.224822	0.0476684	0.358509	0.233888	0.0615801	0.182299	0.803047	0.736242
168945	hsa-miR-326	2.77208	0.301916	0.673493	53	56.5	74.5	58.5	44	60.5	49	71.5	50.5	44	5	-2	-2	-12	6.5	21.5	6	30.5	8	8	-0.9	14.8	0.0091659	N/A	N/A	N/A	0.0128968	0.0455508	0.0122075	0.0632124	0.0152964	0.016632	0.0110314	0.0305798	0.239151	0.741152
168932	hsa-miR-5094	2.29686	0.150892	0.607153	83	83	90.5	88.5	96	64	120.5	52	121.5	167	34.5	23.5	12	16	58	25	77	10.5	82	130.5	28.8	65	0.0632447	0.0481064	0.026287	0.0344086	0.115079	0.0529661	0.156663	0.0217617	0.156788	0.27131	0.0574252	0.131898	0.612222	0.748902
168572	hsa-miR-4507	2.24232	0.0538899	0.513957	854.5	682	669	547.5	306	799.5	1248	701	2527.5	1210	806.5	631.5	595	476	268	761.5	1206	659.5	2483.5	1174.5	555.4	1257	1.47846	1.29273	1.3034	1.02366	0.531746	1.61335	2.45371	1.36684	4.74857	2.44179	1.126	2.52485	0.32845	0.528737
169118	hsa-miR-5009-3p	3.19556	0.0533858	0.513957	129	83	80.5	79	142.5	136	163.5	108.5	340.5	145.5	80	25	6	8.5	104	97	122.5	67.5	298.5	109	44.7	138.9	0.146654	0.0511771	0.0131435	0.0182796	0.206349	0.205508	0.249237	0.139896	0.570746	0.226611	0.0871208	0.2784	0.981772	0.605048
169321	hsa-miR-4691-3p	5.60603	0.223312	0.632739	56.5	57.5	64	65	66	50.5	97	45.5	220.5	128.5	6.5	2.5	-11	-7.5	28	12	54	4.5	178.5	92.5	3.7	68.3	0.0119157	0.00511771	N/A	N/A	0.0555556	0.0254237	0.109868	0.00932642	0.3413	0.192308	0.0241963	0.135645	1.13115	1.00458
169157	hsa-miR-4755-3p	3.3456	0.0808525	0.552778	65.5	75.5	80.5	84	83	64.5	127.5	56	177.5	86	15	19.5	1.5	11.5	45.5	25.5	85.5	15	134	51	18.6	62.2	0.0274977	0.0399181	0.00328587	0.0247312	0.0902778	0.0540254	0.173957	0.0310881	0.256214	0.106029	0.0371421	0.124263	0.874955	0.74006
42717	hsa-miR-92b-5p	2.5113	0.163847	0.608048	112	129.5	104	117.5	70.5	75.5	119	67	298.5	213.5	62.5	67	22.5	39	29.5	34	73	22.5	254	173.5	44.1	111.4	0.114574	0.137155	0.0492881	0.083871	0.0585317	0.0720339	0.148525	0.0466321	0.48566	0.360707	0.0886838	0.222711	0.418279	0.861926
32731	hsa-miR-190b	3.66196	0.0693889	0.529959	81	105.5	83	80.5	64.5	94	157.5	75.5	75	192.5	32	43	3.5	3	24.5	52	110.5	31	27	152	21.2	74.5	0.0586618	0.0880246	0.00766703	0.00645161	0.0486111	0.110169	0.224822	0.0642487	0.0516252	0.316008	0.0418832	0.153375	0.834117	0.74137
17508	hcmv-miR-UL112-3p	2.33294	0.0376767	0.4926	96	99	102.5	103	135.5	130.5	108	134.5	236.5	130	46	37	22	25.5	94.5	88.5	61.5	89	192.5	89.5	45	104.2	0.0843263	0.0757421	0.0481928	0.0548387	0.1875	0.1875	0.125127	0.184456	0.368069	0.186071	0.09012	0.210245	0.625881	0.438001
145687	hsa-miR-384	3.20785	0.0515543	0.513957	52.5	74	75	67.5	42	62	57	56	78	49.5	4	10.5	-3.5	-8.5	3	21	12.5	14	33	11.5	1.1	18.4	0.00733272	0.0214944	N/A	N/A	0.00595238	0.0444915	0.0254323	0.0290155	0.0630975	0.0239085	0.0115932	0.0371891	0.742027	0.447123
147898	hsa-miR-2861	2.35772	0.156169	0.607153	74	93	92.5	105.5	42	44	88.5	44.5	138.5	94.5	25.5	30	11.5	29	1.5	1	42.5	-0.5	91.5	53.5	19.5	37.6	0.0467461	0.0614125	0.0251917	0.0623656	0.00297619	0.00211864	0.08647	N/A	0.174952	0.111227	0.0397384	0.0936919	0.640824	0.763433
147743	hsa-miR-4275	5.78242	0.0940074	0.560024	99.5	86	95.5	85	285	277.5	339	270.5	1140.5	171	50.5	24	14	9.5	245	236	293.5	225.5	1092.5	131	68.6	395.7	0.0925756	0.04913	0.0306681	0.0204301	0.486111	0.5	0.597152	0.467358	2.08891	0.272349	0.135783	0.785154	1.45656	0.940337
147799	hsa-miR-3156-5p	6.43569	0.273857	0.661064	49.5	62	72.5	69.5	43.5	43	54.5	43	81	57	1	-0.5	-6	-8	4	1.5	9	-1	35.5	17.5	-1.9	12.5	0.00183318	N/A	N/A	N/A	0.00793651	0.00317797	0.0183113	N/A	0.0678776	0.0363825	0.00488484	0.0314374	0.883489	0.885197
148380	hsa-miR-3913-5p	4.34546	0.0594446	0.515541	57	71	79	79.5	47	57	56.5	64.5	101.5	52	7.5	8	0.5	2	7	14	10	19.5	52.5	11.5	5	21.5	0.0137489	0.0163767	0.00109529	0.00430108	0.0138889	0.029661	0.0203459	0.0404145	0.100382	0.0239085	0.00988215	0.0429425	0.68172	0.768385
148080	hsa-miR-3921	2.17146	0.0508354	0.513957	148.5	125	94	71.5	228	233	239.5	147	237.5	300	99	61.5	11	-4.5	187.5	190.5	192.5	102	189.5	260	70.9	186.9	0.181485	0.125896	0.0240964	N/A	0.372024	0.403602	0.391658	0.211399	0.362333	0.540541	0.175875	0.381906	0.830735	0.30756
148480	hsa-miR-494-5p	2.50832	0.0434506	0.513957	286.5	137	151.5	129	620	599	341	617.5	782	353.5	236.5	74.5	72.5	53	580.5	559	297	575	737	314.5	203.4	496.5	0.433547	0.152508	0.158817	0.113978	1.15179	1.18432	0.604273	1.19171	1.40918	0.653846	0.402127	1.00867	1.08931	0.355459
148089	hsa-miR-208a-3p	2.75514	0.439174	0.744814	53.5	57.5	61.5	54	51	48.5	54.5	45.5	103.5	71.5	4.5	-4	-19	-24.5	11.5	7.5	10	2	56	32	-6.3	21.5	0.00824931	N/A	N/A	N/A	0.0228175	0.0158898	0.0203459	0.00414508	0.107075	0.0665281	0.0155334	0.0427967	0.663167	1.00616
168644	hsa-miR-4775	2.53827	0.184331	0.616423	79	77.5	78	74	104.5	80	93.5	80	205	95.5	28	15	1	-3.5	63	37.5	46.5	34	159.5	55	20.7	66.5	0.0513291	0.0307062	0.00219058	N/A	0.125	0.0794492	0.0946083	0.0704663	0.304971	0.114345	0.0523065	0.132768	1.00338	0.7358
168576	hsa-miR-4693-3p	5.77865	0.524069	0.784916	54.5	52.5	54.5	53	47	44	49.5	45	164	63.5	4	-8.5	-25	-25	6.5	3.5	4.5	1	117	24	-9.6	30	0.00733272	N/A	N/A	N/A	0.0128968	0.00741525	0.00915565	0.00207254	0.223709	0.049896	0.0101148	0.0584498	0.388977	1.61396
169098	hsa-miR-3691-3p	2.06751	0.111032	0.574486	76.5	51	64.5	64.5	110	152.5	131.5	159	160	85	26	-11.5	-15.5	-11.5	69.5	110.5	86	116	113	45	11.4	94.1	0.0476627	N/A	N/A	N/A	0.137897	0.23411	0.174975	0.240415	0.216061	0.0935551	0.0927798	0.191823	0.687706	0.315785
169256	hsa-miR-4666a-5p	3.42151	0.302078	0.673493	172	76.5	79	63.5	169	156.5	232	131.5	910	254.5	123	15	-1	-14.5	128.5	116	188	89	864	216.5	50.2	294.7	0.225481	0.0307062	N/A	N/A	0.25496	0.245763	0.382503	0.184456	1.65201	0.450104	0.170383	0.582967	0.715202	1.04102
168982	hsa-miR-4757-3p	2.524	0.306935	0.674614	59	71.5	69.5	57.5	52	46	99.5	44	83.5	65.5	9.5	9.5	-9	-20	12	5	56	1	39	26	0.4	25.4	0.0174152	0.0194473	N/A	N/A	0.0238095	0.0105932	0.113937	0.00207254	0.0745698	0.0540541	0.020224	0.0510453	0.161548	0.90586
42746	hsa-miR-647	3.09318	0.198752	0.620699	357	196.5	126.5	164	484.5	278.5	454.5	251.5	1910	470.5	309	136.5	47	87.5	445	239.5	411.5	209.5	1865.5	434	205	632	0.566453	0.279427	0.102957	0.188172	0.882937	0.507415	0.837233	0.434197	3.56692	0.902287	0.403989	1.24961	0.791034	1.04924
46300	hiv1-miR-TAR-3p	4.29041	0.413666	0.730082	58	53	63.5	57	47	44	50	47	167	68.5	10.5	5.5	-9	-15	8	4	7.5	4.5	123	30.5	0	33.9	0.0192484	0.011259	N/A	N/A	0.015873	0.00847458	0.0152594	0.00932642	0.235182	0.0634096	0.0154601	0.0663303	0.259422	1.46409
46450	hsa-miR-548o-3p	3.24765	0.0483237	0.513957	59	50.5	62	58	70.5	86	97	118	94	56.5	11.5	4	-10	-15	32	46	54	77	49.5	19.5	4.5	49.2	0.0210816	0.00818833	N/A	N/A	0.0634921	0.0974576	0.109868	0.159585	0.0946463	0.0405405	0.0309207	0.10042	0.935781	0.423004
145950	hsa-miR-33b-5p	2.6923	0.220152	0.632171	200.5	297.5	250	299.5	113	787	182.5	1193.5	107	215.5	151	236.5	171	222	74.5	746.5	139.5	1151.5	62	178	171	455.5	0.27681	0.484135	0.374589	0.477419	0.147817	1.58157	0.283825	2.38653	0.118547	0.370062	0.352154	0.948106	0.404201	1.04598
147537	hsa-miR-4264	2.53795	0.486231	0.762224	52	47.5	55.5	56.5	64.5	46	55.5	44	138.5	61	5.5	1.5	-19	-17	26	6.5	12.5	2.5	95	23	-0.6	27.9	0.0100825	0.00307062	N/A	N/A	0.0515873	0.0137712	0.0254323	0.00518135	0.181644	0.047817	0.0215801	0.0547693	1.21512	1.32754
147795	hsa-miR-3186-3p	3.45449	0.269151	0.659689	49	57	64.5	62	49.5	47	61.5	46	113	70	1.5	10.5	-10.5	-12.5	11	7	17.5	5	70.5	33.5	0	26.7	0.00274977	0.0214944	N/A	N/A	0.0218254	0.0148305	0.0356053	0.0103627	0.134799	0.0696466	0.0153565	0.0530489	0.711035	0.9679
147929	hsa-miR-1273c	3.92446	0.378047	0.707844	54	66	74.5	71	89.5	55.5	84.5	51.5	311.5	106	6	4	-3.5	-13.5	50.5	15	41	9	265	67.5	8.7	79.5	0.0109991	0.00818833	N/A	N/A	0.100198	0.0317797	0.0834181	0.0186528	0.506692	0.140333	0.0397953	0.156175	1.31497	1.29174
148239	hsa-miR-3916	2.5097	0.0800605	0.549783	58.5	70.5	82	85	60	52	70.5	50	71	78	10.5	9.5	2.5	2	21.5	12	26.5	7.5	26.5	40	9.2	22.5	0.0192484	0.0194473	0.00547645	0.00430108	0.0426587	0.0254237	0.0539166	0.015544	0.0506692	0.0831601	0.0182264	0.0457427	0.848178	0.580045
148637	hsa-miR-198	4.32021	0.170912	0.608301	51.5	59.5	74	68	46.5	47.5	67	46	118	64	4.5	13	0.5	-3	7.5	8	24.5	4.5	75.5	26	4.5	27.7	0.00824931	0.0266121	0.00109529	N/A	0.014881	0.0169492	0.0498474	0.00932642	0.144359	0.0540541	0.0127094	0.0549073	0.85323	0.978508
168575	hsa-miR-4763-5p	3.58283	0.084844	0.557851	51	57	69	63.5	43	49	55.5	54.5	80	49.5	4	5.5	-6	-12	4.5	9.5	13.5	12	35	12	-0.8	16.4	0.00733272	0.011259	N/A	N/A	0.00892857	0.0201271	0.0274669	0.0248705	0.0669216	0.024948	0.00917342	0.0328668	0.215245	0.584824
168872	hsa-miR-24-1-5p	3.96204	0.258855	0.653457	125	135.5	121.5	112	94.5	120	135	101.5	860.5	142.5	77.5	73.5	43	33	56	79.5	92	59.5	814	105	56.6	230	0.142071	0.150461	0.094195	0.0709677	0.111111	0.168432	0.187182	0.123316	1.55641	0.218295	0.113761	0.450726	0.290529	1.37345
169006	hsa-miR-4527	9.01454	0.196839	0.620699	49	51	55.5	54	54	42	100	39.5	178	124.5	1.5	-1	-22.5	-24	14.5	3	57	-2	137	88.5	-6.3	56.7	0.00274977	N/A	N/A	N/A	0.0287698	0.00635593	0.115972	N/A	0.26195	0.183992	0.0157598	0.142067	1.16746	0.762764
168976	hsa-miR-3135b	2.7465	0.0730326	0.53163	107	99	87.5	83.5	192.5	141	195	108	374.5	182	59.5	52.5	18.5	9.5	154	102	151.5	67.5	333	144.5	58.8	159.7	0.109074	0.107472	0.0405257	0.0204301	0.305556	0.216102	0.30824	0.139896	0.636711	0.300416	0.116611	0.320273	0.96717	0.592544
42633	hsa-miR-885-3p	2.09176	0.0835611	0.557851	345	305	115	184	185.5	235.5	550.5	148	580	413.5	297	247	40.5	110.5	147	196.5	508.5	108	538	378	168.4	345.8	0.544455	0.505629	0.0887185	0.237634	0.291667	0.416314	1.03459	0.223834	1.02868	0.785863	0.333621	0.697856	0.570668	0.523836
14854	hsa-miR-569	2.34869	0.130555	0.595497	61	63	75.5	74	55.5	48	63	47	74.5	64.5	12.5	3.5	-3.5	1	17	9.5	21	5.5	32	28	6.1	19.2	0.0229148	0.00716479	N/A	0.00215054	0.0337302	0.0201271	0.0427263	0.011399	0.0611855	0.0582121	0.0164901	0.03873	0.879548	0.576311
11245	hsa-miR-433-5p	2.13107	0.019263	0.436211	908.5	906.5	767.5	761	2278.5	2767.5	1785	3033.5	2261	1556.5	860.5	847.5	693	689	2240	2728	1742	2991.5	2217	1520	1066	2239.7	1.57745	1.7349	1.51807	1.48172	4.44444	5.77966	3.54425	6.2	4.23901	3.16008	2.15132	4.5846	0.597562	0.294033
146096	hsa-miR-764	2.03243	0.0475928	0.513957	115	83.5	84	92	130.5	145.5	127.5	156.5	92	113	67.5	28	10.5	23.5	92	106	84.5	115	50	76	44.3	86.3	0.12374	0.0573183	0.0230011	0.0505376	0.18254	0.224576	0.171923	0.238342	0.0956023	0.158004	0.0874273	0.177689	0.740899	0.32128
17932	hsa-miR-381-5p	2.18121	0.115635	0.584963	67.5	70	77.5	81.5	72	54	77.5	52	97	82.5	20	10.5	1.5	9	34.5	15	35	10.5	55	46	15.1	32.3	0.0366636	0.0214944	0.00328587	0.0193548	0.0684524	0.0317797	0.0712106	0.0217617	0.105163	0.0956341	0.0298502	0.0651097	0.824378	0.572775
145742	hsa-miR-935	2.4536	0.0111907	0.370871	2776	1080.5	1071	910.5	2852	3464.5	3304	3882	6831	2963	2729	1028	999	837	2814	3426.5	3262.5	3841.5	6788	2927	1681.4	4049.1	5.00275	2.1044	2.18839	1.8	5.58333	7.25953	6.63784	7.96166	12.979	6.08524	3.33577	8.18465	0.540888	0.338436
147614	hsa-miR-4299	2.05855	0.0159744	0.408849	732.5	508	354	313.5	1149.5	1388.5	980	967	1515.5	920.5	684	449	279	241	1110.5	1349	937.5	925.5	1471	884	552.7	1113.4	1.2539	0.91914	0.611172	0.51828	2.20337	2.85805	1.90743	1.91813	2.81262	1.83784	1.10117	2.26681	0.617786	0.229463
147707	hsa-miR-3154	4.80992	0.203109	0.620699	109	115.5	115	97	82.5	78.5	156	50.5	768	259.5	60.5	56.5	37.5	26	45.5	40	114	9	726.5	223	45.2	222.5	0.110907	0.11566	0.0821468	0.055914	0.0902778	0.0847458	0.231943	0.0186528	1.3891	0.463617	0.0909812	0.437612	0.264383	1.27658
42738	hsa-miR-340-3p	2.00165	0.0978959	0.560024	314	467.5	171.5	253.5	826	1006	528	1088	581	418.5	267	409.5	100	185.5	788	966.5	485	1046	537.5	382	350	683.4	0.489459	0.83828	0.219058	0.398925	1.56349	2.04767	0.986775	2.16788	1.02772	0.794179	0.701843	1.40484	0.757638	0.462048
168736	hsa-miR-4796-3p	2.02782	0.16918	0.608301	148.5	121.5	119.5	99.5	451.5	296	224.5	227.5	545.5	232	101	65	51.5	30.5	414	258	182	187	502.5	196	132.4	265.1	0.185151	0.13306	0.112815	0.0655914	0.821429	0.54661	0.370295	0.387565	0.960803	0.407484	0.263609	0.534551	1.19406	0.46446
168875	hsa-miR-5091	4.15842	0.354789	0.699821	68	58.5	63	65.5	76.5	49.5	83	48	309.5	125.5	21	2	-6.5	-4.5	38	11	41	6.5	267.5	89.5	10	83.1	0.0384968	0.00409417	N/A	N/A	0.0753968	0.0233051	0.0834181	0.0134715	0.511472	0.186071	0.0393293	0.163548	0.906669	1.26115
169101	hsa-miR-4469	3.44637	0.0640133	0.515541	51	52	61.5	60	54.5	66.5	64	73.5	97.5	62	3	-4.5	-12	-8	16.5	27.5	21.5	32.5	56	25.5	-1	32.6	0.00549954	N/A	N/A	N/A	0.0327381	0.0582627	0.0437436	0.0673575	0.107075	0.0530146	0.0191188	0.0658906	1.00741	0.372736
169255	hsa-miR-4708-5p	2.96345	0.0126958	0.385308	127.5	104.5	117.5	77	328.5	342	298.5	222.5	381	286	79.5	45	42.5	3	290	303	256.5	182	337.5	249.5	92	265.7	0.145738	0.0921187	0.0930997	0.00645161	0.575397	0.641949	0.521872	0.377202	0.645315	0.518711	0.182561	0.54101	1.2336	0.204088
169138	hsa-miR-4504	5.86222	0.0722476	0.53163	141	139	80	80.5	166	85.5	792	52.5	525.5	630.5	94	83.5	13.5	10.5	128	47	750	10.5	483	594.5	65.9	377	0.172319	0.170931	0.0295728	0.0225806	0.253968	0.0995763	1.52594	0.0217617	0.923518	1.23597	0.129874	0.761353	0.774378	0.886238
11004	hsa-miR-203a-3p	2.02374	0.41309	0.730082	74	85	81	68	56	55.5	57	58	147.5	63	24	23	2.5	-7.5	15.5	14	11.5	14	100.5	23	11.5	32.6	0.0439963	0.0470829	0.00547645	N/A	0.030754	0.029661	0.0233978	0.0290155	0.192161	0.047817	0.0318274	0.0644104	0.595131	1.11788
147816	hsa-miR-3162-5p	3.28957	0.252223	0.646946	68	89.5	85	95	54.5	48.5	86.5	49	234	91.5	18	27.5	8	18.5	13	6.5	40	4.5	186.5	51	17	57.7	0.0329973	0.0562948	0.0175246	0.0397849	0.0257937	0.0137712	0.0813835	0.00932642	0.356597	0.106029	0.0344791	0.113421	0.427529	1.25449
148628	hsa-miR-3199	10.258	0.291479	0.667328	53.5	71.5	73.5	70.5	47	48	67	48	247.5	120.5	4	7.5	-8.5	-7	6.5	6	20	3.5	200	79.5	0.5	61.8	0.00733272	0.0153531	N/A	N/A	0.0128968	0.0127119	0.0406918	0.00725389	0.382409	0.165281	0.0118609	0.121669	0.34646	1.30865
148187	hsa-miR-410-5p	3.03554	0.218928	0.632171	199	239.5	314.5	199	824	639	395	520.5	2810	416	150	178	236	123.5	783	597.5	350	477.5	2763.5	375.5	294.1	912.8	0.274977	0.364381	0.516977	0.265591	1.55357	1.26589	0.712106	0.989637	5.28394	0.780665	0.5951	1.80645	0.916182	1.08273
42774	kshv-miR-K12-9-5p	3.03683	0.000402608	0.0867284	58	69.5	85.5	77	53	62.5	71.5	68	74	54	8	7	7.5	4.5	12	21	26.5	25	31	14.5	7.8	23.6	0.0146654	0.0143296	0.0164294	0.00967742	0.0238095	0.0444915	0.0539166	0.0518135	0.0592734	0.0301455	0.0157823	0.0479281	0.32538	0.235063
168958	hsa-miR-2681-5p	9.8447	0.0651075	0.515541	394.5	203.5	119.5	82	225	367	2977.5	197	2648	894.5	345	141	42	7	184	325.5	2930.5	152.5	2600	854.5	143.8	1372.6	0.632447	0.288639	0.0920044	0.0150538	0.365079	0.689619	5.96236	0.316062	4.97132	1.77651	0.278645	2.74317	0.873675	0.935995
168796	hsa-miR-3664-3p	6.1575	0.144097	0.601716	79	89.5	93	73.5	272.5	210	460	124.5	1346.5	425	29	27.5	15.5	-2.5	231.5	168	412.5	79	1297.5	384.5	60.2	468.3	0.0531622	0.0562948	0.033954	N/A	0.459325	0.355932	0.839268	0.163731	2.48088	0.799376	0.150684	0.927837	1.36708	0.985917
168806	hsa-miR-4659a-3p	4.95428	0.236438	0.644039	55	61	71.5	61.5	56	54	74.5	49.5	151	68.5	6.5	1	-3.5	-13.5	15.5	13	30.5	7.5	105.5	30	1.2	37.3	0.0119157	0.00204708	N/A	N/A	0.030754	0.0275424	0.0620549	0.015544	0.201721	0.0623701	0.0149056	0.0738465	0.978502	1.00805
168928	hsa-miR-4431	3.00071	0.0327105	0.464431	612.5	327.5	202.5	341.5	611.5	1327	409	1856	1140	685.5	562	266	123	267	571	1286	363.5	1813	1093.5	646.5	357.8	1040.5	1.03025	0.544524	0.269441	0.574194	1.13294	2.72458	0.739573	3.75751	2.09082	1.34407	0.710269	2.13131	0.508291	0.552914
169355	hsa-miR-2355-5p	2.21295	0.151253	0.607153	61.5	64.5	76	71	65.5	65	66	70.5	100	55.5	11.5	1.5	-3	-4.5	25	23	19.5	26	51	15.5	6.1	27	0.0210816	0.00307062	N/A	N/A	0.0496032	0.0487288	0.0396745	0.053886	0.0975143	0.0322245	0.0245851	0.0544056	0.954369	0.468599
17418	kshv-miR-K12-4-3p	2.84959	0.164368	0.608048	69.5	67.5	73	80.5	118.5	101.5	100	69.5	226.5	95.5	22.5	6.5	-4.5	2.5	79	60.5	57	28	182	58.5	21.2	77.2	0.0412466	0.013306	N/A	0.00537634	0.156746	0.128178	0.115972	0.0580311	0.347992	0.121622	0.0541687	0.154359	1.29399	0.724335
42542	hsa-miR-589-5p	2.50604	0.113278	0.576426	287.5	242.5	209.5	150.5	588.5	452.5	456	351.5	1443.5	505	240	200	133.5	77.5	549.5	412.5	413	310	1402	468.5	240.1	601.2	0.439963	0.409417	0.292442	0.166667	1.09028	0.873941	0.840285	0.642487	2.68069	0.974012	0.479753	1.20228	0.746015	0.694651
32095	hsa-miR-624-3p	3.23465	0.17108	0.608301	50.5	62.5	69	59.5	51	60.5	51	52.5	85	48.5	3	2.5	-7	-17	12	20	7.5	11.5	42.5	11	-1.3	18.5	0.00549954	0.00511771	N/A	N/A	0.0238095	0.0423729	0.0152594	0.0238342	0.081262	0.022869	0.0114756	0.0371195	0.93095	0.717029
17892	hsa-miR-372-5p	2.64176	0.0742431	0.53163	71.5	87.5	78.5	77.5	215.5	148	214	131	284	170	23.5	28	0.5	-1	177	108.5	171	89.5	238	133	45.6	148	0.0430797	0.0573183	0.00109529	N/A	0.35119	0.229873	0.347915	0.185492	0.455067	0.276507	0.113171	0.298971	1.41789	0.354447
146163	hsa-miR-224-3p	2.0404	0.274119	0.661064	948	577.5	218.5	413	231.5	245	811.5	202.5	2233.5	1005.5	901	529	155.5	338	192.5	205	768.5	160	2193	969	423.2	859.1	1.6517	1.08291	0.340635	0.726882	0.381944	0.434322	1.56358	0.331606	4.19312	2.01455	0.836813	1.70744	0.651741	0.917068
147915	hsa-miR-3174	2.03563	0.425261	0.735049	83	68	66.5	64	288.5	179	157	113	580.5	181.5	35	15.5	-9.5	-10	249.5	139.5	114	71.5	537.5	145	56.1	201.5	0.0641613	0.0317298	N/A	N/A	0.49504	0.295551	0.231943	0.148187	1.02772	0.301455	0.196977	0.400972	1.31304	0.887285
147262	hsa-miR-548h-3p/hsa-miR-548z	2.28338	0.0315138	0.464431	77.5	129.5	111.5	90.5	150.5	179	160	115.5	225.5	114.5	29.5	71	34.5	13	111.5	139	117.5	74	183	77	51.9	118.1	0.0540788	0.145343	0.075575	0.027957	0.22123	0.294492	0.239064	0.153368	0.349904	0.160083	0.104837	0.239382	0.746993	0.355321
147389	hsa-miR-3691-5p	2.48162	0.202783	0.620699	52	55.5	65.5	65	43	44	58.5	43	76	55	4.5	12	-8	-10	5	4	15.5	0	34	17.5	0.7	14.2	0.00824931	0.024565	N/A	N/A	0.00992063	0.00847458	0.0315361	N/A	0.0650096	0.0363825	0.014245	0.0353507	0.630143	0.656864
168739	hsa-miR-1269b	2.50471	0.296066	0.671576	53.5	56	55.5	61.5	56.5	45.5	62.5	44.5	91	62.5	5.5	2.5	-8.5	-14.5	17.5	6	20	3.5	49	26	0.5	20.9	0.0100825	0.00511771	N/A	N/A	0.0347222	0.0127119	0.0406918	0.00725389	0.0936902	0.0540541	0.0166408	0.0416804	0.952749	0.838306
169162	hsa-miR-5691	3.54692	0.227023	0.633751	54	53	60	60	48	46.5	57	46.5	92	58.5	7.5	1	-9	-15	9	6.5	15	5.5	51	22	-1.3	20	0.0137489	0.00204708	N/A	N/A	0.0178571	0.0137712	0.0305188	0.011399	0.0975143	0.045738	0.0112177	0.0397883	0.731285	0.882923
169179	hsa-miR-4650-5p	2.41858	0.26802	0.659689	160.5	124	84.5	66.5	160.5	77.5	210.5	57	521	318.5	113.5	79.5	15.5	-7.5	122.5	38	168	16	480	281.5	64.7	196.7	0.208066	0.162743	0.033954	N/A	0.243056	0.0805085	0.341811	0.0331606	0.917782	0.585239	0.161955	0.3917	0.564654	0.939844
42859	hsa-miR-675-3p	2.52684	0.0850264	0.557851	84	121	108.5	88.5	99	119.5	128.5	93.5	305	131.5	37.5	68.5	36.5	23	61	81	88	52	263	96	45.3	116	0.0687443	0.140225	0.0799562	0.0494624	0.121032	0.17161	0.179044	0.107772	0.502868	0.199584	0.091884	0.232176	0.409528	0.668306
17818	hsa-miR-27a-5p	3.78232	0.00155233	0.173386	86.5	65	78.5	71.5	78	106	110	126.5	122.5	79	40	9.5	4.5	1.5	40	66.5	67.5	85.5	82	42.5	19.1	68.8	0.0733272	0.0194473	0.00985761	0.00322581	0.0793651	0.14089	0.137335	0.177202	0.156788	0.0883576	0.0370446	0.140114	0.98261	0.235105
46258	hsa-miR-1184	2.25462	0.0968946	0.560024	484	338.5	211	378.5	283.5	937	354.5	1193.5	414	377.5	437	278.5	137	305	244.5	896.5	310.5	1152	373	341	280.4	614.6	0.8011	0.570113	0.30011	0.655914	0.485119	1.89936	0.63174	2.38756	0.713193	0.70894	0.562471	1.26816	0.333262	0.645118
146035	hsv1-miR-H2-5p	2.09998	0.281705	0.667328	53.5	56	63	66	52	55.5	61	50	83	57	7	-1.5	-9.5	-3.5	13.5	16	17	8	42	20.5	1.2	20.7	0.0128323	N/A	N/A	N/A	0.0267857	0.0338983	0.034588	0.0165803	0.0803059	0.0426195	0.019809	0.0415984	0.498086	0.56807
148278	hsa-miR-138-2-3p	3.81354	0.163089	0.608048	469	246.5	100	107	516.5	337.5	660.5	265.5	2593.5	703	422.5	190	29.5	39.5	478	298.5	617.5	225	2554	666.5	231.9	872.3	0.774519	0.388946	0.0646221	0.0849462	0.948413	0.632415	1.25636	0.466321	4.88337	1.38565	0.452289	1.72482	0.883844	1.04873
17488	kshv-miR-K12-6-3p	2.25522	0.016554	0.414649	2029	1263.5	1001	1107.5	886	1780	2841.5	2053	4748.5	2292.5	1983	1214.5	931.5	1040.5	848	1741	2800	2012.5	4706.5	2257	1203.5	2703.4	3.6352	2.48618	2.04053	2.23763	1.68254	3.68856	5.69685	4.17098	8.99904	4.69231	2.41642	5.44955	0.307057	0.388933
168785	hsa-miR-520d-5p	3.39576	0.287673	0.667328	52	62	65	71	46	41.5	63.5	41.5	97	62	5	6	-7.5	-1	8	2.5	21	1	56	26	2.1	21.3	0.0091659	0.0122825	N/A	N/A	0.015873	0.00529661	0.0427263	0.00207254	0.107075	0.0540541	0.0124405	0.0422448	0.269792	1.01274
169379	hsa-miR-4694-3p	2.00392	0.400099	0.721741	65.5	60.5	64.5	60	325.5	175.5	221	85	522.5	222	19.5	4	-8.5	-14	287.5	136.5	179	44.5	481.5	185.5	57.7	205.4	0.035747	0.00818833	N/A	N/A	0.570437	0.289195	0.364191	0.092228	0.92065	0.385655	0.204791	0.410384	1.54772	0.750092
169232	hsa-miR-3156-3p	3.25149	0.218582	0.63203	230	164	132.5	137	370	197.5	382	207	1555.5	293	182.5	106.5	58.5	64	332	159	339	167	1515	256.5	148.7	487.3	0.334555	0.218014	0.128149	0.137634	0.65873	0.336864	0.689725	0.346114	2.89675	0.533264	0.295417	0.960543	0.742387	1.13703
42672	hsa-miR-323b-5p	3.48664	0.182287	0.613955	390	325.5	395.5	299	1607.5	1068.5	998	793.5	5755	1200.5	341	265	318.5	219.5	1567	1027	951.5	749.5	5707	1160.5	542.2	1919.1	0.625115	0.542477	0.6977	0.472043	3.10913	2.17585	1.93591	1.55337	10.912	2.41268	1.08929	3.79797	1.0395	1.05044
46515	hsa-miR-1537-3p	2.76753	0.0333095	0.464431	233.5	116.5	125.5	89.5	391	453	249.5	552	396	266.5	184	54.5	48.5	1.5	350.5	410.5	203	508	347.5	226	127.8	339	0.337305	0.111566	0.106243	0.00322581	0.695437	0.869703	0.413021	1.05285	0.664436	0.469854	0.250755	0.693973	1.10438	0.387801
146052	hsa-miR-1471	4.91027	0.317945	0.684667	52	61	68.5	68.5	47.5	47	58	47.5	90	79.5	2	-0.5	-8	-19	6.5	4.5	11.5	2.5	44	39	-3.8	20.3	0.00366636	N/A	N/A	N/A	0.0128968	0.0095339	0.0233978	0.00518135	0.08413	0.0810811	0.00828159	0.0406648	0.788124	0.956302
46567	hsa-miR-3176	3.06237	0.270728	0.659807	81.5	63.5	65	64	57	67.5	64	70.5	179.5	86	31.5	3.5	-11	-11	16	25	18	26	133.5	45.5	5.8	49.6	0.0577452	0.00716479	N/A	N/A	0.031746	0.0529661	0.0366226	0.053886	0.255258	0.0945946	0.0322187	0.0986655	0.785058	0.91331
147679	hsa-miR-3197	2.22776	0.249472	0.646946	60.5	96.5	99	87.5	54.5	49	82.5	48	140.5	96	11.5	36	22	2.5	14	6.5	35.5	3.5	95	56.5	17.2	39.4	0.0210816	0.073695	0.0481928	0.00537634	0.0277778	0.0137712	0.0722279	0.00725389	0.181644	0.117464	0.0352247	0.0784722	0.750375	0.933448
17566	hsa-miR-629-3p	2.5052	0.0933506	0.560024	97	138	90	97	143	127	250	99	294.5	99.5	49	77	13	22	102.5	86	206	55.5	249	61	52.7	131.5	0.0898258	0.157625	0.0284775	0.0473118	0.203373	0.182203	0.419125	0.115026	0.476099	0.126819	0.105323	0.263855	0.701897	0.647498
168823	hsa-miR-4522	2.17116	0.180306	0.613955	68	85.5	77	78	53	66.5	79.5	62	127	85.5	19.5	25	-1.5	-4	12	24.5	33.5	16	80.5	45	10.2	39.9	0.035747	0.0511771	N/A	N/A	0.0238095	0.0519068	0.0681587	0.0331606	0.15392	0.0935551	0.0369112	0.0801402	0.371726	0.584316
168887	hsa-miR-5089-5p	2.20177	0.0627678	0.515541	960	205.5	119.5	103	548	625	511.5	760	759.5	906.5	911.5	144.5	41.5	16	507	582.5	466	714.5	709.5	866.5	324.1	667.8	1.67094	0.295803	0.0909091	0.0344086	1.00595	1.23411	0.948118	1.48083	1.3566	1.80146	0.619604	1.36422	1.13591	0.230318
168942	hsa-miR-4636	2.04995	0.0240451	0.441958	605.5	347.5	817.5	472	575	822	1144.5	631.5	1148.5	1623.5	556	287	740.5	387.5	534.5	780	1098.5	587.5	1101	1583	501.1	1030	1.01925	0.587513	1.62212	0.833333	1.06052	1.65254	2.23499	1.21762	2.10516	3.29106	1.02455	2.10028	0.373577	0.370011
168847	hsa-miR-4740-3p	6.52566	0.0151133	0.393976	60	61.5	72	74	49.5	72.5	73.5	82.5	123.5	78.5	11	0.5	-5.5	-18	9	30.5	28	37.5	76	38.5	-0.6	42.1	0.020165	0.00102354	N/A	N/A	0.0178571	0.0646186	0.0569685	0.0777202	0.145315	0.0800416	0.0130152	0.0849329	0.80283	0.412791
169200	hsa-miR-4677-5p	2.03904	0.242844	0.646946	172	105.5	96.5	99	332.5	160	216.5	136	521.5	197.5	123	43	20.5	24	292.5	118.5	170.5	91.5	473	157.5	100.6	202.2	0.225481	0.0880246	0.0449069	0.0516129	0.580357	0.251059	0.346897	0.189637	0.904398	0.327443	0.198077	0.403887	1.13988	0.709932
169387	hsa-miR-5703	2.09566	0.371438	0.707386	59.5	68	79	80.5	56.5	47.5	65.5	46.5	98	78	11	7	-4	-15	15.5	5	19.5	1.5	50.5	37.5	2.9	22.8	0.020165	0.0143296	N/A	N/A	0.030754	0.0105932	0.0396745	0.00310881	0.0965583	0.0779626	0.0217495	0.0455795	0.382816	0.898602
42514	hsa-miR-937-3p	2.74201	0.219712	0.632171	373	257	244.5	269	264.5	211	479	189.5	1861.5	561	326	206.5	167	186.5	225.5	171.5	435.5	148.5	1820.5	524	222.3	620	0.597617	0.422723	0.365827	0.401075	0.447421	0.363347	0.886063	0.307772	3.48088	1.0894	0.446932	1.22549	0.200042	1.0644
42823	hsa-miR-27b-5p	2.29261	0.044442	0.513957	69	63.5	83.5	77.5	117.5	90.5	105	90.5	154.5	99.5	21.5	20.5	22.5	4.5	78.5	50.5	62.5	49	111.5	62.5	29.5	67.2	0.0394134	0.0419652	0.0492881	0.00967742	0.155754	0.106992	0.127162	0.101554	0.213193	0.129938	0.0592196	0.135768	0.946309	0.331476
148662	hsa-miR-583	2.00933	0.370288	0.707386	53	73	77.5	78.5	52	45	65.5	44	87	69.5	5.5	13	-1	-18.5	12.5	4.5	21	1.5	44.5	31.5	2.3	20.6	0.0100825	0.0266121	N/A	N/A	0.0248016	0.0095339	0.0427263	0.00310881	0.085086	0.0654886	0.0204987	0.0411887	0.442273	0.855961
148684	hsa-miR-628-3p	2.37667	0.0144948	0.390587	305.5	363	287.5	174	726	774.5	1049.5	453.5	930	676.5	258	313	212	97	687	734	1006.5	412	889.5	639	313.4	736.2	0.472961	0.640737	0.464403	0.208602	1.3631	1.55508	2.04781	0.853886	1.70076	1.32848	0.62996	1.49721	0.695205	0.296879
148052	hsa-miR-374c-3p	2.00829	0.171408	0.608301	84.5	76	74.5	93	231.5	210.5	205	183.5	287.5	117	37.5	15.5	-2.5	-14	192.5	170	161	142	245	79	45.8	159.4	0.0687443	0.0317298	N/A	N/A	0.381944	0.360169	0.327569	0.294301	0.468451	0.164241	0.160806	0.322946	1.19649	0.34127
168616	hsa-miR-4536-3p	2.70592	0.47747	0.755518	65.5	72.5	72	66.5	80	69	66	67	305	65	18	23	-5	-16	41	29.5	22.5	26	265.5	28	12.2	74.3	0.0329973	0.0470829	N/A	N/A	0.0813492	0.0625	0.0457782	0.053886	0.507648	0.0582121	0.0538098	0.145605	0.462146	1.39063
169360	hsa-miR-4445-5p	2.51683	0.042235	0.513214	674.5	359	351	296	1554	1511.5	978	1810.5	2472.5	767	629	317	279.5	223.5	1516	1472	935	1771	2430	730.5	593	1467.7	1.15307	0.648925	0.612267	0.480645	3.00794	3.11864	1.90234	3.67047	4.64627	1.51871	1.18057	2.97129	0.891973	0.431288
169013	hsa-miR-5195-5p	2.77048	0.228431	0.634352	55	57.5	68	101	46.5	49.5	57.5	57.5	86	55	7.5	-2.5	-10	-9	7.5	9	13.5	16	43	17.5	-1.3	19.8	0.0137489	N/A	N/A	N/A	0.014881	0.0190678	0.0274669	0.0331606	0.082218	0.0363825	0.0143149	0.0396592	0.0559217	0.622362
30493	hsa-miR-548a-5p	2.6957	0.323273	0.685305	56	62.5	67.5	67	72.5	81.5	59	61	171.5	60.5	10.5	8	-5	-3	34.5	43	19	18.5	130	24.5	9	47	0.0192484	0.0163767	N/A	N/A	0.0684524	0.0911017	0.0386572	0.038342	0.248566	0.0509356	0.0346925	0.0935205	0.843761	0.955097
46368	hsa-miR-1282	2.18564	0.306904	0.674614	50.5	52.5	63	58	78.5	64.5	87.5	68.5	139	76.5	3.5	-4	-8.5	-12.5	40.5	26	46	26.5	98	40	3.8	47.3	0.00641613	N/A	N/A	N/A	0.0803571	0.0550847	0.093591	0.0549223	0.18738	0.0831601	0.0433866	0.0948277	1.20508	0.574596
17592	hsa-miR-604	2.72186	0.305026	0.674614	55.5	64	65	59	77.5	67.5	75	53.5	172	76	8.5	6.5	-7	-10	39	29	32.5	12	130	39	7.4	48.5	0.015582	0.013306	N/A	N/A	0.077381	0.0614407	0.0661241	0.0248705	0.248566	0.0810811	0.035423	0.0964165	1.0263	0.907809
147978	hsa-miR-3140-3p	2.8158	0.452767	0.747116	49.5	52	57.5	53	65.5	75	56.5	53.5	168.5	63.5	4	-4.5	-16.5	-15	27	36.5	15	11.5	126	27	-1	43.2	0.00733272	N/A	N/A	N/A	0.0535714	0.0773305	0.0305188	0.0238342	0.240918	0.0561331	0.0304521	0.0857469	1.07368	1.04162
148221	hsa-miR-3650	4.64984	0.181652	0.613955	439	301	327.5	213.5	1180.5	839	851.5	825	6607.5	1322	392.5	244.5	253	141	1142	800	810.5	783.5	6566	1286	434.6	2049.2	0.719523	0.500512	0.554217	0.303226	2.26587	1.69492	1.64903	1.62383	12.5545	2.6736	0.86867	4.03917	0.915277	1.18357
147311	hsa-miR-3688-3p	3.68824	0.00078339	0.119121	59.5	70	78	72	47	70.5	67	72	62.5	72.5	13	13	3	2	9	32	25	30	19	36	8	28.4	0.0238313	0.0266121	0.00657174	0.00430108	0.0178571	0.0677966	0.0508647	0.0621762	0.0363289	0.0748441	0.0158347	0.0584021	0.633901	0.259237
148663	hsa-miR-557	2.37711	0.128956	0.594979	93.5	113.5	86	107.5	47.5	62	121	59	169.5	169	45.5	57	11	37	9.5	23.5	78	17.5	129	132.5	32	76.1	0.0834097	0.116684	0.0240964	0.0795699	0.0188492	0.0497881	0.158698	0.0362694	0.246654	0.275468	0.0645218	0.153375	0.649477	0.714819
148049	hsa-miR-3924	2.42987	0.0476179	0.513957	298.5	289.5	254	272.5	546	335	898.5	346.5	1224.5	746.5	251.5	232.5	181	201	508	295.5	855.5	305.5	1184.5	709.5	274.8	670.1	0.461045	0.475947	0.396495	0.432258	1.00794	0.626059	1.74059	0.633161	2.26482	1.47505	0.554736	1.34794	0.459958	0.530197
42764	hsa-miR-412-3p	2.77931	0.00172668	0.173386	144	90.5	83	82.5	118.5	173.5	164	186.5	151	155	98	34	11.5	15	80	135	122.5	145	109.5	119.5	47.7	126.3	0.179652	0.0696008	0.0251917	0.0322581	0.15873	0.286017	0.249237	0.300518	0.209369	0.248441	0.0930865	0.258716	0.77213	0.138332
168850	hsa-miR-3191-5p	2.63446	0.00775087	0.323161	2848	1170.5	812.5	592	3600.5	4986	3677.5	5861	5106	2815.5	2802	1114	741.5	523	3562	4947.5	3636	5819	5064.5	2779	1748.5	4449.2	5.13657	2.28045	1.62432	1.12473	7.06746	10.482	7.39776	12.0601	9.68356	5.77755	3.44671	9.08019	0.74024	0.275033
168658	hsa-miR-5196-5p	2.26129	0.18214	0.613955	57	59	69.5	69	43.5	45.5	74.5	45	78	81	11	14	14.5	-0.5	5.5	8	34	3.5	37.5	45	8.9	25.6	0.020165	0.0286592	0.0317634	N/A	0.0109127	0.0169492	0.069176	0.00725389	0.0717017	0.0935551	0.0228751	0.0517272	0.409236	0.725949
168721	hsa-miR-4701-5p	3.32559	0.186269	0.616571	57.5	71.5	75.5	74.5	58.5	54.5	72.5	54.5	182.5	69.5	12.5	18	11.5	6.5	20.5	16.5	31.5	13.5	140.5	33	13.8	47	0.0229148	0.0368475	0.0251917	0.0139785	0.0406746	0.0349576	0.0640895	0.0279793	0.268642	0.0686071	0.0279214	0.0928552	0.38791	1.0753
169310	hsa-miR-3913-3p	3.10872	0.279584	0.665684	78	66.5	68.5	57	165.5	177	112.5	137	515.5	125	33	10	-2	-10.5	127	138	70.5	95.5	474	89	31.5	173.4	0.060495	0.0204708	N/A	N/A	0.251984	0.292373	0.143438	0.197927	0.90631	0.185031	0.110983	0.345016	1.11494	0.923051
169149	hsa-miR-4659b-5p	3.28485	0.586449	0.814599	47	44.5	50.5	47	80	57.5	63	50.5	315.5	63	0.5	-11.5	-22	-21	41.5	19	21.5	9	274	27.5	-2.5	70.2	0.00091659	N/A	N/A	N/A	0.0823413	0.0402542	0.0437436	0.0186528	0.523901	0.0571726	0.0416289	0.136745	1.38308	1.58593
169324	hsa-miR-4642	2.11429	0.00263053	0.214762	61	67.5	84	80.5	54	62	71	66	78.5	53	13	9.5	12	11.5	16	23	29.5	24	38	17	12.4	26.3	0.0238313	0.0194473	0.026287	0.0247312	0.031746	0.0487288	0.0600203	0.0497409	0.0726577	0.035343	0.0252086	0.0532982	0.176537	0.261313
169404	hsa-miR-3663-5p	2.49317	0.225515	0.632739	65	64.5	66	67.5	47	46	73.5	46.5	87.5	82.5	18.5	8	-10	-3.5	8	7.5	32.5	4.5	46	46	4.2	27.3	0.0339138	0.0163767	N/A	N/A	0.015873	0.0158898	0.0661241	0.00932642	0.0879541	0.0956341	0.0220545	0.0549857	0.465826	0.731798
27229	hsa-miR-511-5p	2.07935	0.360169	0.699821	94	65	81	66	485.5	616.5	155.5	489.5	510.5	94	45.5	2	-2.5	-11.5	444.5	574.5	109	445.5	463.5	53.5	95.6	329.2	0.0834097	0.00409417	N/A	N/A	0.881944	1.21716	0.22177	0.923316	0.886233	0.111227	0.323149	0.671941	1.50256	0.715057
46440	hsa-miR-1287-5p	4.05351	0.0835104	0.557851	64.5	88.5	86.5	87	59.5	75	89.5	70	216.5	96	16	26	7.5	11	19	33.5	42.5	26	168.5	56	15.9	65.3	0.0293309	0.0532242	0.0164294	0.0236559	0.0376984	0.0709746	0.08647	0.053886	0.32218	0.116424	0.0320677	0.129987	0.441588	0.845273
11092	hsa-miR-378a-5p	2.6876	0.254011	0.647553	67	74.5	78.5	72.5	51.5	87.5	49.5	102	58	53	18	11	1	-3.5	10.5	45.5	2.5	57.5	9	12.5	7.4	25.4	0.0329973	0.0225179	0.00219058	N/A	0.0208333	0.0963983	0.00508647	0.119171	0.0172084	0.0259875	0.0196348	0.0527703	0.652624	0.974047
147909	hsa-miR-1273d	2.16159	0.0312333	0.464431	80.5	73.5	94.5	82.5	82	87.5	77.5	100	92	70	32	9	9	6	41	45.5	30	55	42.5	29	19.4	40.4	0.0586618	0.0184237	0.0197152	0.0129032	0.0813492	0.0963983	0.0610376	0.11399	0.081262	0.0602911	0.0382106	0.0825957	0.790907	0.280047
147937	hsv1-miR-H13	5.28031	0.264374	0.658388	58	70	70.5	72	42.5	44.5	76.5	45.5	135	72.5	9	7	-10.5	-9	2	2.5	30	1.5	88.5	32.5	-0.3	31	0.0164986	0.0143296	N/A	N/A	0.00396825	0.00529661	0.0610376	0.00310881	0.169216	0.0675676	0.0115988	0.0612453	0.577358	1.1016
147914	hsa-miR-514b-5p	2.06058	0.289939	0.667328	57	92	86.5	85.5	48	47	65	47	111	80.5	9.5	30	7.5	9.5	7	5	20.5	3	65	40.5	12.7	26.8	0.0174152	0.0614125	0.0164294	0.0204301	0.0138889	0.0105932	0.0417091	0.00621762	0.124283	0.0841996	0.0259152	0.0534005	0.771025	0.944167
147731	hsa-miR-3189-3p	2.47065	0.00680226	0.316475	119.5	86	98	94	73	107.5	99.5	141	153.5	105	71	24	18.5	15.5	31	65	52.5	96	104.5	64.5	32	76.5	0.130156	0.04913	0.0405257	0.0333333	0.0615079	0.137712	0.106816	0.198964	0.199809	0.134096	0.0629306	0.155479	0.62002	0.269002
147576	hsv1-miR-H1-3p	2.43573	0.0035228	0.233498	60	71.5	90	83	52	64.5	69.5	76.5	83.5	55	12.5	9	11.5	7.5	11	22	22.5	30.5	36.5	14	10.3	25.1	0.0229148	0.0184237	0.0251917	0.016129	0.0218254	0.0466102	0.0457782	0.0632124	0.0697897	0.029106	0.0208969	0.0508993	0.172918	0.314964
42702	hsa-miR-30c-1-3p	2.07579	0.202387	0.620699	161.5	160	141.5	173	215.5	151.5	204	112	616.5	290.5	114	101	65	99	174.5	111	159	68.5	572.5	252	110.7	232.6	0.208983	0.206755	0.142388	0.212903	0.34623	0.235169	0.323499	0.141969	1.09465	0.523909	0.223452	0.463839	0.333738	0.818904
146157	hsv1-miR-H4-5p	2.45825	0.176936	0.612287	77.5	82.5	97.5	74.5	229	292	118	205	304.5	76.5	29.5	20	21.5	0	188.5	250	72	161.5	260	37.5	51.9	156.2	0.0540788	0.0409417	0.0470975	N/A	0.374008	0.529661	0.14649	0.334715	0.497132	0.0779626	0.129031	0.317192	1.2664	0.638751
46281	hsa-miR-1291	2.52099	0.00020314	0.0768208	104	91	99	105.5	105	138	133	150	168.5	123	54.5	29.5	23	30	65	96.5	88	107	125	84	40.4	100.1	0.0999083	0.0603889	0.0503834	0.0645161	0.128968	0.204449	0.179044	0.221762	0.239006	0.174636	0.080833	0.203779	0.405251	0.13497
146123	hsv1-miR-H2-3p	2.67036	0.473541	0.754687	63	67	69.5	70	136.5	74	102	55.5	394	101	11	6.5	-7	-2	96	32	55	11.5	348.5	61	20.9	101.6	0.020165	0.013306	N/A	N/A	0.190476	0.0677966	0.111902	0.0238342	0.666348	0.126819	0.0746491	0.19934	1.34453	1.32514
168871	hsa-miR-151a-5p/hsa-miR-151b	2.59997	0.122734	0.594979	998.5	991.5	988.5	415	956.5	1482	1245.5	1288.5	5403.5	1471	950	929.5	912	339	915.5	1440.5	1199.5	1244	5357	1430.5	809.2	2134.3	1.74152	1.90276	1.99781	0.729032	1.81647	3.05191	2.44049	2.57824	10.2428	2.97401	1.63752	4.2575	0.315603	0.788217
168603	hsa-miR-4664-5p	3.59901	0.222401	0.632739	58	65	70.5	69	47	49.5	60.5	51.5	99.5	58.5	10	1.5	-9.5	-10	5.5	7.5	13.5	7.5	51	18	-0.5	19.5	0.0183318	0.00307062	N/A	N/A	0.0109127	0.0158898	0.0274669	0.015544	0.0975143	0.037422	0.0107717	0.0387674	0.708482	0.878865
168557	hsa-miR-4777-5p	2.30999	0.0445176	0.513957	463.5	205.5	174	186	846	724	521	806	1179.5	529.5	416	144	98.5	111.5	805.5	683.5	475.5	762.5	1135.5	490.5	315.1	709.5	0.762603	0.29478	0.215772	0.239785	1.59821	1.44809	0.967447	1.58031	2.17113	1.01975	0.622231	1.43735	0.947706	0.339801
169026	hsa-miR-4679	2.59509	0.214001	0.625872	79.5	91	82.5	83	169	70	105.5	67	272	195	31	26	2.5	3	128	28.5	58.5	23	223.5	154.5	38.1	97.6	0.0568286	0.0532242	0.00547645	0.00645161	0.253968	0.0603814	0.119023	0.0476684	0.427342	0.321206	0.0751898	0.195124	1.36874	0.870908
42786	hsa-miR-188-3p	6.25208	0.435021	0.741774	49.5	56	61.5	58.5	43.5	48	47.5	48	115	50	2.5	-1.5	-15.5	-20.5	4.5	8	5	7	74	13.5	-6.1	21.5	0.00458295	N/A	N/A	N/A	0.00892857	0.0169492	0.0101729	0.0145078	0.141491	0.0280665	0.00675576	0.0422376	0.454844	1.32291
17499	hcmv-miR-US5-1	2.72105	0.136715	0.596584	59.5	68	67	73.5	60.5	53.5	116.5	50.5	116.5	80	14	26.5	-3	1	22.5	14.5	74.5	9	73	43.5	12.2	42.9	0.0256645	0.0542477	N/A	0.00215054	0.0446429	0.0307203	0.151577	0.0186528	0.139579	0.0904366	0.0316764	0.0861932	0.725752	0.705284
46940	hsa-miR-548g-3p	2.68014	0.045756	0.513957	53.5	66	73	68.5	47	55	58	55	71	48	7	4.5	-4.5	-7	8	14.5	15	12.5	30.5	11.5	1.6	16.8	0.0128323	0.00921187	N/A	N/A	0.015873	0.0307203	0.0305188	0.0259067	0.0583174	0.0239085	0.0126391	0.0338744	0.263847	0.412625
42674	hsa-miR-431-3p	3.92051	0.462523	0.74893	57	58.5	67.5	62	53	49.5	55	48.5	225.5	60	11.5	10.5	-7	-13	14	10.5	11.5	6.5	184.5	23	3.2	47.2	0.0210816	0.0214944	N/A	N/A	0.0277778	0.0222458	0.0233978	0.0134715	0.352772	0.047817	0.0234512	0.0919409	0.160016	1.59197
42845	hsa-miR-125b-2-3p	2.63377	0.0518351	0.513957	57.5	76	80	73	74	67	103.5	66.5	131	73	10.5	34	9	1.5	35	27.5	60	25.5	88	36.5	18	47.5	0.0192484	0.0696008	0.0197152	0.00322581	0.0694444	0.0582627	0.122075	0.0528497	0.16826	0.0758836	0.0362469	0.0954663	0.857822	0.512916
147880	hsa-miR-323b-3p	2.71959	0.375345	0.707844	133.5	81	67	61.5	203	112	194.5	117.5	821	253.5	87	38.5	-1	-12.5	164	72	151	76.5	777.5	216.5	55.2	258.7	0.159487	0.0788127	N/A	N/A	0.325397	0.152542	0.307223	0.158549	1.48662	0.450104	0.187899	0.511007	0.669102	1.09385
148300	hsa-miR-370-5p	5.71717	0.541542	0.790149	46	45	50	50	59	53.5	54	53	311.5	63.5	-1	2.5	-16	-25	20	14	10	11	268	26.5	-3.9	65.9	N/A	0.00511771	N/A	N/A	0.0396825	0.029661	0.0203459	0.0227979	0.512428	0.0550936	0.0224001	0.128065	1.09111	1.68123
168562	hsa-miR-4738-3p	2.53442	0.116566	0.585465	83	71	88	104.5	63	59.5	105	57.5	177	114.5	36	16.5	14	32	24	19.5	62	16	137.5	78	24.5	62.6	0.0659945	0.0337769	0.0306681	0.0688172	0.047619	0.0413136	0.126144	0.0331606	0.262906	0.162162	0.0493751	0.125137	0.358105	0.756409
168672	hsa-miR-1587	2.08095	0.0515354	0.513957	1634.5	1038	1237.5	978.5	593	1336	2531.5	1217	4036	1922.5	1588	969.5	1158	904.5	554.5	1296	2489.5	1175.5	3994.5	1885	1034.9	2168.1	2.91109	1.98465	2.53669	1.94516	1.1002	2.74576	5.06511	2.43627	7.63767	3.91892	2.09556	4.36075	0.327617	0.48295
169089	hsa-miR-4470	3.7845	0.29223	0.667328	58.5	53.5	61	59	62	53	102.5	49	130	157	9	-7	-16.5	-15.5	23	13	59.5	9	89.5	120	-1.4	58.2	0.0164986	N/A	N/A	N/A	0.0456349	0.0275424	0.121058	0.0186528	0.171128	0.24948	0.0310668	0.117572	0.663167	0.830862
169187	hsa-miRPlus-C1110	2.74025	0.29031	0.667328	78.5	72	76.5	69.5	89.5	63.5	94.5	57.5	274.5	105.5	32.5	29	3.5	-2.5	50.5	24	51	16.5	232	69.5	22.6	78.6	0.0595784	0.0593654	0.00766703	N/A	0.100198	0.0508475	0.103764	0.0341969	0.443595	0.144491	0.0567023	0.155379	0.668597	1.07434
17336	hsa-miR-618	6.47497	0.224096	0.632739	59.5	56.5	59	64.5	78	82.5	128	81	396.5	117.5	13.5	4	-7	-3	39.5	44	86.5	39	356	82	9.4	121.5	0.0247479	0.00818833	N/A	N/A	0.078373	0.0932203	0.175992	0.080829	0.680688	0.170478	0.0371031	0.240242	0.988794	1.04065
11063	hsa-miR-330-3p	3.48951	0.195516	0.620439	89.5	79.5	77	70.5	107	67.5	102.5	61	336	130	43.5	22	5	4.5	69	28.5	60	19	297	94	28.8	99.7	0.0797434	0.0450358	0.0109529	0.00967742	0.136905	0.0603814	0.122075	0.0393782	0.567878	0.195426	0.0564629	0.197028	0.945641	1.09644
46272	hsa-miR-1200	3.86226	0.349789	0.698665	48	50.5	54.5	55.5	47.5	45	57.5	45.5	99.5	59.5	2	0	-7	-10	9.5	7	16.5	4	58.5	23.5	-1.1	21.9	0.00366636	N/A	N/A	N/A	0.0188492	0.0148305	0.0335707	0.00829016	0.111855	0.0488565	0.0112578	0.0434805	0.953642	0.952531
27545	hsa-miR-373-5p	2.2004	0.144986	0.601716	118.5	112.5	99	131.5	55.5	70.5	171.5	66	262	165	74	57	29.5	64.5	17	32.5	130	24.5	221.5	129.5	48.4	107.6	0.135655	0.116684	0.0646221	0.13871	0.0337302	0.0688559	0.264496	0.0507772	0.423518	0.269231	0.0978802	0.215376	0.475617	0.723769
42788	hsa-miR-924	2.4854	0.0345756	0.475414	57.5	66.5	70	73.5	44.5	56	68	54	91	56.5	12	16	10	6.5	6.5	17.5	27.5	13	49	21	10.2	25.6	0.0219982	0.0327533	0.0219058	0.0139785	0.0128968	0.0370763	0.0559512	0.026943	0.0936902	0.043659	0.0207065	0.0514639	0.38521	0.502247
147893	hsv2-miR-H5	4.45433	0.287045	0.667328	53.5	58.5	65.5	58.5	45	44	59.5	44	110	59.5	8	1	-7.5	-8	7	5	16.5	2.5	68	23	0.1	23	0.0146654	0.00204708	N/A	N/A	0.0138889	0.0105932	0.0335707	0.00518135	0.130019	0.047817	0.0102005	0.0454363	0.693273	1.10786
147842	hsv2-miR-H11-5p	20.2832	0.298868	0.672579	50.5	60	62	62	52	49	237.5	47.5	477.5	49	4	2	-9.5	-8.5	13.5	9	195	7	437.5	12	0.3	132.1	0.00733272	0.00409417	N/A	N/A	0.0267857	0.0190678	0.396745	0.0145078	0.83652	0.024948	0.0127375	0.258358	0.963559	1.40176
148547	hsa-miR-3622b-3p	3.61501	0.215203	0.626463	53	56	61	65.5	46.5	45	68	49	112.5	64	8	7	-0.5	0	9	7	27.5	8	71.5	28	4.7	28.4	0.0146654	0.0143296	N/A	N/A	0.0178571	0.0148305	0.0559512	0.0165803	0.136711	0.0582121	0.0156174	0.0564571	0.124665	0.87525
147596	hsa-miR-3168	3.52822	0.132368	0.59599	1428	1019	711.5	556.5	2484	2562.5	2408	1735.5	11689.5	2805.5	1382.5	964.5	644.5	487	2446	2524	2366.5	1694.5	11649.5	2770	1184.9	4200.9	2.53437	1.97441	1.41183	1.04731	4.85317	5.34746	4.81485	3.51192	22.2744	5.75884	2.36422	8.34149	0.635061	0.939229
148452	hsa-miR-3678-5p	2.33361	0.225363	0.632739	50	45.5	52	51.5	62.5	74	68	71.5	101	48	4.5	-11.5	-20	-16	24.5	34.5	26.5	30	61.5	12	-3.7	32.9	0.00824931	N/A	N/A	N/A	0.0486111	0.0730932	0.0539166	0.0621762	0.117591	0.024948	0.0284302	0.066345	1.00387	0.508759
168798	hsa-miR-4668-5p	2.11332	0.00791596	0.324806	696.5	617.5	480	568	1096	1436.5	1105	1433.5	2016	886.5	651	561.5	408	502.5	1058	1398	1064	1392.5	1976.5	850.5	636.2	1336.3	1.1934	1.14944	0.893757	1.08065	2.09921	2.96186	2.1648	2.88601	3.77916	1.76819	1.28329	2.71201	0.366436	0.286908
168906	hsa-miR-4703-3p	3.65325	0.0235681	0.441475	126.5	82.5	91	70.5	248	288.5	212.5	244.5	481	164.5	80.5	24	18.5	2.5	210	249	170.5	203.5	442	128.5	67.1	238.7	0.147571	0.04913	0.0405257	0.00537634	0.416667	0.527542	0.346897	0.421762	0.845124	0.267152	0.131854	0.481695	1.27216	0.466493
168853	hsa-miR-4671-5p	3.00841	0.0316512	0.464431	101	52.5	73	74.5	136	192	236	225	182	104.5	54.5	-6.5	-3.5	4	97.5	153	194	184	142.5	68	29.2	148.3	0.0999083	N/A	N/A	0.00860215	0.193452	0.324153	0.39471	0.381347	0.272467	0.141372	0.100654	0.30281	0.918266	0.338606
169014	hsa-miR-4714-3p	3.24455	0.173383	0.608301	86	102	116	73.5	136.5	147	120	92.5	492.5	121.5	41	43.5	45	8	98.5	108.5	81	51	451	86.5	47.2	155.6	0.0751604	0.0890481	0.0985761	0.0172043	0.195437	0.229873	0.164802	0.105699	0.862333	0.179834	0.0950851	0.308508	0.677125	1.01374
169128	hsa-miR-4510	4.35156	0.250811	0.646946	82.5	66	71.5	68	109	78	134.5	69.5	443	102.5	36.5	8.5	1.5	-2.5	71	39.5	93.5	28.5	403.5	66.5	23	126.3	0.0669111	0.0174002	0.00328587	N/A	0.140873	0.0836864	0.190234	0.0590674	0.771511	0.138254	0.0571175	0.24855	1.08803	1.19375
11038	hsa-miR-299-5p	2.93615	0.0424789	0.513214	86	84.5	84.5	85	88	92.5	100	98.5	203	92.5	39	22.5	8	12.5	47.5	51.5	54.5	55.5	159.5	54	25.9	75	0.071494	0.0460594	0.0175246	0.0268817	0.094246	0.10911	0.110885	0.115026	0.304971	0.112266	0.0512412	0.150452	0.618418	0.574311
42466	ebv-miR-BART18-3p	2.02021	0.382469	0.712821	119.5	88.5	90	87.5	676	625	94.5	578	181	206	71.5	27	15.5	15.5	637	584	50.5	535.5	140.5	167	153.3	295.5	0.131072	0.0552712	0.033954	0.0333333	1.26389	1.23729	0.102747	1.10984	0.268642	0.347193	0.303504	0.613143	1.77383	0.849884
146159	hsv1-miR-H4-3p	3.08126	0.0554031	0.513957	4871.5	1812	601	899	4106.5	3311	4413.5	3770	12517.5	11952	4823.5	1749.5	522.5	824.5	4065	3268	4366.5	3724	12464.5	11911.5	2397	7146.9	8.84235	3.58137	1.14458	1.77312	8.06548	6.92373	8.88403	7.71813	23.8327	24.764	4.68138	14.4245	0.76232	0.627158
148673	hsv1-miR-H15	4.84094	0.221306	0.632739	50	63	60.5	65.5	43	44.5	52.5	47.5	72	48.5	2.5	2	-16.5	-7.5	2.5	3.5	6.5	4.5	31	10	-3.4	11.1	0.00458295	0.00409417	N/A	N/A	0.00496032	0.00741525	0.0132248	0.00932642	0.0592734	0.02079	0.00454581	0.022006	0.0955316	0.97492
148059	hsa-miR-493-5p	4.4939	0.151281	0.607153	510	506.5	279.5	176.5	343.5	287.5	1441.5	329.5	4073	947.5	461.5	444	200.5	100.5	302.5	245	1394.5	285.5	4024.5	907	301.8	1371.3	0.846013	0.908905	0.439211	0.216129	0.600198	0.519068	2.83723	0.59171	7.69503	1.88565	0.602091	2.70574	0.476423	1.09064
42620	hsa-miR-188-5p	2.06512	0.25225	0.646946	90	98.5	103	79.5	49.5	123	51.5	120	46	93.5	42	36.5	20	3.5	9	81	4.5	75.5	3.5	54	22.2	43.7	0.0769936	0.0747185	0.0438116	0.00752688	0.0178571	0.17161	0.00915565	0.156477	0.00669216	0.112266	0.0441815	0.0912402	0.719833	0.867224
168836	hsa-miR-4496	4.36396	0.168326	0.608301	83	116	95	111.5	128	100.5	161.5	63	658	255.5	35	52.5	18	35.5	87	58	114	19	610	215	45.6	203.2	0.0641613	0.107472	0.0394304	0.0763441	0.172619	0.122881	0.231943	0.0393782	1.16635	0.446985	0.0920054	0.401507	0.557463	1.13081
168841	hsa-miR-5588-3p	3.39338	0.330385	0.687084	60	66	68	63	92.5	79.5	83	75	271	81	13.5	1.5	-11.5	-9.5	51.5	37.5	36.5	31	226.5	40.5	9.1	74.4	0.0247479	0.00307062	N/A	N/A	0.102183	0.0794492	0.0742625	0.0642487	0.433078	0.0841996	0.0433337	0.147048	1.2024	1.08854
168968	hsa-miR-147b	2.80702	0.136208	0.596584	171	125.5	108	131.5	665.5	711	233.5	1030	398.5	268.5	123.5	62	27.5	59	624.5	669	187.5	986	355	228	179.3	485.1	0.226398	0.126919	0.060241	0.126882	1.23909	1.41737	0.381485	2.04352	0.678776	0.474012	0.355905	0.999034	1.39718	0.712296
169296	hsa-miR-5004-5p	2.51339	0.214065	0.625872	120.5	83.5	79	76.5	583	434.5	144	267.5	712	227.5	73	20.5	2	1	542	392	98	223.5	668.5	187.5	127.7	313.9	0.133822	0.0419652	0.00438116	0.00215054	1.0754	0.830508	0.19939	0.463212	1.2782	0.389813	0.251543	0.632225	1.84313	0.6763
169378	hsa-miR-4430	3.7769	0.125175	0.594979	76.5	74.5	80	82.5	55	53	80.5	52.5	167.5	110	29	12.5	2	8.5	14.5	11	34	8.5	124	69.5	13.3	49.4	0.0531622	0.0255885	0.00438116	0.0182796	0.0287698	0.0233051	0.069176	0.0176166	0.237094	0.144491	0.0260363	0.0983364	0.685074	0.94277
29736	hsa-miR-656-3p	2.05619	0.266217	0.65963	79.5	77	81	73	147	94	81.5	89	186.5	72	33	12	3	2.5	107.5	54	37.5	47.5	145.5	34	31.6	63.7	0.060495	0.024565	0.00657174	0.00537634	0.213294	0.114407	0.076297	0.0984456	0.278203	0.0706861	0.0620603	0.127608	1.4087	0.673854
46705	hsa-miR-548k	2.92075	0.176536	0.611722	51.5	59.5	70	67	52.5	53	58.5	52	83	48.5	5	1	-6.5	-4	13.5	13	15.5	10	42.5	11.5	1.8	18.5	0.0091659	0.00204708	N/A	N/A	0.0267857	0.0275424	0.0315361	0.0207254	0.081262	0.0239085	0.0126662	0.0369949	1.00546	0.677749
146148	hsa-miR-548q	2.40632	0.131596	0.59566	72	77	82.5	69.5	45.5	101.5	73.5	92	45	70.5	25.5	24.5	7	-2.5	6	62	30	50.5	3.5	33.5	12.1	35.9	0.0467461	0.0501535	0.0153341	N/A	0.0119048	0.131356	0.0610376	0.104663	0.00669216	0.0696466	0.0310346	0.0746791	0.651078	0.633228
147926	hsa-miR-4329	2.04951	0.101664	0.563954	340.5	280	159	223.5	952.5	500.5	587.5	560	1222.5	695.5	295	218	85.5	151	913.5	460	545	518.5	1182	658.5	332.6	672.8	0.540788	0.446264	0.187295	0.324731	1.8125	0.974576	1.10885	1.07461	2.26004	1.36902	0.662316	1.35742	0.991222	0.386884
147952	hsa-miR-3171	2.01446	0.148586	0.606785	94.5	69	67.5	72	155.5	99	107	109	168	95.5	48.5	24.5	1.5	1	116.5	59	65	67.5	125	58	38.4	74.9	0.0889093	0.0501535	0.00328587	0.00215054	0.231151	0.125	0.132248	0.139896	0.239006	0.120582	0.07513	0.151346	1.25646	0.327391
147916	hsa-miR-3126-3p	3.50802	0.00199045	0.190567	580	142	105.5	97	771	792.5	1084	951	1217.5	901	534.5	98.5	27.5	25.5	732	752.5	1042.5	910	1174.5	864	283.6	948.7	0.979835	0.201638	0.060241	0.0548387	1.45238	1.59428	2.12106	1.88601	2.2457	1.79626	0.549787	1.92866	1.15232	0.134382
148648	hsa-miR-1261	3.89676	0.10979	0.574486	95.5	89.5	91	77.5	110	97.5	164.5	77.5	398	138.5	49	38.5	11	5.5	70.5	57	122.5	37	358	101.5	34.9	135.2	0.0898258	0.0788127	0.0240964	0.011828	0.139881	0.120763	0.249237	0.0766839	0.684512	0.211019	0.0688888	0.268443	0.755643	0.903619
168685	hsa-miR-4432	2.85475	0.436252	0.741916	79.5	55	63.5	58.5	80.5	52.5	78.5	50.5	280.5	100	33.5	2.5	-15	-12	41.5	13	35	9	240	63.5	10.1	72.1	0.0614115	0.00511771	N/A	N/A	0.0823413	0.0275424	0.0712106	0.0186528	0.458891	0.132017	0.0496235	0.141663	0.804831	1.29127
168660	hsa-miR-5000-5p	2.99201	0.213875	0.625872	102.5	94	91	79	325	165	187	106	718.5	219	56	37.5	14	6.5	286	125	145	65	678	181.5	80	238.9	0.102658	0.0767656	0.0306681	0.0139785	0.56746	0.264831	0.295015	0.134715	1.29637	0.377339	0.158306	0.473653	1.46203	0.98831
168584	hsa-miR-5587-3p	4.73665	0.0458135	0.513957	50.5	46.5	53.5	54	53	65	59	85	98.5	55	5	2.5	-14	-18	13.5	25.5	17	44	56.5	17.5	-2.2	32.1	0.0091659	0.00511771	N/A	N/A	0.0267857	0.0540254	0.034588	0.0911917	0.108031	0.0363825	0.0136898	0.0648437	0.841549	0.511585
169198	hsa-miR-3145-5p	4.95141	0.073765	0.53163	329	149	97	81	292	168	773.5	137	1481	772.5	282	88	16.5	12	253	128.5	731	96	1441	736	130.3	626.5	0.516957	0.180143	0.0361446	0.0258065	0.501984	0.272246	1.48728	0.198964	2.75526	1.53015	0.252207	1.24878	0.962307	0.845694
169350	hsa-miR-4781-5p	3.64357	0.287296	0.667328	48.5	53	56.5	55	40	40	49	40.5	74	50.5	1.5	8	-16.5	-16.5	1	0	6.5	0.5	31.5	13.5	-4.5	10.4	0.00274977	0.0163767	N/A	N/A	0.00198413	N/A	0.0132248	0.00103627	0.0602294	0.0280665	0.00703685	0.0256393	1.15074	0.997381
IV_B vs I_II_B 2.0 fold down regulated miRNAs
		Fold change	P-value	FDR	ForeGround										ForeGround-BackGround												Normalized												CV-value
ID	Name	IV_B vs I_II_B	IV_B vs I_II_B	IV_B vs I_II_B	26051_B	27110_B	503550_B	506353_B	511691_B	25343_B	26600_B	26600_2_B	28553_B	28378_B	26051_B	27110_B	503550_B	506353_B	511691_B	25343_B	26600_B	26600_2_B	28553_B	28378_B	Mean of I_II_B group	Mean of IV_B group	26051_B	27110_B	503550_B	506353_B	511691_B	25343_B	26600_B	26600_2_B	28553_B	28378_B	Mean of I_II_B group	Mean of IV_B group	I_II_B group	IV_B group
5250	hsa-miR-105-5p	0.343644	0.206499	0.620699	56	53.5	60.5	57.5	100	48	51.5	48	70.5	47	7.5	-4	-22	-18.5	62.5	9.5	9	5	25.5	10	5.1	11.8	0.0137489	N/A	N/A	N/A	0.124008	0.0201271	0.0183113	0.0103627	0.0487572	0.02079	0.0688784	0.0236697	1.13192	0.618042
42734	hsa-miR-2110	0.472454	0.164221	0.608048	97.5	185	183.5	255.5	47.5	67.5	106.5	62	96.5	100	49.5	127	100	180.5	9.5	28.5	64	20	51.5	63	93.3	45.4	0.0907424	0.25998	0.219058	0.388172	0.0188492	0.0603814	0.130214	0.0414508	0.0984704	0.130977	0.19536	0.0922987	0.741842	0.43929
146117	hsv1-miR-H6-3p	0.465809	0.0658754	0.515541	488	875	911	936	189	250	443.5	241	454.5	296.5	440	816.5	824	862.5	151	211	400	199	411	259.5	618.8	296.1	0.806599	1.67144	1.80504	1.85484	0.299603	0.447034	0.813835	0.412435	0.785851	0.539501	1.2875	0.599731	0.541511	0.314723
147199	hsa-miR-27b-3p	0.45999	0.0202866	0.436211	918	1467	1734.5	1190.5	921	956	613.5	600.5	184.5	573	867.5	1409	1661.5	1118.5	883.5	916	569.5	557	145.5	535.5	1188	544.7	1.59028	2.88434	3.63965	2.40538	1.75298	1.94068	1.1587	1.1544	0.278203	1.11331	2.45453	1.12906	0.342731	0.521066
148599	hsa-miR-3680-5p	0.407345	0.416358	0.730082	63	59.5	62	60	283	86.5	68	77.5	76.5	64.5	13.5	0.5	-16	-12.5	245	47.5	26.5	36	32	27.5	46.1	33.9	0.0247479	0.00102354	N/A	N/A	0.486111	0.100636	0.0539166	0.0746114	0.0611855	0.0571726	0.170628	0.0695043	1.60276	0.274827
168669	hsa-miR-5693	0.359801	0.269269	0.659689	59	54.5	58.5	59.5	252.5	68.5	68.5	51	133.5	79	12	-3	-21.5	-12.5	215	30	26.5	10.5	92	42.5	38	40.3	0.0219982	N/A	N/A	N/A	0.426587	0.0635593	0.0539166	0.0217617	0.175908	0.0883576	0.224293	0.0807007	1.27551	0.722757
42959	hsa-miR-514a-3p	0.389638	0.451064	0.747116	113	85	97	85	506.5	111.5	60.5	120	68.5	70.5	62.5	24.5	16.5	9.5	466	69.5	15	76	25	30.5	115.8	43.2	0.114574	0.0501535	0.0361446	0.0204301	0.924603	0.147246	0.0305188	0.157513	0.0478011	0.0634096	0.229181	0.0892976	1.70344	0.659154
42756	hsa-miR-548d-5p	0.459432	0.121597	0.594979	217	547	401.5	554	88	255	166	225.5	97.5	173	166	484.5	323.5	476.5	46.5	212.5	118.5	179	51	132	299.4	138.6	0.304308	0.991812	0.708653	1.02473	0.0922619	0.450212	0.241099	0.370984	0.0975143	0.274428	0.624353	0.286848	0.664246	0.467268
11181	hsa-miR-95-3p	0.300241	0.167503	0.608301	60	70	93.5	74.5	84	50	46.5	52.5	49.5	42.5	10.5	8	7.5	-3.5	44.5	9.5	2	7	3.5	3.5	13.4	5.1	0.0192484	0.0163767	0.0164294	N/A	0.0882937	0.0201271	0.00406918	0.0145078	0.00669216	0.00727651	0.035087	0.0105345	1.01167	0.627846
42932	hsa-miR-920	0.365749	0.00165351	0.173386	377.5	325	265.5	326.5	174	134.5	96	162.5	128.5	117.5	327.5	263	186.5	250.5	133.5	92.5	50.5	115.5	84	77.5	232.2	84	0.600367	0.538383	0.408543	0.53871	0.264881	0.195975	0.102747	0.239378	0.160612	0.161123	0.470177	0.171967	0.28583	0.293051
13485	hsa-miR-10a-5p	0.447492	0.0666115	0.515541	500	637.5	888	609	1049	357.5	190	870.5	83.5	213.5	450.5	576	811.5	533.5	1008.5	315.5	143.5	824	38	173.5	676	298.9	0.825848	1.17912	1.77766	1.14731	2.00099	0.668432	0.291963	1.70777	0.0726577	0.360707	1.38619	0.620306	0.350671	1.03853
42769	hsa-let-7b-3p	0.440087	0.0145524	0.390587	613.5	607	618	816	254	219	318.5	278.5	241	317	565	544.5	541	740.5	213.5	176.5	272	233	193	277	520.9	230.3	1.03575	1.11464	1.1851	1.59247	0.423611	0.373941	0.553408	0.482902	0.369025	0.575884	1.07031	0.471032	0.392856	0.20625
145897	hsa-miR-92b-3p	0.379608	0.0800587	0.549783	1656	4650.5	3646.5	3381.5	163	1170.5	1120.5	841.5	899.5	1286	1605.5	4585.5	3566	3303.5	122.5	1127.5	1073	795	851	1245	2636.6	1018.3	2.94317	9.3869	7.81161	7.1043	0.243056	2.38877	2.18311	1.64767	1.62715	2.58836	5.49781	2.08701	0.687815	0.208327
147195	hsa-miR-18a-5p	0.156446	0.0522397	0.513957	1103	4941.5	3266.5	2586	45	358.5	827	65	210	614.5	1053	4879	3186.5	2507.5	4.5	315.5	779	19.5	165	573.5	2326.1	370.5	1.93034	9.98772	6.98028	5.39247	0.00892857	0.668432	1.58494	0.0404145	0.315488	1.19231	4.85995	0.760317	0.817819	0.829541
147919	kshv-miR-K12-12-3p	0.36448	0.122233	0.594979	245.5	709.5	761.5	1016.5	73.5	85	288.5	72.5	409	321	196	647.5	678	938.5	33	42.5	242	28.5	361	280.5	498.6	190.9	0.359303	1.32549	1.48521	2.01828	0.0654762	0.0900424	0.49237	0.0590674	0.690249	0.58316	1.05075	0.382978	0.774513	0.758106
148430	hsa-miR-374c-5p	0.485067	0.141254	0.599417	3467.5	8008	9032.5	5323	1012	3974.5	2545	2713	286.5	3613	3415.5	7946	8955	5246	972	3933	2500.5	2668.5	245	3574.5	5306.9	2584.3	6.26123	16.2661	19.6166	11.2817	1.92857	8.33263	5.08749	5.53057	0.468451	7.43139	11.0709	5.37011	0.649445	0.567557
147334	hsa-miR-3613-5p	0.234047	0.0399566	0.502134	1423.5	3431	2583.5	2029	127.5	669.5	220	626.5	85.5	785	1373	3368	2504.5	1952	87	627	173	581	41	744	1856.9	433.2	2.51696	6.89458	5.48631	4.19785	0.172619	1.32839	0.351984	1.20415	0.0783939	1.54678	3.85366	0.901938	0.678763	0.716325
147722	hsa-miR-4306	0.492785	0.111997	0.575632	6127.5	12306.5	13548	11845	1086	5507.5	4881.5	5318	2830.5	3989	6078.5	12243	13468.5	11765.5	1045.5	5465	4835	5272.5	2782	3948.5	8920.2	4460.6	11.143	25.0624	29.5038	25.3022	2.0744	11.5784	9.83723	10.9275	5.31931	8.20894	18.6172	9.17427	0.620783	0.272967
147595	hsa-miR-3178	0.438162	0.117093	0.585465	173	358	436.5	481	73	111	152.5	96.5	230	181	123	295.5	354	402.5	32	69	107	51.5	182	140.5	241.4	110	0.225481	0.604913	0.775465	0.865591	0.0634921	0.146186	0.217701	0.106736	0.347992	0.2921	0.506989	0.222143	0.687669	0.449259
168675	hsa-miR-4433a-3p	0.496285	0.135197	0.596584	305.5	610	619.5	446	104.5	115.5	229	106	388.5	293.5	255.5	547	538.5	368	64	73	182	61	341	253	354.6	182	0.468378	1.11975	1.17963	0.791398	0.126984	0.154661	0.370295	0.126425	0.652008	0.525988	0.737228	0.365875	0.60268	0.625465
168814	hsa-miR-4463	0.416328	0.0873287	0.560024	174	365	300.5	317	59	75.5	127.5	82	186.5	141.5	124	302.5	218	238	18.5	33.5	80.5	37	134.5	101.5	180.2	77.4	0.227314	0.619243	0.477547	0.511828	0.0367063	0.0709746	0.163784	0.0766839	0.25717	0.211019	0.374528	0.155926	0.633457	0.525375
168619	hsa-miR-1260b	0.274718	0.0584004	0.515541	9543	21830	34042.5	38348.5	3877.5	5391.5	7502.5	6123.5	6392	5293.5	9494	21766.5	33959.5	38269.5	3837.5	5350	7456.5	6079	6345	5254	21465.4	6096.9	17.4042	44.5578	74.391	82.3	7.61409	11.3347	15.1709	12.599	12.1319	10.9231	45.2534	12.4319	0.734084	0.133998
168801	hsa-miR-4477b	0.410527	0.306318	0.674614	53	56.5	59	59	132.5	60	60.5	52.5	81.5	58.5	3	-5	-19	-19.5	92	19.5	15.5	7.5	33.5	19.5	10.3	19.1	0.00549954	N/A	N/A	N/A	0.18254	0.0413136	0.0315361	0.015544	0.0640535	0.0405405	0.0940196	0.0385976	1.33149	0.456254
169147	hsa-miR-548am-5p/hsa-miR-548au-5p/hsa-miR-548c-5p/hsa-miR-548o-5p	0.481559	0.164291	0.608048	96	207	175	166.5	46	102.5	74	93.5	55.5	76	44.5	143.5	95	88.5	5	60	27.5	48	11	35.5	75.3	36.4	0.0815765	0.293756	0.208105	0.190323	0.00992063	0.127119	0.0559512	0.0994819	0.0210325	0.0738046	0.156736	0.0754778	0.711502	0.537822
169412	hsa-miR-1260a	0.248358	0.0541472	0.513957	2749.5	6945.5	8740	10907	682.5	1027.5	1861.5	1092.5	2395.5	1532	2700	6883.5	8659	10829.5	641.5	985	1815	1047.5	2347.5	1491.5	5942.7	1537.3	4.94959	14.0911	18.9682	23.2892	1.27282	2.08686	3.69278	2.17098	4.48853	3.10083	12.5142	3.108	0.74087	0.328461
30787	hsa-miR-125b-5p	0.299344	0.0987466	0.560024	3666	3632	6654	4426	17347	3004	1168.5	4529	162	1706	3618.5	3569.5	6568.5	4349	17307.5	2963	1126	4487	117	1668	7082.6	2072.2	6.63336	7.30706	14.3888	9.35269	34.3403	6.27754	2.29095	9.29948	0.223709	3.46778	14.4044	4.31189	0.801919	0.821996
46381	hsa-miR-1298-5p	0.312953	0.10785	0.569944	2348	5986	9056.5	15872	2392	1689.5	4623.5	1642.5	1381	2283.5	2299.5	5924.5	8973	15793	2353	1650	4580	1600	1336.5	2246.5	7068.6	2282.6	4.2154	12.1279	19.6561	33.9634	4.66865	3.49576	9.31841	3.31606	2.55545	4.67048	14.9263	4.67123	0.82907	0.579303
146009	hsa-miR-376a-3p	0.364991	0.00372444	0.23745	152	206.5	274	178.5	195.5	107	109.5	67.5	72.5	108	104.5	145.5	192.5	104	156	66.5	66.5	25.5	27.5	70	140.5	51.2	0.191567	0.297851	0.421687	0.223656	0.309524	0.14089	0.1353	0.0528497	0.0525813	0.14553	0.288857	0.10543	0.309005	0.457724
148264	hsa-miR-3665	0.479933	0.2245	0.632739	166.5	437.5	503.5	488	45.5	62.5	330.5	49.5	315.5	128	116.5	381	425.5	408.5	6	23	287	6	270.5	91	267.5	135.5	0.213566	0.779939	0.932092	0.878495	0.0119048	0.0487288	0.583927	0.0124352	0.517208	0.189189	0.563199	0.270298	0.747344	0.981434
145759	hsa-miR-181c-3p	0.310544	0.205241	0.620699	52	57.5	69	62.5	104.5	51.5	49.5	54	61	46	4.5	-4.5	-12.5	-18	65	11.5	5.5	11.5	16.5	7.5	6.9	10.5	0.00824931	N/A	N/A	N/A	0.128968	0.0243644	0.0111902	0.0238342	0.0315488	0.0155925	0.0686088	0.021306	1.24417	0.375211
46483	hsa-miR-27a-3p	0.422493	0.0261474	0.448014	1681	2605	3061	1573.5	1526	1565.5	1059.5	523.5	192.5	1119.5	1628.5	2546	2986	1499.5	1488	1526	1017	482	149	1082.5	2029.6	851.3	2.98533	5.21187	6.54107	3.22473	2.95238	3.23305	2.06918	0.998964	0.284895	2.25052	4.18308	1.76732	0.387064	0.648912
42496	hsa-miR-181c-5p	0.440482	0.487433	0.762358	99	105	123.5	86.5	726.5	120.5	124	95	101	122.5	48.5	46	47	13	688.5	81.5	81	54	58.5	86	168.6	72.2	0.0889093	0.0941658	0.102957	0.027957	1.36607	0.172669	0.164802	0.111917	0.111855	0.178794	0.336012	0.148007	1.71595	0.225294
10943	hsa-miR-136-5p	0.493943	0.0201998	0.436211	513.5	569	763	612.5	872.5	440.5	403.5	506	79.5	255	466.5	511.5	688.5	540.5	834	402	362	465	36	219	608.2	296.8	0.855179	1.04708	1.50821	1.16237	1.65476	0.851695	0.736521	0.963731	0.0688337	0.455301	1.24552	0.615216	0.264811	0.58392
10990	hsa-miR-196a-5p	0.24893	0.122215	0.594979	108	162.5	163	145	425	76	95.5	56	49	98.5	56.5	102.5	88	71.5	387.5	37	53.5	14.5	5.5	61.5	141.2	34.4	0.103575	0.209826	0.192771	0.153763	0.768849	0.0783898	0.10885	0.0300518	0.0105163	0.127859	0.285757	0.0711334	0.955817	0.704839
146090	hsv1-miR-H7-3p	0.378916	0.0930428	0.560024	1811	4076.5	6307.5	5635.5	619.5	923	2244.5	720	2204	1282.5	1761.5	4016.5	6228.5	5562.5	581.5	885	2201.5	678.5	2159	1246	3630.1	1434	3.22915	8.22211	13.644	11.9624	1.15377	1.875	4.47915	1.40622	4.12811	2.59044	7.64228	2.89578	0.706464	0.469055
42640	hsa-miR-20b-5p	0.436668	0.110738	0.574486	8880.5	15429.5	14140	8720	227	6730	4144	5440.5	396	3971.5	8830	15366.5	14060.5	8642	187	6688	4098	5395.5	349.5	3931.5	9417.2	4092.5	16.187	31.4565	30.8007	18.5849	0.371032	14.1695	8.33774	11.1824	0.66826	8.1736	19.48	8.50629	0.653581	0.590167
17463	hsa-miR-151a-3p	0.443545	0.119393	0.592381	1406.5	2501	3107	2444.5	273.5	1235	347	1722	104.5	1001	1356	2437.5	3028.5	2368	233	1192.5	300.5	1676.5	59.5	960	1884.6	837.8	2.48579	4.98976	6.63417	5.09247	0.462302	2.52648	0.611394	3.47461	0.113767	1.99584	3.9329	1.74442	0.62149	0.790761
42502	hsa-miR-204-3p	0.407805	0.0470677	0.513957	1385.5	2499	2555	3614	753.5	890.5	993	825	992.5	889	1336.5	2436.5	2474	3536	712.5	849	948	780	947.5	849	2099.1	874.7	2.45005	4.98772	5.4195	7.6043	1.41369	1.79873	1.92879	1.61658	1.81166	1.76507	4.37505	1.78417	0.564171	0.0628729
17612	hsa-miR-555	0.492748	0.309801	0.676382	57.5	61.5	67	67	81	47.5	55.5	46.5	73	55.5	8.5	0	-12	-7	40.5	6	10	2	25.5	15.5	6	11.8	0.015582	N/A	N/A	N/A	0.0803571	0.0127119	0.0203459	0.00414508	0.0487572	0.0322245	0.0479696	0.0236369	0.954832	0.737307
145651	hsa-miR-99a-3p	0.250726	0.202293	0.620699	51.5	57	68.5	60	128	49.5	49	53	71.5	45	3.5	-4.5	-11	-17	88.5	9	4.5	10	27	6.5	11.9	11.4	0.00641613	N/A	N/A	N/A	0.175595	0.0190678	0.00915565	0.0207254	0.0516252	0.0135135	0.0910057	0.0228175	1.31451	0.733851
147817	hsa-miR-3196	0.198091	0.0212466	0.436211	968	2397.5	2482	2373	340	294.5	504.5	226.5	516.5	368.5	918	2331.5	2403.5	2296	299.5	252.5	457.5	181	468.5	327.5	1649.7	337.4	1.68286	4.77277	5.26506	4.93763	0.594246	0.534958	0.930824	0.37513	0.895793	0.680873	3.45051	0.683516	0.623859	0.345752
148420	hsa-miR-3607-3p	0.371805	0.0183957	0.428403	2484	1784	3359.5	3270.5	1783.5	1160.5	359	2071	84	1093.5	2435	1721	3280	3193.5	1743	1119.5	313.5	2027	41.5	1053.5	2474.5	911	4.46379	3.52303	7.1851	6.86774	3.45833	2.37182	0.637843	4.20104	0.0793499	2.19023	5.0996	1.89606	0.354318	0.854883
148382	hsa-miR-3609	0.290938	0.302433	0.673493	57	59	68	60	77	49	46.5	53	44	43	5.5	-4.5	-8.5	-17.5	36	7	-0.5	7.5	-1.5	2.5	2.2	3	0.0100825	N/A	N/A	N/A	0.0714286	0.0148305	N/A	0.015544	N/A	0.00519751	0.0407555	0.0118574	1.06435	0.487345
148215	hsa-miR-3591-3p	0.40942	0.295064	0.670837	57.5	56	59	56.5	210	78.5	70	79	113	56.5	8.5	-5.5	-20.5	-23	170	37	24.5	34.5	66.5	16.5	25.9	35.8	0.015582	N/A	N/A	N/A	0.337302	0.0783898	0.0498474	0.0715026	0.127151	0.0343035	0.176442	0.0722389	1.28932	0.489138
169247	hsa-miR-4477a	0.428529	0.317331	0.684667	53	58	62.5	59	141.5	60	62.5	58	91.5	58.5	4	-5.5	-16.5	-14.5	100.5	18.5	17	14	42.5	18	13.6	22	0.00733272	N/A	N/A	N/A	0.199405	0.0391949	0.034588	0.0290155	0.081262	0.037422	0.103369	0.0442965	1.31389	0.474547
33902	hsa-miR-128-3p	0.417696	0.100244	0.560024	144.5	356	286	324.5	667	248	166.5	194.5	47.5	157	96.5	297	210	249	628	208.5	123.5	152	4	119.5	296.1	121.5	0.176902	0.607984	0.460022	0.535484	1.24603	0.441737	0.251272	0.315026	0.00764818	0.248441	0.605285	0.252825	0.650464	0.62442
146158	hsa-miR-3202	0.430552	0.0623125	0.515541	685	1352.5	1476	1595	325	323	593	283.5	787	508	638	1292	1398	1515	286	282	550	241	740.5	469.5	1025.8	456.6	1.16957	2.64483	3.06243	3.25806	0.56746	0.597458	1.11902	0.499482	1.41587	0.976091	2.14047	0.921585	0.561131	0.409432
168690	hsa-miR-4466	0.440891	0.129676	0.594979	109.5	177	169.5	181	53.5	56.5	72	53	155	49.5	62	116	92.5	103.5	14.5	16	29	11.5	111	12.5	77.7	36	0.113657	0.237462	0.202629	0.222581	0.0287698	0.0338983	0.0590031	0.0238342	0.212237	0.0259875	0.16102	0.070992	0.547589	1.12951
46808	hsa-miR-4485-3p	0.29323	0.0092218	0.342575	269.5	139.5	266	178	125.5	74.5	126	62.5	70.5	71.5	221.5	91	190.5	105	87	34.5	83.5	21.5	27.5	35	139	40.4	0.406049	0.186285	0.417306	0.225806	0.172619	0.0730932	0.169888	0.0445596	0.0525813	0.0727651	0.281613	0.0825774	0.427514	0.610152
168642	hsa-miR-642b-3p	0.472736	0.223802	0.632739	255.5	766	1117	1359.5	86	183.5	665	130	347	497.5	205.5	705	1040	1278	47	143	621.5	88	301	459.5	655.1	322.6	0.376719	1.44319	2.2782	2.74839	0.093254	0.302966	1.2645	0.182383	0.575526	0.955301	1.38795	0.656135	0.832872	0.688063
169109	hsa-miR-5003-5p	0.419389	0.457518	0.747116	52	56	60.5	58.5	183.5	53.5	53.5	49	101.5	50.5	4	1.5	-18.5	-18	144.5	15	10	7.5	58	14	22.7	20.9	0.00733272	0.00307062	N/A	N/A	0.286706	0.0317797	0.0203459	0.015544	0.110899	0.029106	0.0990366	0.0415349	1.64122	0.946768
169050	hsa-miR-4787-5p	0.41517	0.0489329	0.513957	14451.5	23384	32664.5	25155.5	6439.5	8440	10051	11708	9455.5	3780.5	14404	23338	32613	25081	6401.5	8400	10008.5	11668.5	9412	3744.5	20367.5	8646.7	26.4051	47.7748	71.4414	53.9376	12.7014	17.7966	20.3632	24.1834	17.9962	7.78482	42.4521	17.6248	0.545263	0.344549
29190	hsa-miR-708-5p	0.494026	0.278489	0.664721	141	177	191	112.5	498	132.5	129	115	117.5	113.5	93.5	121	123.5	42	460	94.5	87.5	74	74.5	78	168	81.7	0.171402	0.247697	0.270537	0.0903226	0.912698	0.200212	0.178026	0.153368	0.142447	0.162162	0.338531	0.167243	0.970854	0.134912
32946	hsa-miR-486-5p	0.383661	0.124701	0.594979	10665	26838	32825.5	44227.5	324	10462	8309.5	10774.5	4497	11103.5	10616	26777	32748	44154.5	285.5	10422.5	8266.5	10733.5	4453.5	11066	22916.2	8988.4	19.461	54.8147	71.7371	94.9559	0.566468	22.0816	16.8189	22.2456	8.5153	23.0062	48.3071	18.5335	0.793596	0.330059
147954	hsa-miR-4318	0.479323	0.235295	0.644039	299	1034	964	744	40.5	175.5	596	84	83.5	628	251	976.5	890	676.5	2	136.5	553	42.5	42	591.5	559.2	273.1	0.460128	1.99898	1.94962	1.45484	0.00396825	0.289195	1.12513	0.0880829	0.0803059	1.22973	1.17351	0.562488	0.766888	1.01118
148227	hsa-miR-1251-3p	0.450707	0.343625	0.693961	51.5	49	55.5	52.5	113	63.5	48.5	58.5	70	48	2.5	-12	-18	-20.5	74.5	23.5	6	17.5	27	10.5	5.3	16.9	0.00458295	N/A	N/A	N/A	0.147817	0.0497881	0.0122075	0.0362694	0.0516252	0.0218295	0.0762002	0.034344	1.32916	0.501692
46404	hsa-miR-1244	0.437183	0.242824	0.646946	55	54.5	64.5	60.5	78	53.5	51.5	54	55	50.5	5	-7.5	-13	-14.5	37	11.5	4.5	9	8.5	10.5	1.4	8.8	0.0091659	N/A	N/A	N/A	0.0734127	0.0243644	0.00915565	0.0186528	0.0162524	0.0218295	0.0412893	0.018051	1.10027	0.324048
46625	hsa-miR-1303	0.371727	0.0190284	0.436211	128	130.5	201	210.5	86.5	72	75	63	97.5	81.5	79	69	123.5	134	46	30.5	30	19	50	42	90.3	34.3	0.144821	0.141249	0.270537	0.288172	0.0912698	0.0646186	0.0610376	0.0393782	0.0956023	0.0873181	0.18721	0.069591	0.464523	0.321439
27536	hsa-miR-190a-5p	0.47852	0.190134	0.617309	2436	4204.5	5594	2400.5	208	2355	627	2105.5	78	1999	2386	4141.5	5515	2323.5	166.5	2313	580.5	2060.5	29.5	1958.5	2906.5	1388.4	4.37397	8.47799	12.0811	4.99677	0.330357	4.90042	1.18108	4.27047	0.0564054	4.07173	6.05203	2.89602	0.733857	0.738442
11065	hsa-miR-335-5p	0.369893	0.082312	0.557007	578.5	725.5	955.5	433.5	1856	587	185	518	95	364.5	530	664	878.5	357	1815.5	545.5	140	474	48	325	849	306.5	0.971586	1.35926	1.92442	0.767742	3.60218	1.15572	0.284842	0.982383	0.0917782	0.675676	1.72504	0.63808	0.659768	0.705733
10925	hsa-miR-10b-5p	0.421297	0.164538	0.608048	528.5	607.5	811	569	2072.5	334	243.5	957	158.5	295.5	480	546	732.5	492	2032.5	292.5	198	914	111	256.5	856.6	354.4	0.879927	1.11771	1.6046	1.05806	4.03274	0.619703	0.402848	1.8943	0.212237	0.533264	1.73861	0.732471	0.753618	0.911125
11022	hsa-miR-221-3p	0.302538	0.00513489	0.268102	2498.5	4325	4671.5	5486.5	3144.5	1789	630	2007.5	139	1623.5	2448.5	4262	4593	5409.5	3103	1746.5	582.5	1963	93.5	1583	3963.2	1193.7	4.48854	8.72467	10.0613	11.6333	6.15675	3.70021	1.18515	4.06839	0.178776	3.29106	8.21293	2.48472	0.352243	0.686601
10936	hsa-miR-130b-3p	0.462994	0.0998423	0.560024	506.5	957	1106	828.5	151	557.5	234.5	405	220	321	456.5	894.5	1027.5	752.5	110.5	515.5	187.5	360.5	169	281	648.3	302.7	0.836847	1.83112	2.25082	1.61828	0.219246	1.09216	0.381485	0.74715	0.323136	0.5842	1.35126	0.625626	0.603134	0.496047
42839	hsa-miR-135a-5p	0.399907	0.00980678	0.342575	172.5	177	256	179.5	226.5	129.5	89	145	57.5	78	122.5	113.5	179.5	105	185	87.5	42.5	100	11	37	141.1	55.6	0.224565	0.232344	0.393209	0.225806	0.367063	0.185381	0.08647	0.207254	0.0210325	0.0769231	0.288598	0.115412	0.291495	0.678903
148085	hsa-miR-3687	0.324575	0.0435706	0.513957	1173.5	1615.5	2743.5	2406	609	858	146.5	1094.5	116.5	687.5	1124	1554	2664.5	2330	569	816.5	100.5	1050	69	647.5	1648.3	536.7	2.06049	3.18117	5.8368	5.01075	1.12897	1.72987	0.204476	2.17617	0.131931	1.34615	3.44364	1.11772	0.572054	0.819134
42885	hsa-miR-376a-5p	0.413899	0.371778	0.707386	83.5	94	98.5	80.5	300	82.5	63	95.5	60.5	54	36.5	40	35.5	6	261	43.5	19	53.5	18.5	17.5	75.8	30.4	0.0669111	0.0818833	0.0777656	0.0129032	0.517857	0.092161	0.0386572	0.110881	0.0353728	0.0363825	0.151464	0.0626909	1.36454	0.575507
42956	hsa-miR-545-5p	0.26117	0.15838	0.607153	82.5	208	178	87.5	44.5	72	52.5	62	42	57	35	157	114	13	6	33	10	20	0.5	21	65	16.9	0.0641613	0.321392	0.249726	0.027957	0.0119048	0.0699153	0.0203459	0.0414508	0.000956023	0.043659	0.135028	0.0352654	1.04428	0.737955
145972	hsa-miR-141-5p	0.310359	0.253025	0.646946	53	58	65.5	61	145	54	48	51.5	94.5	45	6	-2	-13.5	-17	106	14.5	4.5	9	50.5	8	15.9	17.3	0.0109991	N/A	N/A	N/A	0.210317	0.0307203	0.00915565	0.0186528	0.0965583	0.016632	0.110658	0.0343438	1.27365	1.03746
148228	hsa-miR-3656	0.368062	0.0681406	0.524236	2802	4667	7154.5	6071.5	633	1347	2599	1194.5	1320	1684.5	2754.5	4619.5	7079.5	5996	594	1307	2556.5	1152.5	1277.5	1647.5	4208.7	1588.2	5.0495	9.4565	15.5082	12.8946	1.17857	2.76907	5.20142	2.3886	2.44264	3.42516	8.81748	3.24538	0.657266	0.360123
11102	hsa-miR-410-3p	0.22107	0.285013	0.667328	52.5	55	64.5	62.5	199	58	54	53	50	45	5.5	5.5	-1.5	-7.5	161	19.5	12	12	8.5	9	32.6	12.2	0.0100825	0.011259	N/A	N/A	0.319444	0.0413136	0.0244151	0.0248705	0.0162524	0.018711	0.113595	0.0251125	1.56936	0.3894
11005	hsa-miR-204-5p	0.469217	0.355707	0.699821	53	52.5	66	59.5	98	50	50.5	52	80.5	43.5	6.5	-1	-5.5	-9.5	59.5	11	8	10.5	39.5	7.5	10	15.3	0.0119157	N/A	N/A	N/A	0.118056	0.0233051	0.0162767	0.0217617	0.0755258	0.0155925	0.0649856	0.0304924	1.15491	0.83289
42929	hsa-miR-25-5p	0.38184	0.0207234	0.436211	805.5	1294.5	1036.5	1385.5	344.5	412	328	306	475.5	457	758	1236	963	1311	305.5	371.5	283.5	264	432	420	914.7	354.2	1.38955	2.53019	2.10953	2.81935	0.606151	0.787076	0.576806	0.54715	0.826004	0.873181	1.89096	0.722043	0.474512	0.207237
145968	hsa-let-7d-5p	0.285013	0.0278159	0.457987	5054	7736.5	8935.5	6519.5	859.5	1155	3344.5	1440	888.5	1694	5007	7678.5	8860.5	6443	821	1115	3300.5	1399	846.5	1657.5	5762	1663.7	9.17874	15.7185	19.4096	13.8559	1.62897	2.36229	6.71516	2.89948	1.61855	3.44595	11.9584	3.40828	0.572812	0.577433
169038	hsa-miR-488-3p	0.111957	0.145696	0.601716	50	53	56	56	263	46.5	55	47	59.5	56	3.5	-4.5	-18	-15.5	224.5	6.5	11.5	6.5	19	19	38	12.5	0.00641613	N/A	N/A	N/A	0.445437	0.0137712	0.0233978	0.0134715	0.0363289	0.039501	0.225926	0.0252941	1.37405	0.484102
42777	hsa-miR-548am-5p/hsa-miR-548c-5p/hsa-miR-548o-5p	0.471481	0.136446	0.596584	103.5	234.5	167.5	238	58.5	101.5	97.5	90.5	68	92.5	54.5	175.5	89.5	161.5	18.5	61	53.5	48.5	21	53.5	99.9	47.5	0.0999083	0.359263	0.196057	0.347312	0.0367063	0.129237	0.10885	0.100518	0.040153	0.111227	0.207849	0.0979971	0.694945	0.346839
11093	hsa-miR-379-5p	0.299164	0.327545	0.686497	59.5	61.5	79.5	64	181.5	59	54	59.5	61.5	59	9.5	-3	1.5	-26.5	141	17.5	8.5	15.5	13	18.5	24.5	14.6	0.0174152	N/A	0.00328587	N/A	0.279762	0.0370763	0.017294	0.0321244	0.0248566	0.0384615	0.100154	0.0299626	1.55465	0.295738
42847	hsa-miR-497-5p	0.459713	0.428455	0.735049	119.5	103.5	125.5	82.5	422	144.5	67.5	103	51.5	92.5	69.5	42	47.5	6	381.5	102.5	21	58.5	5	52.5	109.3	47.9	0.127406	0.0859775	0.104053	0.0129032	0.756944	0.217161	0.0427263	0.121244	0.00956023	0.109148	0.217457	0.0999677	1.40078	0.802152
42654	hsa-miR-483-5p	0.407264	0.0536924	0.513957	1321.5	2111	2806.5	2790	460.5	820.5	717.5	656.5	908.5	941.5	1272.5	2050.5	2733.5	2704.5	419	779.5	671	612	861.5	901	1836	765	2.33272	4.19754	5.98795	5.81613	0.831349	1.65148	1.36521	1.26839	1.64723	1.87318	3.83314	1.5611	0.582918	0.155935
146072	hsa-miR-1469	0.448875	0.0567003	0.513957	2317	3438	3972.5	4354.5	703	1545.5	939.5	1140.5	1522	1682	2267	3376.5	3892	4269	662	1503.5	893	1094.5	1475.5	1642	2893.3	1321.7	4.15582	6.91198	8.52574	9.18065	1.31349	3.18538	1.81689	2.26839	2.82122	3.41372	6.01753	2.70112	0.542896	0.24318
148499	hsa-miR-3910	0.485186	0.412069	0.730082	50.5	55	59	54.5	116.5	53	58	47.5	89	64	2	-6	-16.5	-19.5	75.5	10.5	13	3.5	42	24	7.1	18.6	0.00366636	N/A	N/A	N/A	0.149802	0.0222458	0.0264496	0.00725389	0.0803059	0.049896	0.076734	0.0372303	1.34664	0.766245
11023	hsa-miR-222-3p	0.444593	0.0261702	0.448014	3375	3912	4844.5	4890.5	4164.5	2648	427.5	4179.5	139.5	1986.5	3324.5	3853	4769.5	4815	4124	2607	381	4136.5	96	1947	4177.2	1833.5	6.09441	7.88741	10.448	10.3548	8.18254	5.52331	0.775178	8.57306	0.183556	4.04782	8.59343	3.82058	0.213419	0.907066
28950	hsa-miR-455-3p	0.069949	0.128829	0.594979	45	50	61	54.5	96	44.5	44.5	42	40	39.5	-1.5	6.5	-15.5	-20	57.5	5	1	0.5	-0.5	2	5.4	1.6	N/A	0.013306	N/A	N/A	0.114087	0.0105932	0.00203459	0.00103627	N/A	0.004158	0.0636967	0.00445552	1.11879	0.96372
42556	hsa-miR-889-3p	0.344923	0.267926	0.659689	48	54.5	66	62	80	49	48.5	47	53.5	45	0.5	-5	-9.5	-23	40.5	8	4	4.5	10.5	7.5	0.7	6.9	0.00091659	N/A	N/A	N/A	0.0803571	0.0169492	0.00813835	0.00932642	0.0200765	0.0155925	0.0406369	0.0140166	1.38232	0.364409
14328	hsa-miR-124-3p	0.392767	0.517798	0.783811	122.5	85	95	89	1727.5	167	160.5	190	277	120	75	43	25	12.5	1689	127.5	117	148.5	234.5	83	368.9	142.1	0.137489	0.0880246	0.0547645	0.0268817	3.35119	0.270127	0.238047	0.307772	0.448375	0.172557	0.73167	0.287376	2.00218	0.357633
46517	hsa-miR-1266-5p	0.24044	0.0843561	0.557851	125	276	397.5	524	50	54.5	124	62	118	116	78.5	216.5	319	441	11	14	80.5	20	75.5	78.5	213.2	53.7	0.143905	0.443193	0.698795	0.948387	0.0218254	0.029661	0.163784	0.0414508	0.144359	0.163202	0.451221	0.108491	0.849241	0.619101
169203	hsa-miR-5095	0.445962	0.0639025	0.515541	1008	1506.5	2259.5	1313.5	597.5	521	802	346	388	1016.5	960.5	1446	2182.5	1205	558.5	480.5	757.5	304.5	345.5	979.5	1270.5	573.5	1.76077	2.96008	4.78094	2.5914	1.10813	1.01801	1.5412	0.631088	0.660612	2.03638	2.64027	1.17746	0.52917	0.513298
9938	hsa-let-7i-5p	0.497032	0.125319	0.594979	5274.5	9405	7867	4815.5	709	2864.5	3935.5	2186	978.5	4050	5227.5	9347.5	7792.5	4744	670.5	2826	3893.5	2144.5	937	4014	5556.4	2763	9.58295	19.1351	17.0701	10.2022	1.33036	5.98729	7.92167	4.44456	1.79159	8.34511	11.4641	5.69804	0.613856	0.471458
46221	hsa-miR-519d-3p	0.475263	0.0270963	0.457987	103.5	104.5	134.5	164.5	87.5	54.5	88	58.5	89.5	59.5	57	46	60	95	49	15.5	45	16.5	48.5	23.5	61.4	29.8	0.104491	0.0941658	0.131435	0.204301	0.0972222	0.032839	0.0915565	0.0341969	0.0927342	0.0488565	0.126323	0.0600366	0.364152	0.49935
17752	hsa-let-7f-5p	0.382338	0.0309407	0.464431	816	873	824	824.5	182.5	247	589	134.5	324	148	766.5	810	683.5	750.5	141	204.5	541.5	89.5	275	106.5	630.3	243.4	1.40513	1.65814	1.49726	1.61398	0.279762	0.433263	1.10173	0.185492	0.525813	0.221414	1.29085	0.493542	0.444561	0.746881
145708	hsa-miR-324-3p	0.423503	0.107333	0.569944	401	812	788	509.5	74.5	297.5	127	323.5	104.5	331	352	750	713	436	33.5	255.5	81.5	280	60.5	292	456.9	193.9	0.64528	1.53531	1.56188	0.937634	0.0664683	0.541314	0.165819	0.580311	0.115679	0.607069	0.949316	0.402038	0.664268	0.597758
168802	hsa-miR-4516	0.342281	0.0197656	0.436211	9908.5	13490	14300.5	12567	2206	3379.5	2585.5	3192.5	4535.5	4648.5	9860	13422.5	14222	12491.5	2165	3337.5	2538.5	3147	4488	4608.5	10432.2	3623.9	18.0752	27.477	31.1544	26.8634	4.29563	7.07097	5.1648	6.52228	8.58126	9.58108	21.5731	7.38408	0.499996	0.234819
169024	hsa-miR-3960	0.495894	0.0914688	0.560024	16383	25164.5	37797	29385.5	6565	13352.5	11328	15075	12442	6274	16334.5	25099	37719	29298.5	6524	13310.5	11281.5	15032	12395	6233	22995	11650.4	29.9441	51.3797	82.6265	63.0075	12.9444	28.2002	22.9532	31.1544	23.6998	12.9584	47.9805	23.7932	0.569877	0.290969
169028	hsa-miR-4708-3p	0.435642	0.0734012	0.53163	11614	17808	26543	24322.5	4684.5	10604	4664	11476	6489.5	4497	11565.5	17744	26464	24244.5	4643.5	10562	4617	11432	6440	4456.5	16932.3	7501.5	21.2016	36.3234	57.9715	52.1387	9.21329	22.3771	9.39369	23.6933	12.3136	9.26507	35.3697	15.4085	0.579047	0.459705
168980	hsa-miR-4324	0.332173	0.095478	0.560024	962	1191	1149	1211.5	4116.5	685.5	416	748.5	543.5	551.5	914.5	1130.5	1074	1138.5	4076.5	644.5	371	706.5	500	513	1666.8	547	1.67644	2.31423	2.35268	2.44839	8.08829	1.36547	0.754832	1.46425	0.956023	1.06653	3.37601	1.12142	0.785499	0.260686
147162	hsa-let-7a-5p	0.41511	0.0564175	0.513957	9438	14182	15843	13575	1850	4782	7791.5	3678	1408	5364	9392.5	14131	15769	13499	1811	4742	7748.5	3635.5	1367.5	5327.5	10920.5	4564.2	17.2181	28.9273	34.5433	29.0301	3.59325	10.0466	15.765	7.53472	2.61472	11.0759	22.6624	9.40739	0.546798	0.513271
148620	hsa-miR-454-3p	0.452115	0.164864	0.608048	631	1080.5	1445	611	110.5	630	220	523.5	47	403.5	583.5	1037.5	1368	536.5	71.5	589.5	177.5	482	6.5	367	719.4	324.5	1.06966	2.12385	2.99671	1.15376	0.141865	1.24894	0.361139	0.998964	0.0124283	0.762994	1.49717	0.676893	0.730067	0.731094
28534	hsa-miRPlus-D1058	0.21234	0.128151	0.594979	52.5	54.5	64	56	92	48.5	47.5	47.5	46.5	45.5	6	-10.5	-15	-18.5	53	8.5	4	5	5	7.5	3	6	0.0109991	N/A	N/A	N/A	0.105159	0.0180085	0.00813835	0.0103627	0.00956023	0.0155925	0.0580789	0.0123325	1.14639	0.344025
168586	hsa-miR-34a-5p	0.267851	0.180614	0.613955	421.5	269	536.5	373	2047.5	311.5	149	361.5	87	165.5	375	215	456.5	296	2007.5	271.5	106.5	320	45	128	670	174.2	0.687443	0.440123	1	0.636559	3.98313	0.575212	0.216684	0.663212	0.0860421	0.266112	1.34945	0.361452	1.10112	0.681412
13179	hsa-miR-455-5p	0.443898	0.378139	0.707844	56	59	68	63	120.5	58	54	61	48	47.5	10.5	4	-1.5	-4.5	82.5	19	12.5	19	6.5	11.5	18.2	13.7	0.0192484	0.00818833	N/A	N/A	0.16369	0.0402542	0.0254323	0.0393782	0.0124283	0.0239085	0.0637091	0.0282803	1.36186	0.412765
46419	hsa-miR-1185-5p	0.171769	0.172733	0.608301	45	49.5	56	56.5	91.5	44	45	46	45.5	39	0.5	-2.5	-4.5	-7.5	53.5	6	4	4	5	3.5	7.9	4.5	0.00091659	N/A	N/A	N/A	0.106151	0.0127119	0.00813835	0.00829016	0.00956023	0.00727651	0.0535337	0.00919542	1.39	0.231445
145956	hsa-miRPlus-A1083	0.437315	0.127593	0.594979	291.5	554.5	643.5	693	63	174.5	364	72	146.5	318.5	248	494.5	570.5	623.5	24	134.5	321.5	31.5	107	282	392.1	175.3	0.454629	1.01228	1.24973	1.34086	0.047619	0.284958	0.65412	0.065285	0.204589	0.586279	0.821023	0.359046	0.673484	0.702314
145943	hsa-miR-100-5p	0.435231	0.242722	0.646946	338.5	256	408.5	285.5	1327.5	323.5	249	327	73.5	211	291.5	197.5	336.5	213.5	1289	284	206	286.5	34.5	174	465.6	197	0.534372	0.404299	0.73713	0.45914	2.55754	0.601695	0.419125	0.593782	0.0659656	0.361746	0.938496	0.408463	0.973714	0.535371
17482	hsa-miR-411-5p	0.374649	0.303819	0.673562	50	54	62.5	52	141.5	57	57.5	55	93	55	2	-9	-16.5	-21.5	101	14.5	11	11	44.5	14.5	11.2	19.1	0.00366636	N/A	N/A	N/A	0.200397	0.0307203	0.0223805	0.0227979	0.085086	0.0301455	0.102032	0.0382261	1.3634	0.692948
46467	hsa-miR-143-5p	0.338526	0.0501296	0.513957	277.5	245.5	369.5	260	56	137	60.5	133.5	45.5	137	229	185	294.5	187.5	16	96	15.5	91	4	98.5	182.4	61	0.419798	0.37871	0.645126	0.403226	0.031746	0.20339	0.0315361	0.188601	0.00764818	0.204782	0.375721	0.127191	0.58555	0.776706
11111	hsa-miR-432-5p	0.424606	0.369559	0.707386	65	68	76	71.5	183	75.5	58.5	70.5	73	56	17	6	-3.5	-2	142	32.5	12	26.5	26	15.5	31.9	22.5	0.0311641	0.0122825	N/A	N/A	0.281746	0.0688559	0.0244151	0.0549223	0.0497132	0.0322245	0.108398	0.0460262	1.38768	0.387361
28302	hsa-miRPlus-A1015	0.446599	0.0613064	0.515541	7079	4389	8845	11513	3472	4050.5	1473.5	5489.5	1537	3304.5	7031	4325.5	8766	11442.5	3431	4008	1426.5	5445	1491.5	3264	6999.2	3127	12.8891	8.85466	19.2026	24.6075	6.80754	8.49153	2.90234	11.285	2.85182	6.78586	14.4723	6.4633	0.510004	0.564194
148377	hsa-miR-3653-3p	0.360303	0.0356697	0.480543	1073.5	1119	1939.5	2253.5	811	678.5	187	1067.5	149.5	621	1028	1057	1858.5	2177.5	770	636	140	1023.5	105.5	581	1378.2	497.2	1.88451	2.16377	4.07119	4.6828	1.52778	1.34746	0.284842	2.12124	0.201721	1.2079	2.86601	1.03263	0.49346	0.775401
42453	hsa-miR-376b-5p/hsa-miR-376c-5p	0.118592	0.19067	0.617309	50	53.5	60.5	56	91	45.5	46	47.5	46	41	2.5	-8.5	-18	-18.5	50	3	-0.5	5	2.5	1.5	1.5	2.3	0.00458295	N/A	N/A	N/A	0.0992063	0.00635593	N/A	0.0103627	0.00478011	0.0031185	0.0518947	0.00615431	1.28932	0.503936
168729	hsa-miR-4661-5p	0.444966	0.0141036	0.390587	102.5	115	142.5	170	93	74.5	61	76	64	82	54	51	61.5	97	52	32.5	15	31.5	20	41.5	63.1	28.1	0.0989918	0.104401	0.134721	0.208602	0.103175	0.0688559	0.0305188	0.065285	0.0382409	0.0862786	0.129978	0.0578358	0.355429	0.397687
46731	hsa-miR-4657	0.462031	0.0867971	0.560024	2364.5	4031	3226	5362.5	983.5	928.5	1135	1075	1536.5	2889.5	2314.5	3968	3148.5	5288	943	887	1089.5	1033	1493.5	2850.5	3132.4	1470.7	4.2429	8.12282	6.89704	11.372	1.87103	1.87924	2.21668	2.14093	2.85564	5.9262	6.50117	3.00374	0.560171	0.556857
169260	hsa-miR-4436b-3p	0.496276	0.00413357	0.23745	408	345	328	395.5	330	121.5	117	170.5	314	248.5	361	283	252	321.5	289.5	79.5	69.5	127.5	267	208.5	301.4	150.4	0.661778	0.579324	0.552026	0.691398	0.574405	0.168432	0.141404	0.264249	0.510516	0.433472	0.611786	0.303615	0.0996262	0.53568
169388	hsa-miR-663a	0.401968	0.0748672	0.532228	3151	7406	9622	8940	1413	2055.5	1794.5	1796.5	3718	3416	3103	7344.5	9544.5	8865.5	1372	2013.5	1748	1753	3670.5	3376	6045.9	2512.2	5.68836	15.0348	20.908	19.0656	2.72222	4.26589	3.55646	3.63316	7.01816	7.01871	12.6838	5.09848	0.638149	0.34798
42925	hsa-miR-409-5p	0.158027	0.156306	0.607153	48	52	65.5	54	90	47	45.5	47.5	43.5	40	1.5	-12	-13	-15.5	50	7	2	5	2.5	3	2.2	3.9	0.00274977	N/A	N/A	N/A	0.0992063	0.0148305	0.00406918	0.0103627	0.00478011	0.00623701	0.0509781	0.0080559	1.33793	0.559113
29852	hsa-miR-9-3p	0.0279543	0.230794	0.638192	63	59.5	72	58.5	13678.5	155.5	89.5	136	359.5	94	17.5	1.5	0	-13	13639.5	115.5	46.5	94	319.5	56.5	2729.1	126.4	0.0320807	0.00307062	N/A	N/A	27.0625	0.244703	0.0946083	0.194819	0.610899	0.117464	9.03255	0.252499	1.72868	0.828386
148644	hsa-miR-551b-3p	0.0936169	0.302011	0.673493	71	76	90	68.5	814.5	65	49.5	62.5	67	50.5	24.5	10	11.5	-4	775	25.5	6.5	22	26.5	13	163.4	18.7	0.0449129	0.0204708	0.0251917	N/A	1.5377	0.0540254	0.0132248	0.0455959	0.0506692	0.027027	0.407068	0.0381085	1.85184	0.45624
168696	hsa-miR-4739	0.46564	0.0736404	0.53163	2217	3903.5	3472	3615.5	664	643.5	1467	674.5	2564	1381	2169.5	3841	3392	3550	624.5	603	1423.5	633	2523.5	1344	2715.4	1305.4	3.97709	7.86285	7.43045	7.63441	1.23909	1.27754	2.89624	1.31192	4.82505	2.79418	5.62878	2.62098	0.519914	0.555595
169072	hsa-miR-3925-3p	0.366988	0.28331	0.667328	47	47.5	54.5	51	96.5	49.5	49.5	55	59	42.5	1	-2	-16	-21.5	58	10	7	13.5	17.5	5	3.9	10.6	0.00183318	N/A	N/A	N/A	0.115079	0.0211864	0.0142421	0.0279793	0.0334608	0.010395	0.0584563	0.0214527	1.36986	0.442912
