# Supplementary material for: Comparison of Alterations in miRNA Expression in Matched Tissue and Blood Samples during Spinal Cord Glioma Progression
Source: Sci Rep. 2019 Jun 24;9:9169. doi: 10.1038/s41598-019-42364-x (PMC6591379; doi:10.1038/s41598-019-42364-x)
Supplement: Supplementary file 2 — Supplementary data 2 [file 41598_2019_42364_MOESM2_ESM.xlsx]

## Sheet: down_blood
#Column "GO.ID" stands for the ID of gene ontology term
#Column "Term" stands for the name of gene ontology term
#Column "Ontology" stands for the ontology of GOID belongs to
#Column "Count" stands for the number of DE genes associated with the listed GOID
#Column "Pop.Hits" stands for the number of background population genes associated with the listed GOID
#Column "List.Total" stands for the total number of DE genes
#Column "Pop.Total" stands for the total number of background population genes
#Column "Fold.Enrichment" stands for the Fold Enrichment value of the GOID, it equals (Count/Pop.Hits)/(List.Total/Pop.Total)
#Column "Pvalue" stands for the significance testing value of the GOID
#Column "FDR" stands for the false discovery rate of the GOID, using Benjamini & Hochberg (1995) method
#Column "Enrichment.Score" stands for the Enrichment Score value of the GOID, it equals (-log10(Pvalue))
#Column "Gene.Ratio" stands for the Gene Ratio value genes associated with the GOID, it equals (Count/List.Total)
#Column "GENES" stands for the DE genes associated with the GOID
GO.ID	Term	Ontology	Count	Pop.Hits	List.Total	Pop.Total	Fold.Enrichment	Pvalue	FDR	Enrichment.Score	Gene.Ratio	GENES
GO:0048522	positive regulation of cellular process	Biological process	340	4580	930	16672	1.33082	3.09321e-10	1.94037e-06	9.50959	0.365591	MAP4K3//MAP3K2//GNAI2//JAK2//MAP3K1//NGF//TGFBR1//LAMTOR3//ADORA2B//DUSP6//TAB3//KIT//NTF3//RASGRP1//CLIP3//GAS6//PAK1//ODAM//PELI2//RALB//SOX9//FNIP1//LRG1//EGR3//F3//VEGFC//OTP//FZD3//PRRX1//FOXP2//FMR1//MIA3//CXCL9//TRIM6//MYOCD//EREG//FBXW7//CDKN1B//ANP32B//APAF1//ACER2//PPARG//BOK//CASP3//CDKN1A//PLK2//PLK3//E2F7//ZNF385A//CNOT7//VAPB//ADRB2//ADCYAP1//ADRB3//FSHR//NRK//GAB1//PDCD10//EDN1//FG…
GO:0048518	positive regulation of biological process	Biological process	366	5094	930	16672	1.28803	2.6551e-09	8.32774e-06	8.57592	0.393548	MAP4K3//MAP3K2//GNAI2//JAK2//MAP3K1//NGF//TGFBR1//LAMTOR3//ADORA2B//DUSP6//TAB3//KIT//NTF3//HOXC11//BTK//EREG//STX7//RASGRP1//CLIP3//GAS6//PAK1//ODAM//PELI2//RALB//SOX9//FNIP1//LRG1//EGR3//F3//VEGFC//CCR7//UTRN//OTP//FZD3//PRRX1//FOXP2//FMR1//PSME4//CLEC4E//NRAS//PRKACB//PSMA1//UBE2V1//RPS6KA5//MIA3//CXCL9//SH2D1B//TRIM6//EDN1//MYOCD//C7//FBXW7//CDKN1B//ANP32B//APAF1//ACER2//PPARG//BOK//CASP3//C1…
GO:0048731	system development	Biological process	308	4167	930	16672	1.32505	6.47654e-09	1.35424e-05	8.18866	0.331183	CDH11//DLX5//HOXA10//MATN3//NKX3-2//ALX4//SHOX//SOX9//TGFBR1//RASSF2//MGP//THRA//PDCD10//COL8A2//ELK3//EREG//ANGPT2//HOXA3//MMP2//DLL4//PRKX//HIF3A//VEGFC//MMRN2//SH2D2A//HAND1//ADCYAP1//KIT//TAF4//FSHR//ESR1//TCF7L2//RAPGEF2//EDN1//ACVR1//ZFPM2//ZFP36L1//CCM2//MYOCD//GATA2//PAX2//EYA1//HOXC11//IRX3//ARG2//SMAD9//SLIT2//PBX1//SEMA3A//SEMA6A//PHACTR4//DCX//GAS6//TLX3//PEX7//RELN//SPOCK1//NR2F2//FZ…
GO:0007275	multicellular organism development	Biological process	340	4736	930	16672	1.28698	1.78973e-08	2.80674e-05	7.74721	0.365591	CDH11//DLX5//HOXA10//MATN3//NKX3-2//ALX4//SHOX//SOX9//TGFBR1//RASSF2//MGP//THRA//PDCD10//COL8A2//ELK3//EREG//ANGPT2//HOXA3//MMP2//DLL4//PRKX//HIF3A//VEGFC//MMRN2//SH2D2A//HAND1//ADCYAP1//KIT//TAF4//FSHR//ESR1//TCF7L2//RAPGEF2//EDN1//ACVR1//ZFPM2//ZFP36L1//CCM2//MYOCD//GATA2//PAX2//EYA1//HOXC11//IRX3//ARG2//SMAD9//SLIT2//PBX1//WDTC1//RPGRIP1L//RIC8A//ZFAND5//FOSL1//ACVR1B//KIF16B//PRKAR1A//SEMA3A/…
GO:2000026	regulation of multicellular organismal development	Biological process	143	1671	930	16672	1.53414	9.12272e-08	0.000114454	7.03988	0.153763	HOXC11//OTP//VEGFC//FZD3//VANGL2//HNF4A//PHLDB2//RNF10//EPHA3//TGFBR1//GCNT2//SDCBP//GATA2//GRID2//SNAP25//ADCYAP1//ABL2//RELN//RAPGEF2//SEMA3A//SPOCK1//ANGPT2//HOXA5//MGP//ADRB2//ACVR1//SOX9//STATH//KIAA1109//TG//TNFRSF21//NKX3-2//RASGRP1//GAS6//EGR3//RREB1//KLF4//OTX2//EDN1//DMRT3//RSPO2//DUSP6//TCF7L2//ZFP36L1//BTK//IL36B//MSX2//HOXA9//HOXB8//ACVR1B//EYA1//NGF//NTF3//CASZ1//YWHAG//DDX6//TLX3//…
GO:0048856	anatomical structure development	Biological process	368	5307	930	16672	1.24309	1.77863e-07	0.000173763	6.74991	0.395699	GP1BA//SIDT2//RELN//CDH11//DLX5//HOXA10//MATN3//NKX3-2//ALX4//SHOX//SOX9//TGFBR1//RASSF2//MGP//THRA//PDCD10//COL8A2//ELK3//EREG//ANGPT2//HOXA3//MMP2//DLL4//PRKX//HIF3A//VEGFC//MMRN2//SH2D2A//HAND1//ADCYAP1//KIT//TAF4//FSHR//ESR1//KMT2D//TCF7L2//RAPGEF2//EDN1//ACVR1//ZFPM2//ZFP36L1//CCM2//MYOCD//GATA2//PAX2//EYA1//HOXC11//IRX3//ARG2//SMAD9//SLIT2//PBX1//AGFG1//WDTC1//RPGRIP1L//RIC8A//ZFAND5//FOSL1…
GO:0048468	cell development	Biological process	152	1827	930	16672	1.49145	1.98034e-07	0.000173763	6.70326	0.163441	RELN//EREG//KMT2D//AGFG1//SEMA3A//SEMA6A//PHACTR4//ACVR1//LATS2//CCM2//ARHGEF26//OTP//VEGFC//FZD3//CHSY1//MSX2//ESR1//SLC4A5//SIDT2//SOX9//ANGPT2//CELF4//RPS6KB1//FNDC3A//AFF4//KIT//STRBP//TARBP2//KDM3A//RAB10//SLITRK1//NTNG1//SLITRK5//PAK1//PAX2//DSCAML1//SPAST//BRSK1//PARD6B//CREB1//DLX5//FLRT3//NRAS//OTX2//SIAH1//RPS6KA5//SLIT2//NRXN1//DYNLL2//CHN1//RNF10//GRID2//SNAP25//ADCYAP1//EPHA3//ABL2//…
GO:0044767	single-organism developmental process	Biological process	385	5607	930	16672	1.23093	2.21601e-07	0.000173763	6.65443	0.413978	GP1BA//SIDT2//RELN//CDH11//DLX5//HOXA10//MATN3//NKX3-2//ALX4//SHOX//SOX9//TGFBR1//RASSF2//MGP//THRA//PDCD10//COL8A2//ELK3//EREG//ANGPT2//HOXA3//MMP2//DLL4//PRKX//HIF3A//VEGFC//MMRN2//SH2D2A//HAND1//ADCYAP1//KIT//TAF4//FSHR//ESR1//KMT2D//TCF7L2//RAPGEF2//EDN1//ACVR1//ZFPM2//ZFP36L1//CCM2//MYOCD//DNAJC13//RSPO2//MSX2//CBFB//GATA2//PAX2//EYA1//HOXC11//IRX3//ARG2//SMAD9//SLIT2//PBX1//AGFG1//WDTC1//RP…
GO:0032502	developmental process	Biological process	390	5710	930	16672	1.22443	3.19348e-07	0.000206608	6.49574	0.419355	GP1BA//SIDT2//RELN//CDH11//DLX5//HOXA10//MATN3//NKX3-2//ALX4//SHOX//SOX9//TGFBR1//RASSF2//MGP//THRA//PDCD10//COL8A2//ELK3//EREG//ANGPT2//HOXA3//MMP2//DLL4//PRKX//HIF3A//VEGFC//MMRN2//SH2D2A//HAND1//ADCYAP1//KIT//TAF4//FSHR//ESR1//KMT2D//TCF7L2//RAPGEF2//EDN1//ACVR1//ZFPM2//ZFP36L1//CCM2//MYOCD//DNAJC13//RSPO2//MSX2//CBFB//GATA2//PAX2//EYA1//HOXC11//IRX3//ARG2//SMAD9//SLIT2//PBX1//AGFG1//WDTC1//RP…
GO:0071495	cellular response to endogenous stimulus	Biological process	105	1153	930	16672	1.63254	3.29362e-07	0.000206608	6.48233	0.112903	THRA//CREB1//FKBP1A//FOS//GCNT2//RHOA//SMAD9//SKIL//TGFBR1//TGFBR3//CBL//ACVR1//GAB1//IGF1R//ATP6V1H//PDK4//ATP6V0C//PIK3R1//PIK3R2//ATP6V1G1//FRS3//TRIM71//SPRED2//FGF5//FLRT3//POLR2K//KIF16B//PTBP1//FSHR//NR5A2//LATS2//KDM3A//CPEB3//GLRA2//MMP2//CPEB1//LAMTOR3//TOB1//FSTL1//DLX5//LRP4//RGMA//ZFYVE16//LRG1//SDCBP//MYOCD//PEG10//MSX2//RBPMS2//VWC2//CTDSPL2//ESR1//NR6A1//JAK2//RAB10//WDTC1//PAK1//…
GO:0044707	single-multicellular organism process	Biological process	394	5802	930	16672	1.21737	5.1642e-07	0.0002945	6.287	0.423656	CDH11//DLX5//HOXA10//MATN3//NKX3-2//ALX4//SHOX//SOX9//TGFBR1//RASSF2//MGP//THRA//RIPPLY2//SUCO//STATH//PDCD10//COL8A2//ELK3//EREG//ANGPT2//HOXA3//MMP2//DLL4//PRKX//HIF3A//VEGFC//MMRN2//SH2D2A//HAND1//ADCYAP1//KIT//TAF4//FSHR//ESR1//TCF7L2//RAPGEF2//EDN1//ACVR1//ZFPM2//ZFP36L1//CCM2//MYOCD//DNAJC13//RSPO2//MSX2//CBFB//GATA2//PAX2//EYA1//HOXC11//IRX3//ARG2//SMAD9//SLIT2//PBX1//ADRB3//FOS//HTR2C//RP…
GO:0031323	regulation of cellular metabolic process	Biological process	389	5728	930	16672	1.21745	6.58263e-07	0.00031162	6.1816	0.41828	SMARCAD1//CDKN1A//CDKN1B//CCNA2//CCNT1//DHFR//E2F6//BACH1//RRM2//ZHX1//PLK3//RIPPLY2//E2F7//ZNF296//DDIT3//EDN1//NR2F6//ESR1//ESRRA//ETV3//CPEB3//WDTC1//ZFPM2//RYBP//FOSB//GATA2//NR6A1//HIC1//MYPOP//PDX1//IRF2//MXD1//MSX2//NFIX//PEG3//PER1//PRRX1//DLL4//PPARG//PKIA//MOSPD1//NKX3-2//PEX2//RFC1//RREB1//SKIL//TCF7L2//VPS72//NR2F2//C1QBP//TLE1//VLDLR//E2F8//HMGA2//SCRT1//MTA2//KLF4//MYOCD//FOXP2//HAN…
GO:0019222	regulation of metabolic process	Biological process	407	6042	930	16672	1.20759	7.10743e-07	0.00031162	6.14829	0.437634	SMARCAD1//CDKN1A//CDKN1B//CCNA2//CCNT1//DHFR//E2F6//BACH1//RRM2//ZHX1//PLK3//RIPPLY2//E2F7//ZNF296//DDIT3//EDN1//NR2F6//ESR1//ESRRA//ETV3//CPEB3//WDTC1//ZFPM2//RYBP//FOSB//GATA2//NR6A1//HIC1//MYPOP//PDX1//IRF2//MXD1//MSX2//NFIX//PEG3//PER1//PRRX1//DLL4//PPARG//PKIA//MOSPD1//NKX3-2//PEX2//RFC1//RREB1//SKIL//TCF7L2//VPS72//NR2F2//C1QBP//TLE1//VLDLR//E2F8//HMGA2//SCRT1//MTA2//KLF4//MYOCD//FOXP2//HAN…
GO:0080090	regulation of primary metabolic process	Biological process	386	5682	930	16672	1.21784	7.35976e-07	0.00031162	6.13314	0.415054	SMARCAD1//CDKN1A//CDKN1B//CCNA2//CCNT1//DHFR//E2F6//BACH1//RRM2//ZHX1//PLK3//RIPPLY2//E2F7//ZNF296//DDIT3//EDN1//NR2F6//ESR1//ESRRA//ETV3//CPEB3//WDTC1//ZFPM2//RYBP//FOSB//GATA2//NR6A1//HIC1//MYPOP//PDX1//IRF2//MXD1//MSX2//NFIX//PEG3//PER1//PRRX1//DLL4//PPARG//PKIA//MOSPD1//NKX3-2//PEX2//RFC1//RREB1//SKIL//TCF7L2//VPS72//NR2F2//C1QBP//TLE1//VLDLR//E2F8//HMGA2//SCRT1//MTA2//KLF4//MYOCD//FOXP2//HAN…
GO:0048584	positive regulation of response to stimulus	Biological process	156	1928	930	16672	1.45052	7.45146e-07	0.00031162	6.12776	0.167742	MAP4K3//MAP3K2//GNAI2//JAK2//MAP3K1//NGF//TGFBR1//LAMTOR3//ADORA2B//DUSP6//TAB3//KIT//NTF3//BTK//STX7//GAS6//PSME4//CLEC4E//NRAS//PAK1//PRKACB//PSMA1//UBE2V1//RPS6KA5//F3//CXCL9//SH2D1B//TRIM6//CCR7//C7//EREG//FBXW7//C1QBP//NRK//GAB1//TOB1//CHN1//LASP1//ARHGAP6//ITSN2//SH3BGR//FCRL2//CNTNAP1//SH2D2A//PLEK//SDCBP//ACVR1//ACVR1B//FSHR//RELN//SOX9//CBL//TNFRSF21//HLA-DQA1//PDE4D//PIK3R1//PIK3R2//RSP…
GO:0050793	regulation of developmental process	Biological process	175	2227	930	16672	1.40871	9.2562e-07	0.000362901	6.03357	0.188172	HOXC11//OTP//VEGFC//FZD3//VANGL2//ANXA7//KIT//MSN//PALM//CSNK1G1//RHOJ//RDX//CCL7//HNF4A//PHLDB2//RNF10//EPHA3//TGFBR1//GCNT2//SDCBP//GATA2//AGTR1//PPARG//THRA//CEACAM5//MYOCD//GRID2//SNAP25//ADCYAP1//ABL2//RELN//RAPGEF2//SEMA3A//SPOCK1//ANGPT2//HOXA5//MGP//ADRB2//ACVR1//SOX9//STATH//KIAA1109//TG//TNFRSF21//NKX3-2//RASGRP1//GAS6//EGR3//RREB1//KLF4//ADRB3//CREB1//GPAM//OTX2//EDN1//DMRT3//RSPO2//DU…
GO:0048598	embryonic morphogenesis	Biological process	60	565	930	16672	1.90374	1.17225e-06	0.00043256	5.93098	0.0645161	ACVR1//KIF16B//PRKAR1A//HAND1//LATS2//TRIM71//APAF1//PAX2//PRKACB//VANGL2//PHACTR4//ST14//FZD3//DLL4//FLRT3//WNT8B//KLF4//EYA1//HNF4A//PHLDB2//PDX1//VEGFC//DLX5//SP8//HOXA10//PBX1//PRRX1//SOX9//LRIG3//RPGRIP1L//HOXA9//RSPO2//MSX2//ALX4//MMP2//HMGA2//RIC8A//GJB6//SPRY2//GATA2//NEUROG1//OTX1//EDN1//NKX3-2//DUSP6//HOXC11//LRP4//RBPMS2//IRX5//TGFBR1//HOXA3//HOXA5//HOXB8//DSCAML1//LHFPL5//PDZD7//ZFP36…
GO:0048699	generation of neurons	Biological process	113	1305	930	16672	1.55229	1.40984e-06	0.000491328	5.85083	0.121505	SEMA3A//DCX//GAS6//GATA2//TLX3//PEX7//RELN//SPOCK1//NR2F2//FZD3//RAPGEF2//OTP//VEGFC//RAB10//SLITRK1//NTNG1//SLITRK5//PAK1//PAX2//DSCAML1//SPAST//BRSK1//PARD6B//CREB1//DLX5//FLRT3//NRAS//OTX2//SEMA6A//SIAH1//RPS6KA5//SLIT2//NRXN1//DYNLL2//CHN1//RNF10//GRID2//SNAP25//ADCYAP1//EPHA3//ABL2//DMRT3//PLXNC1//PLXNA2//CDH11//NEUROG1//MYEF2//PPP1CC//NEUROG2//WNT8B//CASP3//DHFR//JAK2//HDGFRP3//RASGRF1//STX…
GO:0044260	cellular macromolecule metabolic process	Biological process	528	8217	930	16672	1.15193	1.4946e-06	0.000493455	5.82547	0.567742	SMARCAD1//DBF4//RAD9B//NASP//NFIX//ING4//REV1//PTMS//RBMS1//RRM2//ING5//CDKN1A//CDKN1B//CCNA2//CCNT1//DHFR//E2F6//BACH1//ZHX1//PLK3//RIPPLY2//E2F7//ZNF296//DDIT3//EDN1//NR2F6//ESR1//ESRRA//ETV3//CPEB3//WDTC1//ZFPM2//RYBP//FOSB//GATA2//NR6A1//HIC1//MYPOP//PDX1//IRF2//MXD1//MSX2//PEG3//PER1//PRRX1//DLL4//PPARG//PKIA//MOSPD1//NKX3-2//PEX2//RFC1//RREB1//SKIL//TCF7L2//VPS72//NR2F2//C1QBP//TLE1//VLDLR/…
GO:0009719	response to endogenous stimulus	Biological process	126	1501	930	16672	1.50485	1.65749e-06	0.000519873	5.78055	0.135484	PDE1B//PPP3CA//THRA//CREB1//FKBP1A//FOS//GCNT2//RHOA//SMAD9//SKIL//TGFBR1//TGFBR3//CBL//ACVR1//GAB1//IGF1R//ATP6V1H//PDK4//ATP6V0C//PIK3R1//PIK3R2//ATP6V1G1//FRS3//TRIM71//SPRED2//FGF5//FLRT3//POLR2K//KIF16B//PTBP1//TUB//FSHR//NR5A2//LATS2//KDM3A//CDKN1A//CYP2E1//SLC6A1//CPEB3//GLRA2//MMP2//CPEB1//LAMTOR3//TOB1//FSTL1//DLX5//LRP4//RGMA//ZFYVE16//LRG1//SDCBP//MYOCD//PEG10//MSX2//RBPMS2//VWC2//CTDS…
GO:0060255	regulation of macromolecule metabolic process	Biological process	384	5698	930	16672	1.20813	1.99749e-06	0.000596678	5.69952	0.412903	SMARCAD1//CDKN1A//CDKN1B//CCNA2//CCNT1//DHFR//E2F6//BACH1//RRM2//ZHX1//PLK3//RIPPLY2//E2F7//ZNF296//DDIT3//EDN1//NR2F6//ESR1//ESRRA//ETV3//CPEB3//WDTC1//ZFPM2//RYBP//FOSB//GATA2//NR6A1//HIC1//MYPOP//PDX1//IRF2//MXD1//MSX2//NFIX//PEG3//PER1//PRRX1//DLL4//PPARG//PKIA//MOSPD1//NKX3-2//PEX2//RFC1//RREB1//SKIL//TCF7L2//VPS72//NR2F2//C1QBP//TLE1//VLDLR//E2F8//HMGA2//SCRT1//MTA2//KLF4//MYOCD//FOXP2//HAN…
GO:0010647	positive regulation of cell communication	Biological process	125	1494	930	16672	1.49991	2.16904e-06	0.000617171	5.66373	0.134409	MAP4K3//MAP3K2//GNAI2//JAK2//MAP3K1//NGF//TGFBR1//LAMTOR3//ADORA2B//DUSP6//TAB3//KIT//NTF3//GAS6//EREG//FBXW7//NRK//GAB1//TOB1//CHN1//LASP1//ARHGAP6//ITSN2//SH3BGR//FCRL2//CNTNAP1//SH2D2A//F3//SDCBP//ACVR1//ACVR1B//FSHR//RELN//SOX9//CBL//CREB1//EDN1//NMB//CCR7//RSPO2//RSPO4//ATP6V0C//LRG1//TGFBR3//MYOCD//MSX2//GRB10//TCF7L2//PDCD10//TAOK1//PAK1//SKP2//KMT2D//PDX1//RHOA//C8ORF4//TFG//PLK2//FKBP1A/…
GO:0030154	cell differentiation	Biological process	255	3538	930	16672	1.29207	2.26286e-06	0.000617171	5.64534	0.274194	RELN//EREG//KMT2D//ZFPM2//ZFP36L1//CCM2//MYOCD//DLX5//DNAJC13//RSPO2//MSX2//CBFB//AGFG1//C8ORF22//SOX9//GATA2//PAX2//DSCAML1//SEMA3A//SEMA6A//PHACTR4//ACVR1//DCX//GAS6//TLX3//PEX7//SPOCK1//NR2F2//FZD3//RAPGEF2//TET1//LATS2//HAND1//TGFBR1//TGFBR3//HMGA2//ARHGEF26//OTP//VEGFC//CHSY1//ESR1//SLC4A5//COL24A1//PLEK//CLEC4E//KIT//MLF1//FNIP1//PLCL2//PDX1//SIDT2//ANGPT2//CELF4//RPS6KB1//FNDC3A//AFF4//STR…
GO:0023056	positive regulation of signaling	Biological process	125	1501	930	16672	1.49291	2.7479e-06	0.000718233	5.561	0.134409	MAP4K3//MAP3K2//GNAI2//JAK2//MAP3K1//NGF//TGFBR1//LAMTOR3//ADORA2B//DUSP6//TAB3//KIT//NTF3//GAS6//EREG//FBXW7//NRK//GAB1//TOB1//CHN1//LASP1//ARHGAP6//ITSN2//SH3BGR//FCRL2//CNTNAP1//SH2D2A//F3//SDCBP//ACVR1//ACVR1B//FSHR//RELN//SOX9//CBL//CREB1//EDN1//NMB//CCR7//RSPO2//RSPO4//ATP6V0C//LRG1//TGFBR3//MYOCD//MSX2//GRB10//TCF7L2//PDCD10//TAOK1//PAK1//SKP2//KMT2D//PDX1//RHOA//C8ORF4//TFG//PLK2//FKBP1A/…
GO:0048513	animal organ development	Biological process	223	3035	930	16672	1.3172	3.32524e-06	0.00083437	5.47818	0.239785	MGP//SOX9//THRA//ADCYAP1//KIT//TAF4//FSHR//ESR1//EREG//EYA1//HOXC11//IRX3//ARG2//SMAD9//SLIT2//PAX2//PBX1//SEMA3A//SEMA6A//PHACTR4//ACVR1//AGTR1//RPGRIP1L//LRP4//TGFBR1//TGFBR3//HMGA2//PDX1//E2F7//PPARG//E2F8//GATA2//NR2F2//VANGL2//ALX4//FZD3//ACVR1B//HAND1//DLX5//PEX7//CHSY1//MSX2//FOXE3//COL24A1//PLEK//CLEC4E//MLF1//FNIP1//PLCL2//FKBP1A//ZFPM2//DLL4//TMEM65//KCNK2//MYOCD//SIDT2//ZFP36L1//FLRT3/…
GO:0051960	regulation of nervous system development	Biological process	72	746	930	16672	1.73021	3.5491e-06	0.000856289	5.44988	0.0774194	OTP//VEGFC//FZD3//RNF10//GRID2//SNAP25//ADCYAP1//EPHA3//ABL2//RELN//RAPGEF2//SEMA3A//SPOCK1//TG//TNFRSF21//EYA1//NGF//NTF3//CASZ1//YWHAG//DDX6//TLX3//PBX1//IRX3//MMD//GATA2//VWC2//RHOA//NEUROG1//TCF12//DUOXA1//LIMK1//SOX9//KIT//ULK2//RND2//KLF4//CERS2//RGMA//PPARG//LZTS1//PLXNC1//PLXNA2//SEMA6A//DLL4//CHN1//LRP4//SKIL//SLIT2//PPP3CA//SLITRK1//FLRT3//SLITRK5//NRXN1//CREB1//PLAG1//CPEB3//FMR1//PALM…
GO:0051239	regulation of multicellular organismal process	Biological process	194	2576	930	16672	1.35008	3.73209e-06	0.000867088	5.42805	0.208602	HOXC11//BTK//RPS6KA5//EREG//AGTR1//APLN//IRX5//SEMA3A//PDE4D//OTP//VEGFC//FZD3//TLX3//PBX3//F3//TRIM6//EDN1//GAS6//VANGL2//TNNI1//THRA//ADCYAP1//MYOCD//AQP1//SCN3B//HNF4A//PHLDB2//PLEK//ADORA2B//DLL4//NR2F2//SLIT2//RNF10//RREB1//SOX9//EPHA3//TGFBR1//GCNT2//SDCBP//GATA2//GRID2//SNAP25//ABL2//RELN//RAPGEF2//SPOCK1//MYLIP//KLF4//SRL//RPS6KB1//TRIM63//PPP3CA//ANGPT2//HOXA5//GP1BA//PBX1//ACVR1//CHSY1/…
GO:0009790	embryo development	Biological process	85	935	930	16672	1.62972	5.069e-06	0.00111172	5.29508	0.0913978	EDN1//WDTC1//RPGRIP1L//ZFPM2//RIC8A//TGFBR1//ZFAND5//FOSL1//CCM2//ACVR1//ACVR1B//KIF16B//PRKAR1A//HAND1//RIPPLY2//PLXNA2//POGLUT1//NASP//SKIL//TET1//LATS2//TRIM71//APAF1//PAX2//PRKACB//VANGL2//PHACTR4//ST14//FZD3//GATA2//DLL4//FLRT3//WNT8B//KLF4//EYA1//HNF4A//PHLDB2//PDX1//VEGFC//ZFP36L1//DLX5//SP8//HOXA10//PBX1//PRRX1//SOX9//LRIG3//HOXA9//RSPO2//MSX2//ALX4//KIT//MMP2//HMGA2//SEMA3A//OTX2//GJB6//…
GO:0045595	regulation of cell differentiation	Biological process	123	1490	930	16672	1.47987	5.13947e-06	0.00111172	5.28908	0.132258	OTP//VEGFC//FZD3//RNF10//EPHA3//TGFBR1//PHLDB2//GCNT2//SDCBP//GATA2//AGTR1//PPARG//THRA//CEACAM5//MYOCD//GRID2//SNAP25//ADCYAP1//ABL2//RELN//RAPGEF2//SEMA3A//SPOCK1//KIAA1109//SOX9//NKX3-2//RASGRP1//GAS6//EGR3//DUSP6//TCF7L2//ZFP36L1//BTK//IL36B//ANP32B//SKIL//JAK2//DDIT3//ZFPM2//MSX2//CREB1//ZNF385A//HTR2C//HOXA9//HOXB8//HOXA5//ACVR1B//CXCL9//EYA1//NGF//NTF3//CASZ1//YWHAG//DDX6//TLX3//PBX1//IRX3…
GO:0030182	neuron differentiation	Biological process	102	1184	930	16672	1.54438	6.03508e-06	0.00126194	5.21932	0.109677	RAB10//SLITRK1//NTNG1//SLITRK5//PAK1//PAX2//DSCAML1//SPAST//BRSK1//PARD6B//SEMA3A//CREB1//DLX5//FLRT3//NRAS//OTX2//RELN//SEMA6A//SIAH1//RPS6KA5//SLIT2//NRXN1//DYNLL2//CHN1//GRID2//SNAP25//ADCYAP1//EPHA3//ABL2//RAPGEF2//SPOCK1//GATA2//DMRT3//PLXNC1//PLXNA2//OTP//CDH11//DHFR//JAK2//HDGFRP3//RASGRF1//STX3//TOPORS//VANGL2//FZD3//IRX5//EYA1//NGF//NTF3//CASZ1//YWHAG//DDX6//TLX3//PBX1//IRX3//MMD//VWC2//…
GO:0031325	positive regulation of cellular metabolic process	Biological process	204	2756	930	16672	1.32695	6.24763e-06	0.00126424	5.20429	0.219355	MAP4K3//MAP3K2//GNAI2//JAK2//MAP3K1//NGF//TGFBR1//LAMTOR3//ADORA2B//DUSP6//TAB3//KIT//NTF3//RASGRP1//CLIP3//GAS6//PAK1//ODAM//PELI2//RALB//SOX9//FNIP1//FMR1//MYOCD//EREG//FBXW7//CDKN1B//ANP32B//F3//APAF1//ACER2//PPARG//BOK//CASP3//VAPB//ADRB2//ADCYAP1//ADRB3//FSHR//NRK//GAB1//HTR2C//CDKN1A//AGTR1//DUOXA1//TRIM6//SDCBP//ACVR1//ACVR1B//EDN1//HOXA5//TCF7L2//PLEK//PSME4//PAIP1//CPEB3//RPS6KB1//TARBP2…
GO:0022008	neurogenesis	Biological process	116	1393	930	16672	1.49283	6.59229e-06	0.00129229	5.18096	0.124731	SEMA3A//DCX//GAS6//GATA2//TLX3//PEX7//RELN//SPOCK1//NR2F2//FZD3//RAPGEF2//OTP//VEGFC//RAB10//SLITRK1//NTNG1//SLITRK5//PAK1//PAX2//DSCAML1//SPAST//BRSK1//PARD6B//CREB1//DLX5//FLRT3//NRAS//OTX2//SEMA6A//SIAH1//RPS6KA5//SLIT2//NRXN1//DYNLL2//CHN1//FGF5//RNF10//GRID2//SNAP25//ADCYAP1//EPHA3//ABL2//DMRT3//PLXNC1//PLXNA2//CDH11//POU3F1//NEUROG1//MYEF2//PPP1CC//NEUROG2//WNT8B//CASP3//DHFR//JAK2//HDGFRP3…
GO:0006464	cellular protein modification process	Biological process	264	3738	930	16672	1.2661	7.13239e-06	0.00129882	5.14676	0.283871	CDKN1A//CDKN1B//CCNA2//CCNT1//RASGRP1//FRS3//DUSP6//EREG//FGF5//MAPK15//PSME4//GRIN2D//JAK2//KIT//MAP3K1//NRAS//MAPK6//PSMA1//RASGRF1//ZFP36L1//YWHAB//PABPN1//LAMTOR3//RASAL2//RAPGEF2//MAP4K3//MAP3K2//GNAI2//NGF//TGFBR1//ADORA2B//TAB3//NTF3//SPRED2//PPP2R1A//TOPORS//RNF139//TRIM6//HECTD2//C18ORF25//MYLIP//RNF138//FBXW7//RNF20//UNKL//SIAH1//SKP2//UBE2V1//CBFB//LONRF1//NPEPPS//CDC34//FBXO10//SIAH3/…
GO:0036211	protein modification process	Biological process	264	3738	930	16672	1.2661	7.13239e-06	0.00129882	5.14676	0.283871	CDKN1A//CDKN1B//CCNA2//CCNT1//RASGRP1//FRS3//DUSP6//EREG//FGF5//MAPK15//PSME4//GRIN2D//JAK2//KIT//MAP3K1//NRAS//MAPK6//PSMA1//RASGRF1//ZFP36L1//YWHAB//PABPN1//LAMTOR3//RASAL2//RAPGEF2//MAP4K3//MAP3K2//GNAI2//NGF//TGFBR1//ADORA2B//TAB3//NTF3//SPRED2//PPP2R1A//TOPORS//RNF139//TRIM6//HECTD2//C18ORF25//MYLIP//RNF138//FBXW7//RNF20//UNKL//SIAH1//SKP2//UBE2V1//CBFB//LONRF1//NPEPPS//CDC34//FBXO10//SIAH3/…
GO:0009653	anatomical structure morphogenesis	Biological process	188	2507	930	16672	1.34434	7.24673e-06	0.00129882	5.13986	0.202151	GP1BA//SIDT2//RELN//MGP//SOX9//THRA//PDCD10//COL8A2//ELK3//EREG//ANGPT2//HOXA3//MMP2//DLL4//PRKX//HIF3A//VEGFC//MMRN2//SH2D2A//HAND1//EDN1//ACVR1//ZFPM2//ZFP36L1//CCM2//MYOCD//EYA1//PAX2//PBX1//AGFG1//KIF16B//PRKAR1A//RPGRIP1L//VANGL2//FZD3//RIPPLY2//PLXNA2//POGLUT1//HOXC11//SKIL//TET1//LATS2//TRIM71//APAF1//PRKACB//PHACTR4//ST14//ARHGEF26//DLX5//PEX7//E2F7//E2F8//EGR3//SLIT2//FKBP1A//TGFBR3//MSX…
GO:0009967	positive regulation of signal transduction	Biological process	114	1370	930	16672	1.49173	8.26636e-06	0.00144041	5.08269	0.122581	MAP4K3//MAP3K2//GNAI2//JAK2//MAP3K1//NGF//TGFBR1//LAMTOR3//ADORA2B//DUSP6//TAB3//KIT//NTF3//GAS6//EREG//FBXW7//NRK//GAB1//F3//SDCBP//ACVR1//ACVR1B//FSHR//RELN//SOX9//CBL//CCR7//RSPO2//RSPO4//ATP6V0C//LRG1//TGFBR3//MYOCD//MSX2//GRB10//PDCD10//TAOK1//PAK1//SKP2//KMT2D//RHOA//C8ORF4//TFG//PLK2//FKBP1A//FLNA//PELI2//SLC20A1//UBE2V1//RASGRP1//EDN1//ADRB2//ADRB3//VANGL2//SPRED2//HIC1//CXCL9//RAPGEF2//E…
GO:0044267	cellular protein metabolic process	Biological process	326	4789	930	16672	1.22033	9.42389e-06	0.00159773	5.02577	0.350538	CDKN1A//CDKN1B//CCNA2//CCNT1//RASGRP1//FRS3//DUSP6//EREG//FGF5//MAPK15//PSME4//GRIN2D//JAK2//KIT//MAP3K1//NRAS//MAPK6//PSMA1//RASGRF1//ZFP36L1//YWHAB//PABPN1//LAMTOR3//RASAL2//RAPGEF2//MAP4K3//MAP3K2//GNAI2//NGF//TGFBR1//ADORA2B//TAB3//NTF3//SPRED2//PPP2R1A//TOPORS//RNF139//TRIM6//HECTD2//C18ORF25//MYLIP//RNF138//FBXW7//RNF20//UNKL//SIAH1//SKP2//UBE2V1//CBFB//LONRF1//NPEPPS//CDC34//FBXO10//SIAH3/…
GO:0048839	inner ear development	Biological process	25	172	930	16672	2.60565	1.03241e-05	0.00170429	4.98615	0.0268817	SOX9//LRIG3//SPRY2//DLX5//GATA2//NEUROG1//OTX1//PAX2//PRRX1//FZD3//EYA1//LHFPL5//PDZD7//ATP8B1//CTHRC1//VANGL2//CDH23//RPGRIP1L//KCNK2//CCNA2//CDKN1B//ANP32B//GJB6//CCM2//SLC25A27
GO:0050794	regulation of cellular process	Biological process	626	10130	930	16672	1.10782	1.22561e-05	0.00197134	4.91165	0.673118	SMARCAD1//CDKN1A//CDKN1B//CCNA2//CCNT1//DHFR//E2F6//BACH1//RRM2//ZHX1//PLK3//RIPPLY2//E2F7//ZNF296//DDIT3//EDN1//NR2F6//ESR1//ESRRA//ETV3//CPEB3//WDTC1//ZFPM2//RYBP//FOSB//GATA2//NR6A1//HIC1//MYPOP//PDX1//IRF2//MXD1//MSX2//NFIX//PEG3//PER1//PRRX1//DLL4//PPARG//PKIA//MOSPD1//NKX3-2//PEX2//RFC1//RREB1//SKIL//TCF7L2//VPS72//NR2F2//C1QBP//TLE1//VLDLR//E2F8//HMGA2//SCRT1//MTA2//KLF4//MYOCD//FOXP2//HAN…
GO:0065007	biological regulation	Biological process	687	11279	930	16672	1.09192	1.30322e-05	0.00204378	4.88498	0.73871	SMARCAD1//CDKN1A//CDKN1B//CCNA2//CCNT1//DHFR//E2F6//BACH1//RRM2//ZHX1//PLK3//RIPPLY2//E2F7//ZNF296//DDIT3//EDN1//NR2F6//ESR1//ESRRA//ETV3//CPEB3//WDTC1//ZFPM2//RYBP//FOSB//GATA2//NR6A1//HIC1//MYPOP//PDX1//IRF2//MXD1//MSX2//NFIX//PEG3//PER1//PRRX1//DLL4//PPARG//PKIA//MOSPD1//NKX3-2//PEX2//RFC1//RREB1//SKIL//TCF7L2//VPS72//NR2F2//C1QBP//TLE1//VLDLR//E2F8//HMGA2//SCRT1//MTA2//KLF4//MYOCD//FOXP2//HAN…
GO:0023051	regulation of signaling	Biological process	216	2984	930	16672	1.29766	1.40675e-05	0.00215232	4.85178	0.232258	MAP4K3//MAP3K2//GNAI2//JAK2//MAP3K1//NGF//TGFBR1//LAMTOR3//ADORA2B//DUSP6//TAB3//KIT//NTF3//SPRED2//PPP2R1A//KIF16B//GAS6//AGTR1//ADRB2//THRA//EREG//FBXW7//CBL//RAB7A//NRK//GAB1//HNF4A//SNAP25//CLOCK//ADCYAP1//RIC8B//RGS16//RPGRIP1L//OTX2//YWHAG//TOB1//CHN1//LASP1//ARHGAP6//ITSN2//SH3BGR//FCRL2//CNTNAP1//SH2D2A//ACVR1//PDE4D//LRIG2//F3//FSHR//AKAP6//CLIP3//SDCBP//ACVR1B//RASGRP1//FGF5//PIP5K1C//P…
GO:0043583	ear development	Biological process	27	198	930	16672	2.44457	1.53484e-05	0.00229239	4.81394	0.0290323	SOX9//LRIG3//GJB6//SPRY2//DLX5//GATA2//NEUROG1//OTX1//PAX2//PRRX1//FZD3//EYA1//EDN1//NKX3-2//CDKN1B//ANP32B//CCM2//SLC25A27//LHFPL5//PDZD7//ATP8B1//CTHRC1//VANGL2//CDH23//RPGRIP1L//KCNK2//CCNA2
GO:0009888	tissue development	Biological process	135	1710	930	16672	1.41528	1.65295e-05	0.00230534	4.78174	0.145161	MGP//SOX9//THRA//EDN1//DLL4//ACVR1//ARG2//SMAD9//SLIT2//EYA1//PAX2//PBX1//PRKAR1A//HAND1//RPGRIP1L//VANGL2//FZD3//SEMA3A//SEMA6A//PHACTR4//RIPPLY2//PLXNA2//POGLUT1//TGFBR1//TGFBR3//HMGA2//TRIM71//APAF1//PRKACB//ST14//CCM2//ARHGEF26//LRP4//ALX4//ACVR1B//CHSY1//MSX2//ESR1//SLC4A5//FOXE3//ZFPM2//PDX1//SIDT2//ZFP36L1//FLRT3//HOXC11//KIF16B//JAK2//BTK//IRX3//KLF4//KLHL31//TAZ//NR2F2//FOXP2//GAB1//EPHA…
GO:0050789	regulation of biological process	Biological process	653	10652	930	16672	1.09897	1.66607e-05	0.00230534	4.77831	0.702151	SMARCAD1//CDKN1A//CDKN1B//CCNA2//CCNT1//DHFR//E2F6//BACH1//RRM2//ZHX1//PLK3//RIPPLY2//E2F7//ZNF296//DDIT3//EDN1//NR2F6//ESR1//ESRRA//ETV3//CPEB3//WDTC1//ZFPM2//RYBP//FOSB//GATA2//NR6A1//HIC1//MYPOP//PDX1//IRF2//MXD1//MSX2//NFIX//PEG3//PER1//PRRX1//DLL4//PPARG//PKIA//MOSPD1//NKX3-2//PEX2//RFC1//RREB1//SKIL//TCF7L2//VPS72//NR2F2//C1QBP//TLE1//VLDLR//E2F8//HMGA2//SCRT1//MTA2//KLF4//MYOCD//FOXP2//HAN…
GO:0010468	regulation of gene expression	Biological process	292	4246	930	16672	1.23284	1.67357e-05	0.00230534	4.77636	0.313978	DHFR//E2F6//BACH1//RRM2//ZHX1//PLK3//RIPPLY2//E2F7//ZNF296//DDIT3//EDN1//NR2F6//ESR1//ESRRA//ETV3//CPEB3//WDTC1//ZFPM2//RYBP//FOSB//GATA2//NR6A1//HIC1//MYPOP//PDX1//IRF2//MXD1//MSX2//NFIX//PEG3//PER1//PRRX1//DLL4//PPARG//PKIA//MOSPD1//NKX3-2//PEX2//RFC1//RREB1//SKIL//TCF7L2//VPS72//NR2F2//C1QBP//TLE1//VLDLR//E2F8//HMGA2//SCRT1//MTA2//KLF4//MYOCD//FOXP2//HAND1//FNIP1//SMARCA5//FMR1//CELF4//PTBP1//…
GO:0010604	positive regulation of macromolecule metabolic process	Biological process	202	2766	930	16672	1.30919	1.69051e-05	0.00230534	4.77198	0.217204	MAP4K3//MAP3K2//GNAI2//JAK2//MAP3K1//NGF//TGFBR1//LAMTOR3//ADORA2B//DUSP6//TAB3//KIT//NTF3//RASGRP1//CLIP3//GAS6//PAK1//ODAM//PELI2//RALB//SOX9//FNIP1//FMR1//MYOCD//EREG//FBXW7//CDKN1B//ANP32B//F3//APAF1//ACER2//PPARG//BOK//CASP3//VAPB//ADRB2//NRK//GAB1//SPRY2//PDCD10//TRIM6//MSN//POU3F1//DLL4//RDX//TLE1//HMGA2//KLF4//RIMS2//SDCBP//ACVR1//ACVR1B//EDN1//HOXA5//TCF7L2//PSME4//PAIP1//CPEB3//RPS6KB1/…
GO:0060284	regulation of cell development	Biological process	71	768	930	16672	1.6573	1.80344e-05	0.00240701	4.7439	0.0763441	OTP//VEGFC//FZD3//RNF10//GRID2//SNAP25//ADCYAP1//EPHA3//ABL2//RELN//RAPGEF2//SEMA3A//SPOCK1//EYA1//NGF//NTF3//CASZ1//YWHAG//DDX6//TLX3//PBX1//IRX3//MMD//GATA2//VWC2//RHOA//NEUROG1//TCF12//DUOXA1//LIMK1//SOX9//KIT//ULK2//RND2//KLF4//CERS2//RGMA//TNFRSF21//PPARG//LZTS1//PLXNC1//PLXNA2//SEMA6A//DLL4//CHN1//LRP4//SKIL//SLIT2//PPP3CA//CREB1//PLAG1//EDN1//CPEB3//FMR1//PALM//MAPK6//PLK2//AKAP6//PRRX1//V…
GO:0010646	regulation of cell communication	Biological process	212	2933	930	16672	1.29577	1.91614e-05	0.00250415	4.71757	0.227957	MAP4K3//MAP3K2//GNAI2//JAK2//MAP3K1//NGF//TGFBR1//LAMTOR3//ADORA2B//DUSP6//TAB3//KIT//NTF3//SPRED2//PPP2R1A//GAS6//AGTR1//ADRB2//THRA//EREG//FBXW7//CBL//RAB7A//NRK//GAB1//HNF4A//SNAP25//CLOCK//ADCYAP1//RIC8B//RGS16//RPGRIP1L//OTX2//YWHAG//TOB1//CHN1//LASP1//ARHGAP6//ITSN2//SH3BGR//FCRL2//CNTNAP1//SH2D2A//ACVR1//PDE4D//LRIG2//F3//FSHR//AKAP6//CLIP3//SDCBP//ACVR1B//RASGRP1//FGF5//PIP5K1C//PIK3R1//P…
GO:0050767	regulation of neurogenesis	Biological process	63	662	930	16672	1.70603	2.25333e-05	0.00288472	4.64718	0.0677419	OTP//VEGFC//FZD3//RNF10//GRID2//SNAP25//ADCYAP1//EPHA3//ABL2//RELN//RAPGEF2//SEMA3A//SPOCK1//EYA1//NGF//NTF3//CASZ1//YWHAG//DDX6//TLX3//PBX1//IRX3//MMD//GATA2//VWC2//RHOA//NEUROG1//TCF12//DUOXA1//LIMK1//SOX9//KIT//ULK2//RND2//KLF4//CERS2//RGMA//TNFRSF21//PPARG//LZTS1//PLXNC1//PLXNA2//SEMA6A//CHN1//LRP4//SKIL//SLIT2//PPP3CA//CREB1//PLAG1//CPEB3//FMR1//PALM//MAPK6//PLK2//PRRX1//VLDLR//SYT2//ITSN2//…
GO:0043170	macromolecule metabolic process	Biological process	557	8904	930	16672	1.12144	2.43101e-05	0.00304995	4.61421	0.598925	SMARCAD1//DBF4//RAD9B//NASP//NFIX//ING4//REV1//PTMS//RBMS1//RRM2//ING5//CDKN1A//CDKN1B//CCNA2//CCNT1//DHFR//E2F6//BACH1//ZHX1//PLK3//RIPPLY2//E2F7//ZNF296//DDIT3//EDN1//NR2F6//ESR1//ESRRA//ETV3//CPEB3//WDTC1//ZFPM2//RYBP//FOSB//GATA2//NR6A1//HIC1//MYPOP//PDX1//IRF2//MXD1//MSX2//PEG3//PER1//PRRX1//DLL4//PPARG//PKIA//MOSPD1//NKX3-2//PEX2//RFC1//RREB1//SKIL//TCF7L2//VPS72//NR2F2//C1QBP//TLE1//VLDLR/…
GO:0048869	cellular developmental process	Biological process	268	3869	930	16672	1.24177	2.66624e-05	0.00327947	4.5741	0.288172	GP1BA//SIDT2//RELN//EREG//KMT2D//ZFPM2//ZFP36L1//CCM2//MYOCD//DLX5//DNAJC13//RSPO2//MSX2//CBFB//AGFG1//C8ORF22//SOX9//GATA2//PAX2//DSCAML1//SEMA3A//SEMA6A//PHACTR4//ACVR1//DCX//GAS6//TLX3//PEX7//SPOCK1//NR2F2//FZD3//RAPGEF2//TET1//LATS2//HAND1//TGFBR1//TGFBR3//HMGA2//ARHGEF26//OTP//VEGFC//CHSY1//ESR1//SLC4A5//COL24A1//PLEK//CLEC4E//KIT//MLF1//FNIP1//PLCL2//PDX1//ANGPT2//CELF4//RPS6KB1//FNDC3A//AF…
GO:0060429	epithelium development	Biological process	89	1038	930	16672	1.53708	2.93596e-05	0.00354179	4.53225	0.0956989	EDN1//DLL4//ACVR1//ARG2//SMAD9//SLIT2//EYA1//PAX2//PBX1//SOX9//RPGRIP1L//VANGL2//FZD3//RIPPLY2//PLXNA2//POGLUT1//TRIM71//APAF1//PRKACB//PHACTR4//ST14//CCM2//ARHGEF26//LRP4//ALX4//ACVR1B//HAND1//ESR1//SLC4A5//PDX1//SIDT2//FLRT3//KLF4//VEGFC//ZFP36L1//EREG//LATS2//LCE1B//POU3F1//PRR9//CASP3//DLX5//NR5A2//ANXA7//PPARG//KIAA1109//RAB10//DLG5//HOXA5//RREB1//MSX2//PDCD10//FLNA//RHOA//MSN//PAK1//FNDC3A/…
GO:0009893	positive regulation of metabolic process	Biological process	212	2954	930	16672	1.28656	3.04141e-05	0.00359977	4.51692	0.227957	MAP4K3//MAP3K2//GNAI2//JAK2//MAP3K1//NGF//TGFBR1//LAMTOR3//ADORA2B//DUSP6//TAB3//KIT//NTF3//RASGRP1//CLIP3//GAS6//PAK1//ODAM//PELI2//RALB//SOX9//FNIP1//FMR1//MYOCD//EREG//FBXW7//CDKN1B//ANP32B//F3//APAF1//ACER2//PPARG//BOK//CASP3//VAPB//ADRB2//ADCYAP1//ADRB3//FSHR//NRK//GAB1//HTR2C//SPRY2//PDCD10//TRIM6//MSN//POU3F1//DLL4//RDX//TLE1//HMGA2//KLF4//RIMS2//CDKN1A//AGTR1//DUOXA1//SDCBP//ACVR1//ACVR1B…
GO:0071363	cellular response to growth factor stimulus	Biological process	57	592	930	16672	1.72607	3.98988e-05	0.00453981	4.39904	0.0612903	CREB1//FKBP1A//FOS//GCNT2//RHOA//SMAD9//SKIL//TGFBR1//TGFBR3//CBL//ACVR1//FRS3//TRIM71//SPRED2//FGF5//FLRT3//POLR2K//KIF16B//PTBP1//TOB1//FSTL1//DLX5//LRP4//RGMA//ZFYVE16//LRG1//SDCBP//MYOCD//PEG10//MSX2//RBPMS2//VWC2//CTDSPL2//VEGFC//MMRN2//GRB10//EGR3//DLL4//RDX//CCNA2//RAPGEF2//DUSP6//OTX2//SPRY2//ZFP36L1//CD44//NGF//CASP3//PAX2//SOX9//EDN1//APAF1//SLIT2//GAS6//ANGPT2//RPS6KB1//KLF4
GO:0071310	cellular response to organic substance	Biological process	160	2134	930	16672	1.3441	4.15528e-05	0.00453981	4.3814	0.172043	GAS6//THRA//VAPB//CREB1//FKBP1A//FOS//GCNT2//RHOA//SMAD9//SKIL//TGFBR1//TGFBR3//CBL//ACVR1//GAB1//IGF1R//ATP6V1H//PDK4//ATP6V0C//PIK3R1//PIK3R2//ATP6V1G1//FRS3//TRIM71//SPRED2//FGF5//FLRT3//POLR2K//KIF16B//PTBP1//FSHR//NR5A2//LATS2//KDM3A//TARBP2//CLIP3//EBI3//LRRC15//EREG//F3//IL36B//GP1BA//JAK2//KIT//CPEB3//GLRA2//MMP2//CPEB1//LAMTOR3//TOB1//FSTL1//DLX5//LRP4//RGMA//ZFYVE16//LRG1//SDCBP//MYOCD/…
GO:0042127	regulation of cell proliferation	Biological process	118	1482	930	16672	1.42738	4.1751e-05	0.00453981	4.37933	0.126882	NR2F2//TGFBR1//LRG1//EGR3//F3//VEGFC//OTP//FZD3//PRRX1//SOX9//FOXP2//CDKN1B//PDCD10//ADCYAP1//EDN1//EREG//FGF5//GCNT2//GNAI2//DYNAP//CNOT7//HOXA3//ACER2//IGF1R//PDX1//KIT//NMB//NTF3//PAK1//PBX1//PGGT1B//EIF5A2//RPRD1B//SDCBP//SSR1//STX3//CNBP//TET1//FOSL1//KMT2D//APLN//MYOCD//SLC25A27//TOB1//SPRY2//CDKN1A//GJB6//ADAMTS8//RNF139//E2F7//C18ORF54//ARID2//NRK//ETV3//PDS5B//HMGA1//HNF4A//IGFBP7//JAK2/…
GO:2000112	regulation of cellular macromolecule biosynthetic process	Biological process	269	3909	930	16672	1.23365	4.18211e-05	0.00453981	4.3786	0.289247	DHFR//E2F6//BACH1//RRM2//ZHX1//PLK3//RIPPLY2//E2F7//ZNF296//DDIT3//EDN1//NR2F6//ESR1//ESRRA//ETV3//CPEB3//WDTC1//ZFPM2//RYBP//FOSB//GATA2//NR6A1//HIC1//MYPOP//PDX1//IRF2//MXD1//MSX2//NFIX//PEG3//PER1//PRRX1//DLL4//PPARG//PKIA//MOSPD1//NKX3-2//PEX2//RFC1//RREB1//SKIL//TCF7L2//VPS72//NR2F2//C1QBP//TLE1//VLDLR//E2F8//HMGA2//SCRT1//MTA2//KLF4//MYOCD//FOXP2//HAND1//FNIP1//SMARCA5//PPP2R1A//H2AFX//KMT2…
GO:0007167	enzyme linked receptor protein signaling pathway	Biological process	82	946	930	16672	1.55392	4.1975e-05	0.00453981	4.37701	0.088172	ABL2//NGF//NTF3//ROR1//STYK1//BTK//ACVR1B//EREG//FBXW7//CBL//ADRB2//GAB1//NRAS//PIK3R1//KIF16B//SOX9//RPS6KA5//RAB7A//CREB1//FKBP1A//FOS//GCNT2//RHOA//SMAD9//SKIL//TGFBR1//TGFBR3//ACVR1//TOB1//IGF1R//ATP6V1H//PDK4//ATP6V0C//PIK3R2//ATP6V1G1//FRS3//TRIM71//SPRED2//FGF5//FLRT3//POLR2K//PTBP1//LRIG2//F3//SDCBP//FSTL1//DLX5//LRP4//RGMA//ZFYVE16//LRG1//MYOCD//PEG10//MSX2//RBPMS2//VWC2//CTDSPL2//VEGFC/…
GO:0006468	protein phosphorylation	Biological process	140	1822	930	16672	1.37748	4.31964e-05	0.00459273	4.36455	0.150538	CDKN1A//CDKN1B//CCNA2//CCNT1//RASGRP1//FRS3//DUSP6//EREG//FGF5//MAPK15//PSME4//GRIN2D//JAK2//KIT//MAP3K1//NRAS//MAPK6//PSMA1//RASGRF1//ZFP36L1//YWHAB//PABPN1//LAMTOR3//RASAL2//RAPGEF2//MAP4K3//MAP3K2//GNAI2//NGF//TGFBR1//ADORA2B//TAB3//NTF3//SPRED2//PPP2R1A//NDUFS4//FNIP1//KIRREL//PPP1R15B//SLIT2//CLIP3//GAS6//PAK1//ODAM//PELI2//RALB//SOX9//FBXW7//CBL//LRRC15//FLRT3//GP1BA//CEP85//DEPTOR//TARBP2/…
GO:0034645	cellular macromolecule biosynthetic process	Biological process	327	4892	930	16672	1.1983	4.54272e-05	0.00462219	4.34268	0.351613	DBF4//RAD9B//NASP//NFIX//ING4//REV1//PTMS//RBMS1//RRM2//ING5//DHFR//E2F6//BACH1//ZHX1//PLK3//RIPPLY2//E2F7//ZNF296//DDIT3//EDN1//NR2F6//ESR1//ESRRA//ETV3//CPEB3//WDTC1//ZFPM2//RYBP//FOSB//GATA2//NR6A1//HIC1//MYPOP//PDX1//IRF2//MXD1//MSX2//PEG3//PER1//PRRX1//DLL4//PPARG//PKIA//MOSPD1//NKX3-2//PEX2//RFC1//RREB1//SKIL//TCF7L2//VPS72//NR2F2//C1QBP//TLE1//VLDLR//E2F8//HMGA2//SCRT1//MTA2//KLF4//MYOCD//…
GO:0051171	regulation of nitrogen compound metabolic process	Biological process	293	4316	930	16672	1.217	4.5505e-05	0.00462219	4.34194	0.315054	SMARCAD1//DHFR//E2F6//BACH1//RRM2//ZHX1//PLK3//RIPPLY2//E2F7//ZNF296//DDIT3//EDN1//NR2F6//ESR1//ESRRA//ETV3//CPEB3//WDTC1//ZFPM2//RYBP//FOSB//GATA2//NR6A1//HIC1//MYPOP//PDX1//IRF2//MXD1//MSX2//NFIX//PEG3//PER1//PRRX1//DLL4//PPARG//PKIA//MOSPD1//NKX3-2//PEX2//RFC1//RREB1//SKIL//TCF7L2//VPS72//NR2F2//C1QBP//TLE1//VLDLR//E2F8//HMGA2//SCRT1//MTA2//KLF4//MYOCD//FOXP2//HAND1//FNIP1//SMARCA5//FMR1//CELF…
GO:0042471	ear morphogenesis	Biological process	18	112	930	16672	2.88111	4.5684e-05	0.00462219	4.34024	0.0193548	SOX9//LRIG3//SPRY2//DLX5//GATA2//NEUROG1//OTX1//PAX2//PRRX1//FZD3//EYA1//EDN1//NKX3-2//LHFPL5//PDZD7//CTHRC1//VANGL2//GJB6
GO:0043412	macromolecule modification	Biological process	273	3985	930	16672	1.22812	4.97012e-05	0.00494882	4.30363	0.293548	CDKN1A//CDKN1B//CCNA2//CCNT1//THUMPD1//RASGRP1//FRS3//DUSP6//EREG//FGF5//MAPK15//PSME4//GRIN2D//JAK2//KIT//MAP3K1//NRAS//MAPK6//PSMA1//RASGRF1//ZFP36L1//YWHAB//PABPN1//LAMTOR3//RASAL2//RAPGEF2//MAP4K3//MAP3K2//GNAI2//NGF//TGFBR1//ADORA2B//TAB3//NTF3//SPRED2//PPP2R1A//TOPORS//RNF139//TRIM6//HECTD2//C18ORF25//MYLIP//RNF138//FBXW7//RNF20//UNKL//SIAH1//SKP2//UBE2V1//CBFB//LONRF1//NPEPPS//CDC34//FBXO1…
GO:0007399	nervous system development	Biological process	157	2099	930	16672	1.34089	5.6303e-05	0.00551857	4.24947	0.168817	SEMA3A//DCX//GAS6//GATA2//TLX3//PEX7//RELN//SPOCK1//NR2F2//FZD3//RAPGEF2//TRIM71//APAF1//PAX2//PRKACB//VANGL2//PHACTR4//ST14//OTP//VEGFC//RAB10//SLITRK1//NTNG1//SLITRK5//PAK1//DSCAML1//SPAST//BRSK1//PARD6B//CREB1//DLX5//FLRT3//NRAS//OTX2//SEMA6A//SIAH1//RPS6KA5//SLIT2//NRXN1//RCAN1//PDX1//CASZ1//SH3GL3//ACVR1B//MACROD2//STK36//NDUFS4//CA10//SRR//BOK//CTTNBP2//EGR3//DYNLL2//CHN1//POU3F1//FGF5//RNF…
GO:0009889	regulation of biosynthetic process	Biological process	288	4252	930	16672	1.21424	6.56226e-05	0.00627414	4.18295	0.309677	DHFR//E2F6//BACH1//RRM2//ZHX1//PLK3//RIPPLY2//E2F7//ZNF296//DDIT3//EDN1//NR2F6//ESR1//ESRRA//ETV3//CPEB3//WDTC1//ZFPM2//RYBP//FOSB//GATA2//NR6A1//HIC1//MYPOP//PDX1//IRF2//MXD1//MSX2//NFIX//PEG3//PER1//PRRX1//DLL4//PPARG//PKIA//MOSPD1//NKX3-2//PEX2//RFC1//RREB1//SKIL//TCF7L2//VPS72//NR2F2//C1QBP//TLE1//VLDLR//E2F8//HMGA2//SCRT1//MTA2//KLF4//MYOCD//FOXP2//HAND1//FNIP1//SMARCA5//NLN//PPP2R1A//H2AFX/…
GO:0048523	negative regulation of cellular process	Biological process	283	4169	930	16672	1.21691	6.70024e-05	0.00627414	4.17391	0.304301	ZHX1//PLK3//RIPPLY2//E2F7//ZNF296//DDIT3//E2F6//EDN1//NR2F6//ESR1//ESRRA//ETV3//CPEB3//WDTC1//ZFPM2//RYBP//FOSB//GATA2//NR6A1//HIC1//MYPOP//PDX1//IRF2//MXD1//MSX2//NFIX//PEG3//PER1//PRRX1//DLL4//PPARG//PKIA//MOSPD1//BACH1//NKX3-2//PEX2//RFC1//RREB1//SKIL//TCF7L2//VPS72//NR2F2//C1QBP//TLE1//VLDLR//E2F8//HMGA2//SCRT1//MTA2//KLF4//MYOCD//FOXP2//HAND1//FNIP1//SMARCA5//DUSP6//SPRED2//PPP2R1A//KIRREL//…
GO:0070848	response to growth factor	Biological process	58	617	930	16672	1.68518	6.70121e-05	0.00627414	4.17385	0.0623656	CREB1//FKBP1A//FOS//GCNT2//RHOA//SMAD9//SKIL//TGFBR1//TGFBR3//CBL//ACVR1//FRS3//TRIM71//SPRED2//FGF5//FLRT3//POLR2K//KIF16B//PTBP1//TOB1//FSTL1//DLX5//LRP4//RGMA//ZFYVE16//LRG1//SDCBP//MYOCD//PEG10//MSX2//RBPMS2//VWC2//CTDSPL2//VEGFC//MMRN2//GRB10//EGR3//DLL4//RDX//CCNA2//RAPGEF2//DUSP6//OTX2//SPRY2//ZFP36L1//CD44//NGF//CASP3//GAS6//ANGPT2//RPS6KB1//KLF4//PAX2//SOX9//EDN1//APAF1//SLIT2//CDC34
GO:0048583	regulation of response to stimulus	Biological process	243	3503	930	16672	1.24357	6.92274e-05	0.00638623	4.15972	0.26129	MAP4K3//MAP3K2//GNAI2//JAK2//MAP3K1//NGF//TGFBR1//LAMTOR3//ADORA2B//DUSP6//TAB3//KIT//NTF3//SPRED2//PPP2R1A//BTK//STX7//GAS6//ADRB2//THRA//PSME4//CLEC4E//NRAS//PAK1//PRKACB//PSMA1//UBE2V1//RPS6KA5//TRIM6//F3//PPARG//SLIT2//CXCL9//SH2D1B//ADCYAP1//CCR7//C7//EREG//FBXW7//CBL//C1QBP//RAB7A//NRK//GAB1//RIC8B//RGS16//RPGRIP1L//OTX2//YWHAG//TOB1//CHN1//LASP1//ARHGAP6//ITSN2//SH3BGR//FCRL2//CNTNAP1//SH2…
GO:0032870	cellular response to hormone stimulus	Biological process	56	591	930	16672	1.69866	7.20583e-05	0.00655104	4.14232	0.0602151	THRA//GAB1//IGF1R//ATP6V1H//PDK4//ATP6V0C//PIK3R1//PIK3R2//ATP6V1G1//FSHR//NR5A2//LATS2//KDM3A//ESR1//NR6A1//JAK2//RAB10//WDTC1//PAK1//PPARG//CPEB1//ZFP36L1//YWHAG//SKP2//KMT2D//ACSL1//AGTR1//NR2F6//ESRRA//HNF4A//PAQR9//NR3C2//NR2F2//OR51E2//CCNA2//GRB10//RPS6KB1//LEPROT//EDN1//GNG5//PRKACB//PRKAR1A//ATP1A3//ADCYAP1//AQP1//KIT//RDX//RAP1B//CREBRF//CREB1//PER1//CLOCK//FOS//FOSB//IGFBP7//SLIT2
GO:0022402	cell cycle process	Biological process	105	1306	930	16672	1.44129	7.86389e-05	0.00704717	4.10436	0.112903	SMC1A//ESPL1//CCNG2//RAD9B//H2AFX//CLOCK//CDKN1A//CDKN1B//PLK2//DBF4//PLK3//TRIM71//DHFR//LATS2//GSPT1//PPP3CA//BCAT1//RPS6KB1//RRM2//SKP2//ACVR1//ACVR1B//CDC34//E2F6//BACH1//DCTN2//PLK4//CEP250//PPP2R1A//TUBG1//YWHAG//TUBA1A//CEP76//CEP135//BIN3//SPRY2//EYA1//NUMA1//CHMP4B//SPAST//SEPT6//ZFYVE26//AHCTF1//RALB//RAB11FIP4//E2F7//ZNF385A//CNOT7//DDIT3//EIF4G2//GAS6//MLF1//ING4//SKIL//TCF7L2//TGFBR1…
GO:0003002	regionalization	Biological process	36	328	930	16672	1.96758	8.22605e-05	0.00726788	4.08481	0.0387097	RIPPLY2//PLXNA2//POGLUT1//HOXC11//PBX3//HOXA3//HOXA5//HOXA9//HOXA10//HOXB8//MSX2//OTX1//PBX1//VANGL2//ALX4//NR2F2//TGFBR1//DUSP6//EDN1//SP8//LRP4//DSCAML1//CHSY1//RELN//DMRT3//RPGRIP1L//SEMA3A//PAX2//DDIT3//WNT8B//DLL4//IRX3//OTX2//GPR161//PRKACB//ACVR1
GO:0031326	regulation of cellular biosynthetic process	Biological process	284	4200	930	16672	1.2122	8.63489e-05	0.00752315	4.06374	0.305376	DHFR//E2F6//BACH1//RRM2//ZHX1//PLK3//RIPPLY2//E2F7//ZNF296//DDIT3//EDN1//NR2F6//ESR1//ESRRA//ETV3//CPEB3//WDTC1//ZFPM2//RYBP//FOSB//GATA2//NR6A1//HIC1//MYPOP//PDX1//IRF2//MXD1//MSX2//NFIX//PEG3//PER1//PRRX1//DLL4//PPARG//PKIA//MOSPD1//NKX3-2//PEX2//RFC1//RREB1//SKIL//TCF7L2//VPS72//NR2F2//C1QBP//TLE1//VLDLR//E2F8//HMGA2//SCRT1//MTA2//KLF4//MYOCD//FOXP2//HAND1//FNIP1//SMARCA5//PPP2R1A//H2AFX//KMT2…
GO:0045664	regulation of neuron differentiation	Biological process	52	544	930	16672	1.7136	0.000103914	0.00892951	3.98332	0.055914	GRID2//SNAP25//ADCYAP1//EPHA3//ABL2//RELN//RAPGEF2//SEMA3A//SPOCK1//DDX6//TLX3//PBX1//IRX3//MMD//GATA2//VWC2//RHOA//NEUROG1//TCF12//DUOXA1//LIMK1//SOX9//ULK2//RND2//KLF4//CERS2//RGMA//LZTS1//PLXNC1//PLXNA2//SEMA6A//CHN1//LRP4//NGF//SKIL//SLIT2//PPP3CA//CPEB3//FMR1//PALM//MAPK6//PLK2//PRRX1//VLDLR//SYT2//ITSN2//SYT3//RIMS2//EYA1//NTF3//CASZ1//YWHAG
GO:0051338	regulation of transferase activity	Biological process	78	915	930	16672	1.52819	0.000111929	0.00936288	3.95106	0.083871	CDKN1A//CDKN1B//CCNA2//CCNT1//MAP4K3//MAP3K2//GNAI2//JAK2//MAP3K1//NGF//TGFBR1//LAMTOR3//ADORA2B//DUSP6//TAB3//KIT//NTF3//SPRED2//PPP2R1A//EREG//FBXW7//CBL//LRRC15//FLRT3//GP1BA//CEP85//DEPTOR//TARBP2//YWHAG//VAPB//ADRB2//NRK//GAB1//GAS6//DYNAP//MIDN//PRKACB//PRKAR1A//RASGRP1//PDCD10//EDN1//SPRY2//PAK1//VANGL2//NRBF2//PIK3R1//PIK3R2//KLF4//CCR7//TNFAIP8L3//LATS2//NR2F2//MYOCD//CCNC//ELP4//ADCYAP1…
GO:0048519	negative regulation of biological process	Biological process	300	4486	930	16672	1.19886	0.000113228	0.00936288	3.94605	0.322581	ZHX1//PLK3//RIPPLY2//E2F7//ZNF296//DDIT3//E2F6//EDN1//NR2F6//ESR1//ESRRA//ETV3//CPEB3//WDTC1//ZFPM2//RYBP//FOSB//GATA2//NR6A1//HIC1//MYPOP//PDX1//IRF2//MXD1//MSX2//NFIX//PEG3//PER1//PRRX1//DLL4//PPARG//PKIA//MOSPD1//BACH1//NKX3-2//PEX2//RFC1//RREB1//SKIL//TCF7L2//VPS72//NR2F2//C1QBP//TLE1//VLDLR//E2F8//HMGA2//SCRT1//MTA2//KLF4//MYOCD//FOXP2//HAND1//FNIP1//SMARCA5//DUSP6//SPRED2//PPP2R1A//BTK//RPS…
GO:2000113	negative regulation of cellular macromolecule biosynthetic process	Biological process	103	1288	930	16672	1.43359	0.000113435	0.00936288	3.94525	0.110753	ZHX1//PLK3//RIPPLY2//E2F7//ZNF296//DDIT3//E2F6//EDN1//NR2F6//ESR1//ESRRA//ETV3//CPEB3//WDTC1//ZFPM2//RYBP//FOSB//GATA2//NR6A1//HIC1//MYPOP//PDX1//IRF2//MXD1//MSX2//NFIX//PEG3//PER1//PRRX1//DLL4//PPARG//PKIA//MOSPD1//BACH1//NKX3-2//PEX2//RFC1//RREB1//SKIL//TCF7L2//VPS72//NR2F2//C1QBP//TLE1//VLDLR//E2F8//HMGA2//SCRT1//MTA2//KLF4//MYOCD//FOXP2//HAND1//FNIP1//SMARCA5//H2AFX//KMT2D//TNRC18//TARBP2//CR…
GO:0010556	regulation of macromolecule biosynthetic process	Biological process	272	4021	930	16672	1.21266	0.000129408	0.0105426	3.88804	0.292473	DHFR//E2F6//BACH1//RRM2//ZHX1//PLK3//RIPPLY2//E2F7//ZNF296//DDIT3//EDN1//NR2F6//ESR1//ESRRA//ETV3//CPEB3//WDTC1//ZFPM2//RYBP//FOSB//GATA2//NR6A1//HIC1//MYPOP//PDX1//IRF2//MXD1//MSX2//NFIX//PEG3//PER1//PRRX1//DLL4//PPARG//PKIA//MOSPD1//NKX3-2//PEX2//RFC1//RREB1//SKIL//TCF7L2//VPS72//NR2F2//C1QBP//TLE1//VLDLR//E2F8//HMGA2//SCRT1//MTA2//KLF4//MYOCD//FOXP2//HAND1//FNIP1//SMARCA5//PPP2R1A//H2AFX//KMT2…
GO:0009887	animal organ morphogenesis	Biological process	81	965	930	16672	1.50474	0.000137535	0.011061	3.86159	0.0870968	MGP//SOX9//THRA//EYA1//PAX2//PBX1//HOXC11//VANGL2//HAND1//DLX5//PEX7//FKBP1A//TGFBR3//ACVR1//ZFPM2//MSX2//DLL4//TGFBR1//HOXA3//TOPORS//FJX1//MSN//PLAG1//LRIG3//GJB6//SPRY2//GATA2//NEUROG1//OTX1//PRRX1//FZD3//EDN1//NKX3-2//LRP4//ODAM//AQP1//DMRT3//RSPO2//RBPMS2//COL8A2//IRX5//HOXA5//HOXB8//DSCAML1//ALX4//CSRNP1//ZFAND5//TNNI1//CTHRC1//PSME4//RHOA//ROR1//PSMA1//LHFPL5//PDZD7//MMP2//RIPPLY2//CHSY1//…
GO:0043549	regulation of kinase activity	Biological process	67	762	930	16672	1.57625	0.000141325	0.0112219	3.84978	0.072043	CDKN1A//CDKN1B//CCNA2//CCNT1//MAP4K3//MAP3K2//GNAI2//JAK2//MAP3K1//NGF//TGFBR1//LAMTOR3//ADORA2B//DUSP6//TAB3//KIT//NTF3//SPRED2//PPP2R1A//EREG//FBXW7//CBL//LRRC15//FLRT3//GP1BA//CEP85//DEPTOR//TARBP2//YWHAG//VAPB//ADRB2//NRK//GAB1//GAS6//DYNAP//MIDN//PRKACB//PRKAR1A//RASGRP1//PDCD10//EDN1//SPRY2//PAK1//VANGL2//NRBF2//PIK3R1//PIK3R2//KLF4//CCR7//TNFAIP8L3//LATS2//NR2F2//MYOCD//CCNC//ELP4//ADCYAP1…
GO:0051254	positive regulation of RNA metabolic process	Biological process	108	1376	930	16672	1.40705	0.00015934	0.0124774	3.79768	0.116129	MYOCD//TOPORS//MAP3K2//FOXN3//CREB1//DDIT3//DLX5//ESR1//FOS//NR5A2//TOX3//HMGA1//HNF4A//FOXN2//OTX2//PAX2//PCBD1//POU3F1//PPARG//KDM3A//RNF20//SMARCAD1//RFC1//GPBP1L1//RREB1//SOX9//TAF4//NR2F2//TGFBR1//UBE2V1//ZNF711//CNBP//HMBOX1//KAT6A//HMGA2//ING5//SMARCA5//CCNA2//ACVR1//KLF4//CLOCK//RNF10//U2AF2//PIK3R1//CCNT1//ADCYAP1//NCOA7//KLF14//E2F7//ADRB2//E2F5//EDN1//ELK3//TET3//ESRRA//EYA1//IKZF2//ZF…
GO:0010033	response to organic substance	Biological process	194	2741	930	16672	1.26881	0.000162374	0.0124774	3.78948	0.208602	GAS6//PDE1B//PPP3CA//THRA//CREBRF//DDIT3//VAPB//CREB1//FKBP1A//FOS//GCNT2//RHOA//SMAD9//SKIL//TGFBR1//TGFBR3//CBL//ACVR1//GNAI2//GAB1//IGF1R//ATP6V1H//PDK4//ATP6V0C//PIK3R1//PIK3R2//ATP6V1G1//FRS3//TRIM71//SPRED2//FGF5//FLRT3//POLR2K//KIF16B//PTBP1//TUB//RAP1B//SLC6A1//CDKN1B//ACVR1C//ANGPT2//HNF4A//SIDT2//APOM//GPAM//RPS6KB1//TCF7L2//CASP3//FSHR//NR5A2//LATS2//KDM3A//TARBP2//CDKN1A//CYP2E1//CLIP…
GO:0042472	inner ear morphogenesis	Biological process	15	92	930	16672	2.92286	0.000163103	0.0124774	3.78754	0.016129	SOX9//LRIG3//EYA1//LHFPL5//PDZD7//CTHRC1//PAX2//VANGL2//SPRY2//DLX5//GATA2//NEUROG1//OTX1//PRRX1//FZD3
GO:0009966	regulation of signal transduction	Biological process	188	2646	930	16672	1.27372	0.000171372	0.012952	3.76606	0.202151	MAP4K3//MAP3K2//GNAI2//JAK2//MAP3K1//NGF//TGFBR1//LAMTOR3//ADORA2B//DUSP6//TAB3//KIT//NTF3//SPRED2//PPP2R1A//GAS6//ADRB2//THRA//EREG//FBXW7//CBL//RAB7A//NRK//GAB1//ADCYAP1//RIC8B//RGS16//RPGRIP1L//OTX2//TOB1//CHN1//LASP1//ARHGAP6//ITSN2//SH3BGR//FCRL2//CNTNAP1//SH2D2A//ACVR1//PDE4D//LRIG2//F3//FSHR//AKAP6//CLIP3//SDCBP//ACVR1B//RASGRP1//FGF5//PIP5K1C//PIK3R1//PIK3R2//KLF4//RELN//SOX9//PLEK//YWHAB…
GO:0010629	negative regulation of gene expression	Biological process	112	1441	930	16672	1.39335	0.000175854	0.0131326	3.75485	0.12043	ZHX1//PLK3//RIPPLY2//E2F7//ZNF296//DDIT3//E2F6//EDN1//NR2F6//ESR1//ESRRA//ETV3//CPEB3//WDTC1//ZFPM2//RYBP//FOSB//GATA2//NR6A1//HIC1//MYPOP//PDX1//IRF2//MXD1//MSX2//NFIX//PEG3//PER1//PRRX1//DLL4//PPARG//PKIA//MOSPD1//BACH1//NKX3-2//PEX2//RFC1//RREB1//SKIL//TCF7L2//VPS72//NR2F2//C1QBP//TLE1//VLDLR//E2F8//HMGA2//SCRT1//MTA2//KLF4//MYOCD//FOXP2//HAND1//FNIP1//SMARCA5//H2AFX//KMT2D//TNRC18//TARBP2//CR…
GO:0008284	positive regulation of cell proliferation	Biological process	70	812	930	16672	1.54542	0.000181319	0.0133814	3.74156	0.0752688	LRG1//EGR3//F3//TGFBR1//VEGFC//OTP//FZD3//PRRX1//SOX9//FOXP2//CDKN1A//BST1//RREB1//CTHRC1//HLA-DMB//GPAM//EBI3//EREG//ESR1//GAS6//AQP1//NDUFS4//CCNA2//EDN1//RBPMS2//RPS6KB1//SKP2//DLX5//EYA1//PAX2//ZFPM2//TGFBR3//ODAM//PLAG1//GNG5//JAK2//MMP2//DLL4//HMGA2//FOXE3//CDKN1B//PDCD10//ADCYAP1//FGF5//GCNT2//GNAI2//DYNAP//CNOT7//HOXA3//ACER2//IGF1R//PDX1//KIT//NMB//NTF3//PAK1//PBX1//PGGT1B//EIF5A2//RPRD1…
GO:0090051	negative regulation of cell migration involved in sprouting angiogenesis	Biological process	5	11	930	16672	8.14858	0.000186097	0.0135742	3.73026	0.00537634	PDCD10//RHOA//DLL4//MMRN2//KLF4
GO:0032268	regulation of cellular protein metabolic process	Biological process	166	2296	930	16672	1.29611	0.000192886	0.0139078	3.7147	0.178495	CDKN1A//CDKN1B//CCNA2//CCNT1//MAP4K3//MAP3K2//GNAI2//JAK2//MAP3K1//NGF//TGFBR1//LAMTOR3//ADORA2B//DUSP6//TAB3//KIT//NTF3//SPRED2//PPP2R1A//NDUFS4//FNIP1//KIRREL//PPP1R15B//SLIT2//RASGRP1//CLIP3//GAS6//PAK1//ODAM//PELI2//RALB//SOX9//EREG//FBXW7//CBL//DDX6//MIF4GD//EIF1B//EIF4B//EIF4G2//EIF3J//GATC//LRRC15//FLRT3//GP1BA//CEP85//DEPTOR//TARBP2//YWHAG//ANP32B//F3//APAF1//ACER2//PPARG//BOK//CASP3//VAP…
GO:0008283	cell proliferation	Biological process	141	1900	930	16672	1.33036	0.000205041	0.0146162	3.68816	0.151613	PRKX//NR2F2//TGFBR1//LRG1//EGR3//F3//VEGFC//OTP//FZD3//PRRX1//SOX9//FOXP2//GAPT//PLCL2//CDKN1B//PDCD10//ADCYAP1//EDN1//EREG//FGF5//GCNT2//GNAI2//DYNAP//CNOT7//HOXA3//ACER2//IGF1R//PDX1//KIT//NMB//NTF3//PAK1//PBX1//PGGT1B//EIF5A2//RPRD1B//SDCBP//SSR1//STX3//CNBP//TET1//FOSL1//KMT2D//APLN//MYOCD//SLC25A27//TOB1//SPRY2//CDKN1A//GJB6//ADAMTS8//RNF139//E2F7//C18ORF54//ARID2//NRK//ETV3//PDS5B//HMGA1//H…
GO:0009059	macromolecule biosynthetic process	Biological process	331	5054	930	16672	1.17408	0.00021452	0.014654	3.66853	0.355914	DBF4//RAD9B//NASP//NFIX//ING4//REV1//PTMS//RBMS1//RRM2//ING5//DHFR//E2F6//BACH1//ZHX1//PLK3//RIPPLY2//E2F7//ZNF296//DDIT3//EDN1//NR2F6//ESR1//ESRRA//ETV3//CPEB3//WDTC1//ZFPM2//RYBP//FOSB//GATA2//NR6A1//HIC1//MYPOP//PDX1//IRF2//MXD1//MSX2//PEG3//PER1//PRRX1//DLL4//PPARG//PKIA//MOSPD1//NKX3-2//PEX2//RFC1//RREB1//SKIL//TCF7L2//VPS72//NR2F2//C1QBP//TLE1//VLDLR//E2F8//HMGA2//SCRT1//MTA2//KLF4//MYOCD//…
GO:0048568	embryonic organ development	Biological process	41	410	930	16672	1.79269	0.000214718	0.014654	3.66813	0.044086	GATA2//VANGL2//HAND1//PAX2//ACVR1//SOX9//LRIG3//KIT//PBX1//GJB6//SPRY2//DLX5//NEUROG1//OTX1//PRRX1//FZD3//EYA1//EDN1//NKX3-2//RBPMS2//IRX5//TGFBR1//HOXA3//HOXA5//HOXB8//DSCAML1//ALX4//LHFPL5//PDZD7//HOXC11//ST14//PLK4//E2F7//NR2F2//E2F8//ZFP36L1//GAB1//NRK//PHACTR4//CTHRC1//ZFPM2
GO:0051252	regulation of RNA metabolic process	Biological process	250	3681	930	16672	1.21753	0.000214844	0.014654	3.66788	0.268817	DHFR//E2F6//BACH1//RRM2//ZHX1//PLK3//RIPPLY2//E2F7//ZNF296//DDIT3//EDN1//NR2F6//ESR1//ESRRA//ETV3//CPEB3//WDTC1//ZFPM2//RYBP//FOSB//GATA2//NR6A1//HIC1//MYPOP//PDX1//IRF2//MXD1//MSX2//NFIX//PEG3//PER1//PRRX1//DLL4//PPARG//PKIA//MOSPD1//NKX3-2//PEX2//RFC1//RREB1//SKIL//TCF7L2//VPS72//NR2F2//C1QBP//TLE1//VLDLR//E2F8//HMGA2//SCRT1//MTA2//KLF4//MYOCD//FOXP2//HAND1//FNIP1//SMARCA5//FMR1//CELF4//PTBP1//…
GO:0007049	cell cycle	Biological process	126	1666	930	16672	1.35581	0.000214917	0.014654	3.66773	0.135484	SMC1A//ESPL1//CCNG2//RAD9B//H2AFX//CLOCK//CDKN1A//CDKN1B//CCNA2//CCNT1//PLK2//DBF4//PLK3//TRIM71//DHFR//LATS2//GSPT1//PPP3CA//BCAT1//RPS6KB1//RRM2//SKP2//ACVR1//ACVR1B//CDC34//E2F6//BACH1//DCTN2//PLK4//CEP250//PPP2R1A//TUBG1//YWHAG//TUBA1A//CEP76//CEP135//BIN3//SPRY2//EYA1//NUMA1//CHMP4B//SPAST//SEPT6//ZFYVE26//AHCTF1//RALB//RAB11FIP4//UHRF2//E2F5//PHACTR4//LIN52//E2F7//ZNF385A//CNOT7//DDIT3//EIF…
GO:0048666	neuron development	Biological process	78	935	930	16672	1.4955	0.000221897	0.0149673	3.65385	0.083871	RAB10//SLITRK1//NTNG1//SLITRK5//PAK1//PAX2//DSCAML1//SPAST//BRSK1//PARD6B//SEMA3A//CREB1//DLX5//FLRT3//NRAS//OTX2//RELN//SEMA6A//SIAH1//RPS6KA5//SLIT2//NRXN1//DYNLL2//CHN1//GRID2//SNAP25//ADCYAP1//EPHA3//ABL2//RAPGEF2//SPOCK1//PLXNC1//PLXNA2//GATA2//CDH11//DHFR//JAK2//HDGFRP3//RASGRF1//STX3//TOPORS//VANGL2//FZD3//IRX5//LIMK1//ULK2//RND2//KLF4//CERS2//RGMA//NGF//NTF3//CNTNAP1//LRP4//VLDLR//LZTS1//…
GO:0032879	regulation of localization	Biological process	171	2384	930	16672	1.28586	0.000226201	0.0150953	3.64551	0.183871	RALB//AGTR1//ADRB2//PER1//SDCBP//FMR1//NTF3//MIA3//SLIT2//CXCL9//TRIM6//EDN1//THRA//ADCYAP1//HNF4A//SNAP25//CLOCK//AQP1//TRPC3//DLL4//NR2F2//SEMA3A//RREB1//SOX9//MTA2//SCN3B//SCN4B//CLIP3//PPIF//PDE4D//AKAP6//FBXW7//PPARG//APOC4//SLC6A1//RPS6KB1//PIK3R1//CLTCL1//CREB1//NMB//CPLX2//CPLX1//RIMS2//SYT2//SYT10//SYT3//ABL2//SNX12//ZFYVE16//PLXNC1//FLNA//GAB1//RHOA//PLXNA2//PRKX//PARD6B//PDCD10//LRRC15…
GO:0010628	positive regulation of gene expression	Biological process	124	1639	930	16672	1.35627	0.000239088	0.0157874	3.62144	0.133333	MYOCD//PAIP1//CPEB3//FMR1//RPS6KB1//TARBP2//TOPORS//MAP3K2//FOXN3//CREB1//DDIT3//DLX5//ESR1//FOS//NR5A2//TOX3//HMGA1//HNF4A//FOXN2//OTX2//PAX2//PCBD1//POU3F1//PPARG//KDM3A//RNF20//SMARCAD1//RFC1//GPBP1L1//RREB1//SOX9//TAF4//NR2F2//TGFBR1//UBE2V1//ZNF711//CNBP//HMBOX1//KAT6A//HMGA2//ING5//SMARCA5//CCNA2//ACVR1//KLF4//CLOCK//RNF10//U2AF2//PIK3R1//CCNT1//POLR2K//EIF5A2//ADCYAP1//NCOA7//KLF14//E2F7//…
GO:0009725	response to hormone	Biological process	70	821	930	16672	1.52848	0.000250117	0.0163436	3.60186	0.0752688	THRA//GAB1//IGF1R//ATP6V1H//PDK4//ATP6V0C//PIK3R1//PIK3R2//ATP6V1G1//FSHR//NR5A2//LATS2//KDM3A//ESR1//NR6A1//JAK2//PAPPA//TGFBR3//FOS//FOSB//FOSL1//ACVR1C//RPS6KB1//GALP//RAB10//WDTC1//PAK1//PPARG//CPEB1//ZFP36L1//YWHAG//IGFBP7//SLIT2//SKP2//KMT2D//ACSL1//CREB1//CCNA2//CCR7//EDN1//AGTR1//NR2F6//ESRRA//HNF4A//PAQR9//NR3C2//NR2F2//OR51E2//CDKN1B//EREG//GRB10//IDH1//PDX1//CASP3//TRIM63//CDKN1A//LEPR…
GO:0012501	programmed cell death	Biological process	133	1787	930	16672	1.33423	0.000281135	0.018181	3.55108	0.143011	TNFRSF21//BOK//BTK//FNIP1//NME6//SEMA3A//GJB6//PLK3//RNF152//PEG10//RYBP//ZNF385A//GAS6//FBXO10//TOX3//SIAH3//APAF1//JAK2//C6ORF120//MAP3K1//PAK1//ING4//GULP1//PDE1B//PEG3//PPP2R1A//C8ORF4//SEMA6A//RALB//RPS6KB1//HIF3A//CSRNP1//SIAH1//ZFP36L1//TGFBR1//C1QBP//CASP3//NOA1//YARS//SHF//ESPL1//KPNB1//CDKN1B//ANP32B//F3//ACER2//NGF//PPARG//PPIF//TOPORS//SPRY2//CDKN1A//CEACAM5//PLK2//PDCD10//EGR3//FOXE3…
GO:0009954	proximal/distal pattern formation	Biological process	8	32	930	16672	4.48172	0.000288276	0.0184526	3.54019	0.00860215	IRX3//SP8//CHSY1//HOXA9//HOXA10//HOXC11//LRP4//PBX1
GO:0019219	regulation of nucleobase-containing compound metabolic process	Biological process	269	4018	930	16672	1.20018	0.000291782	0.0184883	3.53494	0.289247	SMARCAD1//DHFR//E2F6//BACH1//RRM2//ZHX1//PLK3//RIPPLY2//E2F7//ZNF296//DDIT3//EDN1//NR2F6//ESR1//ESRRA//ETV3//CPEB3//WDTC1//ZFPM2//RYBP//FOSB//GATA2//NR6A1//HIC1//MYPOP//PDX1//IRF2//MXD1//MSX2//NFIX//PEG3//PER1//PRRX1//DLL4//PPARG//PKIA//MOSPD1//NKX3-2//PEX2//RFC1//RREB1//SKIL//TCF7L2//VPS72//NR2F2//C1QBP//TLE1//VLDLR//E2F8//HMGA2//SCRT1//MTA2//KLF4//MYOCD//FOXP2//HAND1//FNIP1//SMARCA5//FMR1//CELF…
GO:0060707	trophoblast giant cell differentiation	Biological process	5	12	930	16672	7.46953	0.000304389	0.0190944	3.51657	0.00537634	PLK4//E2F7//NR2F2//E2F8//HAND1
GO:0002011	morphogenesis of an epithelial sheet	Biological process	10	49	930	16672	3.65855	0.000312492	0.0194086	3.50516	0.0107527	DLL4//FLRT3//VANGL2//MSX2//PDCD10//FLNA//RHOA//PHACTR4//PHLDB2//RREB1
GO:0045893	positive regulation of transcription, DNA-templated	Biological process	102	1310	930	16672	1.39583	0.000326806	0.01958	3.48571	0.109677	MYOCD//HMGA1//CREB1//ADCYAP1//NCOA7//KLF14//E2F7//ADRB2//DDIT3//E2F5//EDN1//ELK3//TET3//ESR1//ESRRA//EYA1//IKZF2//ZFPM2//FOS//FOSB//NR5A2//GATA2//NR6A1//CNOT7//HNF4A//HOXA5//HOXA10//HOXC11//PDX1//IRF2//NEUROG1//NFIX//OTX1//OTX2//PAX2//PBX1//PBX3//ARID4B//PEG3//PER1//PIK3R1//PIK3R2//PLAG1//PRRX1//POU3F1//PPARG//PPP3CA//PPP3R1//KDM3A//DCAF6//MOSPD1//RGMA//BACH1//RPRD1B//ALX4//HIF3A//CSRNP1//SOX9//T…
GO:1903508	positive regulation of nucleic acid-templated transcription	Biological process	102	1310	930	16672	1.39583	0.000326806	0.01958	3.48571	0.109677	MYOCD//TOPORS//MAP3K2//FOXN3//CREB1//DDIT3//DLX5//ESR1//FOS//NR5A2//TOX3//HMGA1//HNF4A//FOXN2//OTX2//PAX2//PCBD1//POU3F1//PPARG//KDM3A//RNF20//SMARCAD1//RFC1//GPBP1L1//RREB1//SOX9//TAF4//NR2F2//TGFBR1//UBE2V1//ZNF711//CNBP//HMBOX1//KAT6A//HMGA2//ING5//SMARCA5//CCNA2//ACVR1//KLF4//CLOCK//RNF10//ADCYAP1//NCOA7//KLF14//E2F7//ADRB2//E2F5//EDN1//ELK3//TET3//ESRRA//EYA1//IKZF2//ZFPM2//FOSB//GATA2//NR6A…
GO:0016310	phosphorylation	Biological process	157	2176	930	16672	1.29344	0.000327495	0.01958	3.4848	0.168817	CDKN1A//CDKN1B//CCNA2//CCNT1//RASGRP1//FRS3//DUSP6//EREG//FGF5//MAPK15//PSME4//GRIN2D//JAK2//KIT//MAP3K1//NRAS//MAPK6//PSMA1//RASGRF1//ZFP36L1//YWHAB//PABPN1//LAMTOR3//RASAL2//RAPGEF2//MAP4K3//MAP3K2//GNAI2//NGF//TGFBR1//ADORA2B//TAB3//NTF3//SPRED2//PPP2R1A//NDUFS4//FNIP1//KIRREL//PPP1R15B//SLIT2//CLIP3//GAS6//PAK1//ODAM//PELI2//RALB//SOX9//FBXW7//CBL//TPI1//NME6//AK9//PLK4//PLK2//TLK2//PLK3//ACV…
GO:0035295	tube development	Biological process	52	570	930	16672	1.63543	0.000327737	0.01958	3.48447	0.055914	EDN1//DLL4//ACVR1//ARG2//SMAD9//SLIT2//EYA1//PAX2//PBX1//SOX9//TRIM71//APAF1//PRKACB//VANGL2//PHACTR4//ST14//FZD3//HAND1//RPGRIP1L//PLXNA2//ZFP36L1//ZFPM2//CRISPLD2//HOXA5//STK40//MYOCD//FOXP2//RBPMS2//GATA2//PDX1//KIT//CLDN18//ALX4//PAK1//CREB1//SPRY2//RSPO2//DLG5//MSX2//NUMA1//THRA//PRKX//CDKN1A//NKX3-2//ESR1//CCM2//AQP11//IRX3//AQP2//CTHRC1//RHOA//GPR161
GO:0051172	negative regulation of nitrogen compound metabolic process	Biological process	112	1467	930	16672	1.36865	0.000349305	0.0206716	3.45679	0.12043	ZHX1//PLK3//RIPPLY2//E2F7//ZNF296//DDIT3//E2F6//EDN1//NR2F6//ESR1//ESRRA//ETV3//CPEB3//WDTC1//ZFPM2//RYBP//FOSB//GATA2//NR6A1//HIC1//MYPOP//PDX1//IRF2//MXD1//MSX2//NFIX//PEG3//PER1//PRRX1//DLL4//PPARG//PKIA//MOSPD1//BACH1//NKX3-2//PEX2//RFC1//RREB1//SKIL//TCF7L2//VPS72//NR2F2//C1QBP//TLE1//VLDLR//E2F8//HMGA2//SCRT1//MTA2//KLF4//MYOCD//FOXP2//HAND1//FNIP1//SMARCA5//H2AFX//KMT2D//TNRC18//GNAI2//PAL…
GO:0006355	regulation of transcription, DNA-templated	Biological process	239	3527	930	16672	1.21478	0.000361435	0.0211895	3.44197	0.256989	DHFR//E2F6//BACH1//RRM2//ZHX1//PLK3//RIPPLY2//E2F7//ZNF296//DDIT3//EDN1//NR2F6//ESR1//ESRRA//ETV3//CPEB3//WDTC1//ZFPM2//RYBP//FOSB//GATA2//NR6A1//HIC1//MYPOP//PDX1//IRF2//MXD1//MSX2//NFIX//PEG3//PER1//PRRX1//DLL4//PPARG//PKIA//MOSPD1//NKX3-2//PEX2//RFC1//RREB1//SKIL//TCF7L2//VPS72//NR2F2//C1QBP//TLE1//VLDLR//E2F8//HMGA2//SCRT1//MTA2//KLF4//MYOCD//FOXP2//HAND1//FNIP1//SMARCA5//H2AFX//KMT2D//TNRC18…
GO:0006915	apoptotic process	Biological process	131	1767	930	16672	1.32904	0.00036908	0.0213462	3.43288	0.14086	TNFRSF21//BOK//BTK//FNIP1//KPNB1//CASP3//CDKN1B//ANP32B//F3//APAF1//ACER2//JAK2//NGF//PPARG//PPIF//TOPORS//SPRY2//CDKN1A//CEACAM5//PLK2//PDCD10//PLK3//EGR3//FOXE3//FLNA//GAS6//IGF1R//AQP1//MSX2//PAFAH2//PAX2//PIK3R1//LIMS2//NKX3-2//RPS6KB1//SOX9//YWHAZ//HMGA2//STK40//CBL//SLC25A27//CD44//HIC1//ADCYAP1//MYOCD//ESR1//FBXO10//DYNAP//NTF3//CARD18//ALX4//SKP2//DLG5//ACVR1C//THRA//EDN1//CREB1//DUSP6//E…
GO:0008219	cell death	Biological process	139	1894	930	16672	1.31565	0.000370913	0.0213462	3.43073	0.149462	TNFRSF21//BOK//BTK//FNIP1//NME6//SEMA3A//GJB6//PLK3//RNF152//PEG10//RYBP//ZNF385A//GAS6//FBXO10//TOX3//SIAH3//APAF1//JAK2//C6ORF120//MAP3K1//PAK1//ING4//GULP1//PDE1B//PEG3//PPP2R1A//C8ORF4//SEMA6A//RALB//RPS6KB1//HIF3A//CSRNP1//SIAH1//ZFP36L1//TGFBR1//C1QBP//CASP3//NOA1//YARS//SHF//ESPL1//KPNB1//CDKN1B//ANP32B//F3//ACER2//NGF//PPARG//PPIF//TOPORS//SPRY2//CDKN1A//CEACAM5//PLK2//PDCD10//EGR3//FOXE3…
GO:1902680	positive regulation of RNA biosynthetic process	Biological process	103	1331	930	16672	1.38728	0.000380264	0.0216854	3.41992	0.110753	MYOCD//TOPORS//MAP3K2//FOXN3//CREB1//DDIT3//DLX5//ESR1//FOS//NR5A2//TOX3//HMGA1//HNF4A//FOXN2//OTX2//PAX2//PCBD1//POU3F1//PPARG//KDM3A//RNF20//SMARCAD1//RFC1//GPBP1L1//RREB1//SOX9//TAF4//NR2F2//TGFBR1//UBE2V1//ZNF711//CNBP//HMBOX1//KAT6A//HMGA2//ING5//SMARCA5//CCNA2//ACVR1//KLF4//CLOCK//RNF10//CCNT1//ADCYAP1//NCOA7//KLF14//E2F7//ADRB2//E2F5//EDN1//ELK3//TET3//ESRRA//EYA1//IKZF2//ZFPM2//FOSB//GATA…
GO:0010557	positive regulation of macromolecule biosynthetic process	Biological process	117	1550	930	16672	1.35319	0.000397037	0.0224379	3.40117	0.125806	MYOCD//EDN1//HOXA5//TCF7L2//PAIP1//CPEB3//FMR1//RPS6KB1//TARBP2//TOPORS//MAP3K2//FOXN3//CREB1//DDIT3//DLX5//ESR1//FOS//NR5A2//TOX3//HMGA1//HNF4A//FOXN2//OTX2//PAX2//PCBD1//POU3F1//PPARG//KDM3A//RNF20//SMARCAD1//RFC1//GPBP1L1//RREB1//SOX9//TAF4//NR2F2//TGFBR1//UBE2V1//ZNF711//CNBP//HMBOX1//KAT6A//HMGA2//ING5//SMARCA5//CCNA2//ACVR1//KLF4//CLOCK//RNF10//MAPK15//E2F7//E2F8//SUCO//EREG//CCNT1//EBI3//I…
GO:0048545	response to steroid hormone	Biological process	37	369	930	16672	1.79755	0.000406825	0.0227197	3.39059	0.0397849	ESR1//NR6A1//KDM3A//JAK2//FOS//FOSB//FOSL1//PAK1//SKP2//KMT2D//NR2F6//ESRRA//NR5A2//HNF4A//PAQR9//NR3C2//PPARG//NR2F2//THRA//OR51E2//PDX1//PAPPA//RPS6KB1//CASP3//TRIM63//CDKN1A//IGFBP7//SLIT2//ATP1A3//ADCYAP1//EDN1//ZFP36L1//AQP1//CREBRF//PER1//CLOCK//IDH1
GO:0006351	transcription, DNA-templated	Biological process	248	3685	930	16672	1.20648	0.000409266	0.0227197	3.38799	0.266667	DHFR//E2F6//BACH1//RRM2//ZHX1//PLK3//RIPPLY2//E2F7//ZNF296//DDIT3//EDN1//NR2F6//ESR1//ESRRA//ETV3//CPEB3//WDTC1//ZFPM2//RYBP//FOSB//GATA2//NR6A1//HIC1//MYPOP//PDX1//IRF2//MXD1//MSX2//NFIX//PEG3//PER1//PRRX1//DLL4//PPARG//PKIA//MOSPD1//NKX3-2//PEX2//RFC1//RREB1//SKIL//TCF7L2//VPS72//NR2F2//C1QBP//TLE1//VLDLR//E2F8//HMGA2//SCRT1//MTA2//KLF4//MYOCD//FOXP2//HAND1//FNIP1//SMARCA5//CREB1//DLX5//ELK3//F…
GO:0032388	positive regulation of intracellular transport	Biological process	30	278	930	16672	1.93456	0.000417332	0.0228961	3.37952	0.0322581	JAK2//RHOA//C8ORF4//FLNA//PIK3R1//PIK3R2//ADORA2B//GATA2//ANP32B//GAS6//CTDSPL2//TCF7L2//TMEM110//PPP3CA//PPP3R1//AKAP6//TGFBR1//STOM//PLK3//FMR1//SNX4//U2AF2//GPR26//LEPROT//FBXW7//ACTL6A//NPEPPS//ATG13//MSN//RDX
GO:0019538	protein metabolic process	Biological process	343	5305	930	16672	1.15908	0.000421972	0.0228961	3.37472	0.368817	CDKN1A//CDKN1B//CCNA2//CCNT1//RASGRP1//FRS3//DUSP6//EREG//FGF5//MAPK15//PSME4//GRIN2D//JAK2//KIT//MAP3K1//NRAS//MAPK6//PSMA1//RASGRF1//ZFP36L1//YWHAB//PABPN1//LAMTOR3//RASAL2//RAPGEF2//MAP4K3//MAP3K2//GNAI2//NGF//TGFBR1//ADORA2B//TAB3//NTF3//SPRED2//PPP2R1A//TOPORS//RNF139//TRIM6//HECTD2//C18ORF25//MYLIP//RNF138//FBXW7//RNF20//UNKL//SIAH1//SKP2//UBE2V1//CBFB//LONRF1//NPEPPS//CDC34//FBXO10//SIAH3/…
GO:0090102	cochlea development	Biological process	9	42	930	16672	3.84147	0.000423394	0.0228961	3.37326	0.00967742	CTHRC1//EYA1//PAX2//VANGL2//SOX9//RPGRIP1L//GATA2//KCNK2//CCNA2
GO:0051094	positive regulation of developmental process	Biological process	91	1152	930	16672	1.4161	0.000434266	0.0232834	3.36224	0.0978495	HOXC11//OTP//VEGFC//FZD3//GCNT2//SDCBP//TGFBR1//AGTR1//THRA//ADCYAP1//EPHA3//ABL2//RELN//RAPGEF2//ADRB2//ACVR1//SOX9//RNF10//RASGRP1//GAS6//EGR3//RREB1//CREB1//GPAM//OTX2//EDN1//TCF7L2//BTK//IL36B//JAK2//ZNF385A//HTR2C//PPARG//ZFP36L1//HOXA5//GATA2//ACVR1B//CXCL9//MMD//VWC2//RHOA//NEUROG1//TCF12//IRX3//DUOXA1//CTHRC1//MSX2//SUCO//FOS//LRG1//F3//ANGPT2//AQP1//LIMK1//EXOSC3//KIT//RPS6KB1//RND2//NGF…
GO:0042325	regulation of phosphorylation	Biological process	104	1352	930	16672	1.37899	0.000440628	0.0234243	3.35593	0.111828	CDKN1A//CDKN1B//CCNA2//CCNT1//MAP4K3//MAP3K2//GNAI2//JAK2//MAP3K1//NGF//TGFBR1//LAMTOR3//ADORA2B//DUSP6//TAB3//KIT//NTF3//SPRED2//PPP2R1A//NDUFS4//FNIP1//KIRREL//PPP1R15B//SLIT2//RASGRP1//CLIP3//GAS6//PAK1//ODAM//PELI2//RALB//SOX9//EREG//FBXW7//CBL//LRRC15//FLRT3//GP1BA//CEP85//DEPTOR//TARBP2//YWHAG//VAPB//ADRB2//NRK//GAB1//TRIM6//SPRY2//SDCBP//ACVR1//ACVR1B//MOB1B//VEGFC//RASSF2//DYNAP//PDCD10//…
GO:0051347	positive regulation of transferase activity	Biological process	55	620	930	16672	1.59029	0.000444427	0.0234277	3.3522	0.0591398	MAP4K3//MAP3K2//GNAI2//JAK2//MAP3K1//NGF//TGFBR1//LAMTOR3//ADORA2B//DUSP6//TAB3//KIT//NTF3//EREG//FBXW7//VAPB//ADRB2//NRK//GAB1//GAS6//DYNAP//PRKACB//PRKAR1A//RASGRP1//PDCD10//EDN1//PAK1//VANGL2//CCR7//TNFAIP8L3//CDKN1B//CCNC//CCNT1//CDKN1A//ADCYAP1//MMD//RELN//VLDLR//RAPGEF2//RASSF2//PSME4//PSMA1//TOPORS//DCUN1D4//DCUN1D1//ARRDC4//MAPK15//HMBOX1//KLF4//SPRY2//ACSL1//RHOA//RALB//EEF1A2//PABPN1
GO:0061564	axon development	Biological process	42	439	930	16672	1.7151	0.000460032	0.0240482	3.33721	0.0451613	RAB10//SLITRK1//NTNG1//SLITRK5//PAK1//PAX2//DSCAML1//SPAST//BRSK1//PARD6B//SEMA3A//CREB1//DLX5//FLRT3//NRAS//OTX2//RELN//SEMA6A//SIAH1//RPS6KA5//SLIT2//NRXN1//CHN1//PLXNC1//PLXNA2//CDH11//DHFR//JAK2//VANGL2//FZD3//LIMK1//ULK2//RND2//KLF4//CERS2//RGMA//RHOA//LRP4//NGF//SKIL//EPHA3//NEFM
GO:0051173	positive regulation of nitrogen compound metabolic process	Biological process	127	1714	930	16672	1.3283	0.000467967	0.0242608	3.32978	0.136559	MYOCD//VAPB//ADCYAP1//ADORA2B//ADRB2//ADRB3//FSHR//PAIP1//CPEB3//FMR1//RPS6KB1//TARBP2//TOPORS//MAP3K2//FOXN3//CREB1//DDIT3//DLX5//ESR1//FOS//NR5A2//TOX3//HMGA1//HNF4A//FOXN2//OTX2//PAX2//PCBD1//POU3F1//PPARG//KDM3A//RNF20//SMARCAD1//RFC1//GPBP1L1//RREB1//SOX9//TAF4//NR2F2//TGFBR1//UBE2V1//ZNF711//CNBP//HMBOX1//KAT6A//HMGA2//ING5//SMARCA5//CCNA2//ACVR1//KLF4//CLOCK//RNF10//CXCL9//GPR161//MAPK15//…
GO:1903671	negative regulation of sprouting angiogenesis	Biological process	5	13	930	16672	6.89495	0.000471977	0.0242681	3.32608	0.00537634	PDCD10//RHOA//DLL4//MMRN2//KLF4
GO:0006366	transcription from RNA polymerase II promoter	Biological process	144	1987	930	16672	1.29918	0.000497054	0.0253498	3.3036	0.154839	ZHX1//PLK3//RIPPLY2//E2F7//ZNF296//DDIT3//E2F6//EDN1//NR2F6//ESR1//ESRRA//ETV3//CPEB3//WDTC1//ZFPM2//RYBP//FOSB//GATA2//NR6A1//HIC1//MYPOP//PDX1//IRF2//MXD1//MSX2//NFIX//PEG3//PER1//PRRX1//DLL4//PPARG//PKIA//MOSPD1//BACH1//NKX3-2//PEX2//RFC1//RREB1//SKIL//TCF7L2//VPS72//NR2F2//C1QBP//TLE1//VLDLR//E2F8//HMGA2//SCRT1//MTA2//KLF4//MYOCD//FOXP2//HAND1//FNIP1//CLP1//U2AF2//SRSF3//PABPN1//TTF2//MED8//F…
GO:0048167	regulation of synaptic plasticity	Biological process	18	135	930	16672	2.39025	0.000510624	0.0258318	3.2919	0.0193548	CPLX2//RASGRF1//KIT//SHISA7//PPFIA3//PLK2//SLC24A2//RELN//SNAP25//STX3//PAIP2//CREB1//FMR1//LZTS1//CPEB3//YWHAG//JPH4//RAPGEF2
GO:0007423	sensory organ development	Biological process	46	497	930	16672	1.65923	0.00052172	0.0260102	3.28256	0.0494624	PAX2//FOXE3//TGFBR1//RAB11FIP4//ACTL6A//TOPORS//FJX1//SOX9//KLF4//LRIG3//GJB6//SPRY2//DLX5//GATA2//NEUROG1//OTX1//PRRX1//FZD3//EYA1//EDN1//NKX3-2//RPGRIP1L//GPD2//FOXP2//COL8A2//CDKN1B//ANP32B//CCM2//SLC25A27//IRX5//SLC4A5//RHO//TUB//LHFPL5//PDZD7//ATP8B1//CTHRC1//VANGL2//CDH23//DLL4//RHOJ//PHACTR4//SKIL//KCNK2//CCNA2//CELF4
GO:1903506	regulation of nucleic acid-templated transcription	Biological process	239	3549	930	16672	1.20725	0.000525097	0.0260102	3.27976	0.256989	DHFR//E2F6//BACH1//RRM2//ZHX1//PLK3//RIPPLY2//E2F7//ZNF296//DDIT3//EDN1//NR2F6//ESR1//ESRRA//ETV3//CPEB3//WDTC1//ZFPM2//RYBP//FOSB//GATA2//NR6A1//HIC1//MYPOP//PDX1//IRF2//MXD1//MSX2//NFIX//PEG3//PER1//PRRX1//DLL4//PPARG//PKIA//MOSPD1//NKX3-2//PEX2//RFC1//RREB1//SKIL//TCF7L2//VPS72//NR2F2//C1QBP//TLE1//VLDLR//E2F8//HMGA2//SCRT1//MTA2//KLF4//MYOCD//FOXP2//HAND1//FNIP1//SMARCA5//H2AFX//KMT2D//TNRC18…
GO:0048562	embryonic organ morphogenesis	Biological process	30	282	930	16672	1.90712	0.000530329	0.0260102	3.27545	0.0322581	VANGL2//HAND1//PAX2//ACVR1//SOX9//LRIG3//GJB6//SPRY2//DLX5//GATA2//NEUROG1//OTX1//PRRX1//FZD3//EYA1//EDN1//NKX3-2//RBPMS2//IRX5//TGFBR1//HOXA3//HOXA5//HOXB8//DSCAML1//ALX4//LHFPL5//PDZD7//HOXC11//PHACTR4//CTHRC1
GO:2001141	regulation of RNA biosynthetic process	Biological process	240	3567	930	16672	1.20618	0.000536124	0.0260102	3.27073	0.258065	DHFR//E2F6//BACH1//RRM2//ZHX1//PLK3//RIPPLY2//E2F7//ZNF296//DDIT3//EDN1//NR2F6//ESR1//ESRRA//ETV3//CPEB3//WDTC1//ZFPM2//RYBP//FOSB//GATA2//NR6A1//HIC1//MYPOP//PDX1//IRF2//MXD1//MSX2//NFIX//PEG3//PER1//PRRX1//DLL4//PPARG//PKIA//MOSPD1//NKX3-2//PEX2//RFC1//RREB1//SKIL//TCF7L2//VPS72//NR2F2//C1QBP//TLE1//VLDLR//E2F8//HMGA2//SCRT1//MTA2//KLF4//MYOCD//FOXP2//HAND1//FNIP1//SMARCA5//H2AFX//KMT2D//TNRC18…
GO:0045944	positive regulation of transcription from RNA polymerase II promoter	Biological process	81	1008	930	16672	1.44055	0.000540058	0.0260102	3.26756	0.0870968	MYOCD//CREB1//DLX5//SMAD9//FOS//DDIT3//FBXW7//ADCYAP1//NCOA7//KLF14//E2F7//ADRB2//E2F5//EDN1//ELK3//TET3//ESR1//ESRRA//EYA1//IKZF2//ZFPM2//FOSB//NR5A2//GATA2//NR6A1//CNOT7//HMGA1//HNF4A//HOXA5//HOXA10//HOXC11//PDX1//IRF2//NEUROG1//NFIX//OTX1//OTX2//PAX2//PBX1//PBX3//ARID4B//PEG3//PER1//PIK3R1//PIK3R2//PLAG1//PRRX1//POU3F1//PPARG//PPP3CA//PPP3R1//KDM3A//DCAF6//MOSPD1//RGMA//BACH1//RPRD1B//ALX4//HI…
GO:0097659	nucleic acid-templated transcription	Biological process	248	3702	930	16672	1.20094	0.000542671	0.0260102	3.26546	0.266667	DHFR//E2F6//BACH1//RRM2//ZHX1//PLK3//RIPPLY2//E2F7//ZNF296//DDIT3//EDN1//NR2F6//ESR1//ESRRA//ETV3//CPEB3//WDTC1//ZFPM2//RYBP//FOSB//GATA2//NR6A1//HIC1//MYPOP//PDX1//IRF2//MXD1//MSX2//NFIX//PEG3//PER1//PRRX1//DLL4//PPARG//PKIA//MOSPD1//NKX3-2//PEX2//RFC1//RREB1//SKIL//TCF7L2//VPS72//NR2F2//C1QBP//TLE1//VLDLR//E2F8//HMGA2//SCRT1//MTA2//KLF4//MYOCD//FOXP2//HAND1//FNIP1//SMARCA5//CREB1//DLX5//ELK3//F…
GO:0045935	positive regulation of nucleobase-containing compound metabolic process	Biological process	120	1610	930	16672	1.33617	0.000543175	0.0260102	3.26506	0.129032	MYOCD//VAPB//ADCYAP1//ADORA2B//ADRB2//ADRB3//FSHR//TOPORS//MAP3K2//FOXN3//CREB1//DDIT3//DLX5//ESR1//FOS//NR5A2//TOX3//HMGA1//HNF4A//FOXN2//OTX2//PAX2//PCBD1//POU3F1//PPARG//KDM3A//RNF20//SMARCAD1//RFC1//GPBP1L1//RREB1//SOX9//TAF4//NR2F2//TGFBR1//UBE2V1//ZNF711//CNBP//HMBOX1//KAT6A//HMGA2//ING5//SMARCA5//CCNA2//ACVR1//KLF4//CLOCK//RNF10//CXCL9//GPR161//MAPK15//E2F7//E2F8//U2AF2//PIK3R1//CCNT1//EYA…
GO:0045860	positive regulation of protein kinase activity	Biological process	43	458	930	16672	1.68309	0.000585445	0.0278219	3.23251	0.0462366	MAP4K3//MAP3K2//GNAI2//JAK2//MAP3K1//NGF//TGFBR1//LAMTOR3//ADORA2B//DUSP6//TAB3//KIT//NTF3//EREG//FBXW7//VAPB//ADRB2//NRK//GAB1//GAS6//DYNAP//PRKACB//PRKAR1A//RASGRP1//PDCD10//EDN1//PAK1//VANGL2//CDKN1B//CCNC//CCNT1//RELN//SPRY2//ACSL1//RHOA//RALB//CDKN1A//RAPGEF2//ADCYAP1//CCR7//MMD//VLDLR//RASSF2
GO:0045597	positive regulation of cell differentiation	Biological process	68	817	930	16672	1.49208	0.000594283	0.0280296	3.22601	0.0731183	OTP//VEGFC//FZD3//GCNT2//SDCBP//TGFBR1//AGTR1//THRA//ADCYAP1//EPHA3//ABL2//RELN//RAPGEF2//SOX9//RASGRP1//GAS6//EGR3//TCF7L2//BTK//IL36B//CREB1//ZNF385A//HTR2C//PPARG//ZFP36L1//HOXA5//GATA2//ACVR1B//CXCL9//MMD//VWC2//RHOA//NEUROG1//TCF12//IRX3//DUOXA1//CTHRC1//MSX2//SUCO//ACVR1//FOS//LIMK1//KIT//RND2//NGF//SKIL//SLIT2//OLFM2//MYOCD//PLAG1//EDN1//CPEB3//FMR1//PALM//MAPK6//AKAP6//PAX2//VLDLR//FLNA//…
GO:0051130	positive regulation of cellular component organization	Biological process	88	1119	930	16672	1.4098	0.000621653	0.0291017	3.20645	0.0946237	FMR1//NTF3//SURF4//ADCYAP1//EPHA3//ABL2//RELN//RAPGEF2//PLEK//CCR7//KIRREL//RNF20//TET1//CDKN1B//SPAST//KIT//FNIP1//NEUROG1//MAPK15//HMBOX1//LIMK1//RPS6KA5//ACTR3//ACTR3C//ARFIP2//CLIP3//EDN1//EREG//ESPL1//CREB1//EIF5A2//PLK4//CBL//RND2//GAS6//GATA2//TUB//RHOA//NGF//SKIL//SLIT2//PALM//TGFBR1//PAK1//SLITRK1//FLRT3//SLITRK5//NRXN1//PPARG//CPEB3//MAPK6//C1QBP//MSN//PIK3R1//PPIF//CDC34//STOM//MSX2//V…
GO:0030855	epithelial cell differentiation	Biological process	49	545	930	16672	1.61177	0.000667459	0.0310131	3.17558	0.0526882	CCM2//ARHGEF26//ESR1//SLC4A5//PDX1//SIDT2//PAX2//KLF4//EREG//LATS2//LCE1B//POU3F1//PRR9//ST14//CASP3//KIAA1109//SOX9//RAB10//DLG5//MSN//ZFP36L1//MSX2//FNDC3A//LHFPL5//PDZD7//HOXA5//EYA1//NUMA1//CREB1//THRA//CDKN1A//NKX3-2//NR2F2//PDE4D//RAP1B//RDX//RAPGEF2//ACVR1//SKIL//E2F7//E2F8//ARID4B//FOXE3//CLOCK//PRKX//DLX5//NR5A2//ANXA7//PPARG
GO:0033674	positive regulation of kinase activity	Biological process	45	489	930	16672	1.64971	0.000674117	0.0310131	3.17126	0.0483871	MAP4K3//MAP3K2//GNAI2//JAK2//MAP3K1//NGF//TGFBR1//LAMTOR3//ADORA2B//DUSP6//TAB3//KIT//NTF3//EREG//FBXW7//VAPB//ADRB2//NRK//GAB1//GAS6//DYNAP//PRKACB//PRKAR1A//RASGRP1//PDCD10//EDN1//PAK1//VANGL2//CCR7//TNFAIP8L3//CDKN1B//CCNC//CCNT1//CDKN1A//ADCYAP1//MMD//RELN//VLDLR//RAPGEF2//RASSF2//SPRY2//ACSL1//RHOA//RALB//EEF1A2
GO:0007611	learning or memory	Biological process	24	210	930	16672	2.04879	0.000677593	0.0310131	3.16903	0.0258065	FOS//SLC24A2//SLC6A1//FOSL1//JPH4//NRXN1//PLK2//CREB1//KCNK2//ATP1A3//PAIP2//VLDLR//CPEB3//RELN//RASGRF1//RPS6KB1//SNAP25//KIT//PDE1B//RIC8A//FOXP2//ZNF385A//THRA//CASP3
GO:0070887	cellular response to chemical stimulus	Biological process	180	2586	930	16672	1.24781	0.000682259	0.0310131	3.16605	0.193548	GAS6//THRA//CCR7//CCL7//KIT//SLIT2//CXCL9//CYP2E1//HNF4A//VAPB//CREB1//FKBP1A//FOS//GCNT2//RHOA//SMAD9//SKIL//TGFBR1//TGFBR3//CBL//ACVR1//GNAI2//GAB1//IGF1R//ATP6V1H//PDK4//ATP6V0C//PIK3R1//PIK3R2//ATP6V1G1//FRS3//TRIM71//SPRED2//FGF5//FLRT3//POLR2K//KIF16B//PTBP1//JAK2//FSHR//NR5A2//LATS2//KDM3A//TARBP2//CLIP3//EBI3//LRRC15//EREG//F3//IL36B//GP1BA//CPEB3//GLRA2//MMP2//CPEB1//LAMTOR3//TOB1//FSTL1…
GO:0051962	positive regulation of nervous system development	Biological process	41	434	930	16672	1.69355	0.000688343	0.0310646	3.1622	0.044086	OTP//VEGFC//FZD3//ADCYAP1//EPHA3//ABL2//RELN//RAPGEF2//RNF10//MMD//GATA2//VWC2//RHOA//NEUROG1//TCF12//IRX3//DUOXA1//LIMK1//KIT//RND2//PPARG//NGF//SKIL//SLIT2//SLITRK1//FLRT3//SLITRK5//NRXN1//PLAG1//CPEB3//FMR1//PALM//MAPK6//VLDLR//SYT2//ITSN2//SYT3//RIMS2//PAX2//SEMA3A//SEMA6A
GO:0043067	regulation of programmed cell death	Biological process	104	1370	930	16672	1.36087	0.000699225	0.0313303	3.15538	0.111828	BTK//FNIP1//CDKN1B//ANP32B//F3//APAF1//ACER2//JAK2//NGF//PPARG//BOK//CASP3//PPIF//TOPORS//SPRY2//CDKN1A//CEACAM5//PLK2//PDCD10//PLK3//EGR3//FOXE3//FLNA//GAS6//IGF1R//AQP1//MSX2//PAFAH2//PAX2//PIK3R1//LIMS2//NKX3-2//RPS6KB1//SOX9//YWHAZ//HMGA2//STK40//CBL//SLC25A27//CD44//ADCYAP1//MYOCD//ESR1//FBXO10//TNFRSF21//DYNAP//NTF3//CARD18//ALX4//SKP2//DLG5//THRA//EDN1//CREB1//DUSP6//EEF1A2//PXT1//CLIP3//L…
GO:0050804	modulation of synaptic transmission	Biological process	29	274	930	16672	1.89737	0.000707568	0.0314793	3.15023	0.0311828	CPLX2//PLCL2//USP46//SLC6A1//EDN1//FMR1//PLK2//LZTS1//CPEB3//RASGRF1//YWHAG//JPH4//RAPGEF2//KIT//SHISA7//PPFIA3//GNAI2//ADCYAP1//RELN//NRXN1//SLC24A2//SNAP25//STX3//CELF4//RIMS2//PAIP2//CREB1//RAP1B//PPP3CA
GO:0031175	neuron projection development	Biological process	66	795	930	16672	1.48827	0.000762143	0.0335349	3.11796	0.0709677	RAB10//SLITRK1//NTNG1//SLITRK5//PAK1//PAX2//DSCAML1//SPAST//BRSK1//PARD6B//SEMA3A//CREB1//DLX5//FLRT3//NRAS//OTX2//RELN//SEMA6A//SIAH1//RPS6KA5//SLIT2//NRXN1//CHN1//GRID2//SNAP25//ADCYAP1//EPHA3//ABL2//RAPGEF2//SPOCK1//PLXNC1//PLXNA2//CDH11//DHFR//JAK2//VANGL2//FZD3//LIMK1//ULK2//RND2//KLF4//CERS2//RGMA//NGF//NTF3//CNTNAP1//LRP4//VLDLR//LZTS1//RHOA//SKIL//PPP3CA//CPEB3//FMR1//PALM//MAPK6//PLK2//N…
GO:0042981	regulation of apoptotic process	Biological process	103	1358	930	16672	1.3597	0.000764466	0.0335349	3.11664	0.110753	BTK//FNIP1//CDKN1B//ANP32B//F3//APAF1//ACER2//JAK2//NGF//PPARG//BOK//CASP3//PPIF//TOPORS//SPRY2//CDKN1A//CEACAM5//PLK2//PDCD10//PLK3//EGR3//FOXE3//FLNA//GAS6//IGF1R//AQP1//MSX2//PAFAH2//PAX2//PIK3R1//LIMS2//NKX3-2//RPS6KB1//SOX9//YWHAZ//HMGA2//STK40//CBL//SLC25A27//CD44//ADCYAP1//MYOCD//THRA//EDN1//CREB1//DUSP6//EEF1A2//PXT1//CLIP3//LATS2//HOXA5//ARHGEF4//ING4//SHQ1//SIAH1//C1QBP//FOSL1//ING5//SL…
GO:0045859	regulation of protein kinase activity	Biological process	60	708	930	16672	1.51923	0.000794393	0.0346057	3.09996	0.0645161	CDKN1A//CDKN1B//CCNA2//CCNT1//MAP4K3//MAP3K2//GNAI2//JAK2//MAP3K1//NGF//TGFBR1//LAMTOR3//ADORA2B//DUSP6//TAB3//KIT//NTF3//SPRED2//PPP2R1A//EREG//FBXW7//CBL//LRRC15//FLRT3//GP1BA//CEP85//DEPTOR//TARBP2//YWHAG//VAPB//ADRB2//NRK//GAB1//GAS6//DYNAP//PRKACB//PRKAR1A//RASGRP1//PDCD10//EDN1//SPRY2//PAK1//VANGL2//LATS2//NR2F2//MYOCD//CCNC//ADCYAP1//CCR7//MMD//RELN//VLDLR//RAPGEF2//RASSF2//IGF1R//ACSL1//R…
GO:0007166	cell surface receptor signaling pathway	Biological process	180	2595	930	16672	1.24348	0.000806238	0.0348795	3.09354	0.193548	GAS6//ADORA2B//GNAI2//PSME4//TAB3//CLEC4E//NRAS//PAK1//PRKACB//PSMA1//UBE2V1//RPS6KA5//VANGL2//TMEM198//DDIT3//DKK2//HIC1//RSPO2//RSPO4//LRP4//RNF138//CSNK1G1//TLE1//WNT8B//PPP3CA//PPP3R1//TCF7L2//FZD3//ABL2//NGF//NTF3//ROR1//STYK1//BTK//ACVR1B//EREG//FBXW7//CBL//JAK2//ADRB2//GAB1//PIK3R1//KIF16B//SOX9//RAB7A//CREB1//FKBP1A//FOS//GCNT2//RHOA//SMAD9//SKIL//TGFBR1//TGFBR3//ACVR1//TOB1//FMR1//GRID2/…
GO:0031327	negative regulation of cellular biosynthetic process	Biological process	108	1441	930	16672	1.34358	0.000862807	0.0370712	3.06409	0.116129	ZHX1//PLK3//RIPPLY2//E2F7//ZNF296//DDIT3//E2F6//EDN1//NR2F6//ESR1//ESRRA//ETV3//CPEB3//WDTC1//ZFPM2//RYBP//FOSB//GATA2//NR6A1//HIC1//MYPOP//PDX1//IRF2//MXD1//MSX2//NFIX//PEG3//PER1//PRRX1//DLL4//PPARG//PKIA//MOSPD1//BACH1//NKX3-2//PEX2//RFC1//RREB1//SKIL//TCF7L2//VPS72//NR2F2//C1QBP//TLE1//VLDLR//E2F8//HMGA2//SCRT1//MTA2//KLF4//MYOCD//FOXP2//HAND1//FNIP1//SMARCA5//H2AFX//KMT2D//TNRC18//GNAI2//PAL…
GO:0010558	negative regulation of macromolecule biosynthetic process	Biological process	104	1379	930	16672	1.35199	0.000874285	0.0373088	3.05835	0.111828	ZHX1//PLK3//RIPPLY2//E2F7//ZNF296//DDIT3//E2F6//EDN1//NR2F6//ESR1//ESRRA//ETV3//CPEB3//WDTC1//ZFPM2//RYBP//FOSB//GATA2//NR6A1//HIC1//MYPOP//PDX1//IRF2//MXD1//MSX2//NFIX//PEG3//PER1//PRRX1//DLL4//PPARG//PKIA//MOSPD1//BACH1//NKX3-2//PEX2//RFC1//RREB1//SKIL//TCF7L2//VPS72//NR2F2//C1QBP//TLE1//VLDLR//E2F8//HMGA2//SCRT1//MTA2//KLF4//MYOCD//FOXP2//HAND1//FNIP1//SMARCA5//H2AFX//KMT2D//TNRC18//TARBP2//CR…
GO:0007169	transmembrane receptor protein tyrosine kinase signaling pathway	Biological process	56	655	930	16672	1.53268	0.000957774	0.0403228	3.01874	0.0602151	EREG//FBXW7//CBL//ADRB2//GAB1//NRAS//PIK3R1//KIF16B//SOX9//RPS6KA5//RAB7A//IGF1R//ATP6V1H//PDK4//ATP6V0C//PIK3R2//ATP6V1G1//FRS3//TRIM71//SPRED2//FGF5//FLRT3//POLR2K//PTBP1//LRIG2//F3//VEGFC//MMRN2//GRB10//RAPGEF2//KIT//RASSF2//DUSP6//OTX2//SPRY2//RPS6KB1//JAK2//CSRNP1//ZFAND5//RHOA//SH2D2A//NGF//CASP3//ACTR3//CHN1//EPHA3//MMP2//PAK1//SDCBP//ANGPT2//LEPROT//ABL2//NTF3//ROR1//STYK1//BTK
GO:0023052	signaling	Biological process	384	6076	930	16672	1.13297	0.000957848	0.0403228	3.0187	0.412903	RASGRP1//FRS3//DUSP6//EREG//FGF5//MAPK15//PSME4//GRIN2D//JAK2//KIT//MAP3K1//NRAS//MAPK6//PSMA1//RASGRF1//ZFP36L1//YWHAB//PABPN1//LAMTOR3//RASAL2//RAPGEF2//MAP4K3//MAP3K2//GNAI2//NGF//TGFBR1//ADORA2B//TAB3//NTF3//SPRED2//PPP2R1A//BOK//KIF16B//GAS6//AGTR1//ADRB2//THRA//CLEC4E//PAK1//PRKACB//UBE2V1//RPS6KA5//BTK//CHST4//ADCYAP1//ADRB3//EDN1//FJX1//CXCL9//NMB//GJC2//CCL7//FCRL2//HMGA2//VANGL2//TMEM19…
GO:0006357	regulation of transcription from RNA polymerase II promoter	Biological process	130	1794	930	16672	1.29905	0.000964199	0.0403228	3.01583	0.139785	ZHX1//PLK3//RIPPLY2//E2F7//ZNF296//DDIT3//E2F6//EDN1//NR2F6//ESR1//ESRRA//ETV3//CPEB3//WDTC1//ZFPM2//RYBP//FOSB//GATA2//NR6A1//HIC1//MYPOP//PDX1//IRF2//MXD1//MSX2//NFIX//PEG3//PER1//PRRX1//DLL4//PPARG//PKIA//MOSPD1//BACH1//NKX3-2//PEX2//RFC1//RREB1//SKIL//TCF7L2//VPS72//NR2F2//C1QBP//TLE1//VLDLR//E2F8//HMGA2//SCRT1//MTA2//KLF4//MYOCD//FOXP2//HAND1//FNIP1//THRA//TOB1//FSTL1//DLX5//LRP4//SMAD9//RGM…
GO:0051246	regulation of protein metabolic process	Biological process	171	2458	930	16672	1.24715	0.000978232	0.0404189	3.00956	0.183871	CDKN1A//CDKN1B//CCNA2//CCNT1//MAP4K3//MAP3K2//GNAI2//JAK2//MAP3K1//NGF//TGFBR1//LAMTOR3//ADORA2B//DUSP6//TAB3//KIT//NTF3//SPRED2//PPP2R1A//NDUFS4//FNIP1//KIRREL//PPP1R15B//SLIT2//RASGRP1//CLIP3//GAS6//PAK1//ODAM//PELI2//RALB//SOX9//EREG//FBXW7//CBL//DDX6//MIF4GD//EIF1B//EIF4B//EIF4G2//EIF3J//GATC//LRRC15//FLRT3//GP1BA//CEP85//DEPTOR//TARBP2//YWHAG//ANP32B//F3//APAF1//ACER2//PPARG//BOK//CASP3//VAP…
GO:0010941	regulation of cell death	Biological process	109	1462	930	16672	1.33655	0.000979384	0.0404189	3.00905	0.117204	BTK//FNIP1//CDKN1B//ANP32B//F3//APAF1//ACER2//JAK2//NGF//PPARG//BOK//CASP3//PPIF//TOPORS//SPRY2//CDKN1A//CEACAM5//PLK2//PDCD10//PLK3//EGR3//FOXE3//FLNA//GAS6//IGF1R//AQP1//MSX2//PAFAH2//PAX2//PIK3R1//LIMS2//NKX3-2//RPS6KB1//SOX9//YWHAZ//HMGA2//STK40//CBL//SLC25A27//CD44//ADCYAP1//MYOCD//PDX1//KCNK2//ESR1//FBXO10//TNFRSF21//DYNAP//NTF3//CARD18//ALX4//SKP2//DLG5//THRA//EDN1//CREB1//DUSP6//EEF1A2//P…
GO:1903047	mitotic cell cycle process	Biological process	71	878	930	16672	1.44967	0.000997541	0.0405186	3.00107	0.0763441	SMC1A//ESPL1//CDKN1A//CDKN1B//PLK2//DBF4//PLK3//TRIM71//DHFR//LATS2//GSPT1//PPP3CA//BCAT1//RPS6KB1//RRM2//SKP2//ACVR1//ACVR1B//CDC34//E2F6//BACH1//DCTN2//PLK4//CEP250//PPP2R1A//TUBG1//YWHAG//TUBA1A//CEP76//CEP135//BIN3//SPRY2//EYA1//NUMA1//CHMP4B//SPAST//E2F7//ZNF385A//CNOT7//SUN2//PDS5B//MAPRE2//CCSAP//REEP3//HEPACAM2//ANAPC13//KIF22//FIGN//HMGA2//CLTCL1//CCNA2//CCNG2//KPNB1//LZTS1//NABP1//FOXN3…
GO:0030030	cell projection organization	Biological process	94	1229	930	16672	1.37114	0.00100214	0.0405186	2.99907	0.101075	SDCBP//RAB10//SLITRK1//NTNG1//SLITRK5//PAK1//PAX2//DSCAML1//SPAST//BRSK1//PARD6B//SEMA3A//CREB1//DLX5//FLRT3//NRAS//OTX2//RELN//SEMA6A//SIAH1//RPS6KA5//SLIT2//NRXN1//CHN1//TTC30B//FLNA//RPGRIP1L//STK36//IQCB1//BIN3//GRID2//SNAP25//ADCYAP1//EPHA3//ABL2//RAPGEF2//SPOCK1//PLXNC1//PLXNA2//CDH11//ARFIP2//KIT//ARHGEF4//RDX//DHFR//JAK2//HDGFRP3//RASGRF1//STX3//CCR7//SPRY2//PLEK//ATP8B1//CEP250//VANGL2//…
GO:0018298	protein-chromophore linkage	Biological process	5	15	930	16672	5.97563	0.00100291	0.0405186	2.99874	0.00537634	OPN1MW//OPN1LW//RGR//RHO//OPN1MW2
GO:0042993	positive regulation of transcription factor import into nucleus	Biological process	9	47	930	16672	3.43281	0.00100764	0.0405186	2.9967	0.00967742	RHOA//C8ORF4//TMEM110//PPP3CA//PPP3R1//AKAP6//FLNA//PIK3R1//PIK3R2
GO:0009890	negative regulation of biosynthetic process	Biological process	109	1464	930	16672	1.33472	0.00102667	0.0409086	2.98857	0.117204	ZHX1//PLK3//RIPPLY2//E2F7//ZNF296//DDIT3//E2F6//EDN1//NR2F6//ESR1//ESRRA//ETV3//CPEB3//WDTC1//ZFPM2//RYBP//FOSB//GATA2//NR6A1//HIC1//MYPOP//PDX1//IRF2//MXD1//MSX2//NFIX//PEG3//PER1//PRRX1//DLL4//PPARG//PKIA//MOSPD1//BACH1//NKX3-2//PEX2//RFC1//RREB1//SKIL//TCF7L2//VPS72//NR2F2//C1QBP//TLE1//VLDLR//E2F8//HMGA2//SCRT1//MTA2//KLF4//MYOCD//FOXP2//HAND1//FNIP1//SMARCA5//H2AFX//KMT2D//TNRC18//GNAI2//PAL…
GO:0043009	chordate embryonic development	Biological process	49	556	930	16672	1.57989	0.00103038	0.0409086	2.987	0.0526882	EDN1//WDTC1//RPGRIP1L//ZFPM2//RIC8A//TGFBR1//ZFAND5//FOSL1//CCM2//ACVR1//ACVR1B//RIPPLY2//PLXNA2//POGLUT1//NASP//HAND1//SKIL//TET1//LATS2//TRIM71//APAF1//PAX2//PRKACB//VANGL2//PHACTR4//ST14//FZD3//GATA2//ZFP36L1//IRX5//PRRX1//EYA1//HOXA3//HOXA5//HOXB8//DSCAML1//ALX4//HOXA9//PBX1//NKX3-2//HOXC11//PLK4//E2F7//NR2F2//E2F8//GAB1//NRK//CTHRC1//GPR161
GO:1901576	organic substance biosynthetic process	Biological process	384	6082	930	16672	1.13185	0.00103742	0.0409293	2.98404	0.412903	ARG2//DBF4//RAD9B//NASP//NFIX//ING4//REV1//PTMS//RBMS1//RRM2//ING5//DHFR//E2F6//BACH1//ZHX1//PLK3//RIPPLY2//E2F7//ZNF296//DDIT3//EDN1//NR2F6//ESR1//ESRRA//ETV3//CPEB3//WDTC1//ZFPM2//RYBP//FOSB//GATA2//NR6A1//HIC1//MYPOP//PDX1//IRF2//MXD1//MSX2//PEG3//PER1//PRRX1//DLL4//PPARG//PKIA//MOSPD1//NKX3-2//PEX2//RFC1//RREB1//SKIL//TCF7L2//VPS72//NR2F2//C1QBP//TLE1//VLDLR//E2F8//HMGA2//SCRT1//MTA2//KLF4//M…
GO:0044700	single organism signaling	Biological process	383	6065	930	16672	1.13207	0.00104418	0.0409385	2.98122	0.411828	RASGRP1//FRS3//DUSP6//EREG//FGF5//MAPK15//PSME4//GRIN2D//JAK2//KIT//MAP3K1//NRAS//MAPK6//PSMA1//RASGRF1//ZFP36L1//YWHAB//PABPN1//LAMTOR3//RASAL2//RAPGEF2//MAP4K3//MAP3K2//GNAI2//NGF//TGFBR1//ADORA2B//TAB3//NTF3//SPRED2//PPP2R1A//BOK//GAS6//AGTR1//ADRB2//THRA//CLEC4E//PAK1//PRKACB//UBE2V1//RPS6KA5//BTK//CHST4//ADCYAP1//ADRB3//EDN1//FJX1//CXCL9//NMB//GJC2//CCL7//FCRL2//HMGA2//VANGL2//TMEM198//DDIT3…
GO:0044770	cell cycle phase transition	Biological process	47	528	930	16672	1.59576	0.00105154	0.0409709	2.97817	0.0505376	CDKN1A//CDKN1B//PLK2//DBF4//PLK3//TRIM71//DHFR//LATS2//GSPT1//PPP3CA//BCAT1//RPS6KB1//RRM2//SKP2//ACVR1//ACVR1B//CDC34//E2F6//BACH1//DCTN2//PLK4//CEP250//PPP2R1A//TUBG1//YWHAG//TUBA1A//CEP76//CEP135//E2F7//ZNF385A//CNOT7//LZTS1//FOXN3//HMGA2//CCNA2//PKIA//CHMP4B//SPAST//PBX1//NEUROG1//ESPL1//RDX//ZFP36L1//FBXW7//C8ORF4
GO:0006417	regulation of translation	Biological process	33	335	930	16672	1.76593	0.00110507	0.0427462	2.95661	0.0354839	EIF1B//EIF4B//EIF4G2//EIF3J//GATC//YBX2//TARBP2//PAIP1//CPEB3//FMR1//RPS6KB1//TOB1//IGF2BP3//IGF2BP2//RNF139//TRIM71//CELF4//LIN28B//CNOT7//SRP9//EIF5A2//PAIP2//PUM2//ZFP36L1//C1QBP//C12ORF65//PER1//ESR1//PPP1R15B//ZNF385A//CPEB1//DDX6//MIF4GD
GO:0044772	mitotic cell cycle phase transition	Biological process	45	501	930	16672	1.6102	0.00111076	0.0427462	2.95438	0.0483871	CDKN1A//CDKN1B//PLK2//DBF4//PLK3//TRIM71//DHFR//LATS2//GSPT1//PPP3CA//BCAT1//RPS6KB1//RRM2//SKP2//ACVR1//ACVR1B//CDC34//E2F6//BACH1//DCTN2//PLK4//CEP250//PPP2R1A//TUBG1//YWHAG//TUBA1A//CEP76//CEP135//E2F7//ZNF385A//CNOT7//FOXN3//HMGA2//CCNA2//PKIA//CHMP4B//SPAST//PBX1//NEUROG1//ESPL1//RDX//ZFP36L1//LZTS1
GO:0010608	posttranscriptional regulation of gene expression	Biological process	42	459	930	16672	1.64037	0.00112162	0.0427462	2.95015	0.0451613	DDX6//MIF4GD//EIF1B//EIF4B//EIF4G2//EIF3J//GATC//YBX2//TARBP2//ZNF385A//PAIP1//CPEB3//FMR1//RPS6KB1//TOB1//IGF2BP3//IGF2BP2//RNF139//TRIM71//CELF4//CLP1//LIN28B//CNOT7//PSME4//PUM2//TNPO1//EXOSC3//PSMA1//ZFP36L1//YWHAB//YWHAZ//SRP9//EIF5A2//PAIP2//C1QBP//HNRNPA0//C12ORF65//PER1//ESR1//PPP1R15B//CPEB1//GCNT2
GO:0003006	developmental process involved in reproduction	Biological process	53	616	930	16672	1.54241	0.00112755	0.0427462	2.94786	0.0569892	ADCYAP1//KIT//TAF4//FSHR//ESR1//EREG//KMT2D//AGFG1//E2F7//PPARG//E2F8//GATA2//NR2F2//ANGPT2//CELF4//RPS6KB1//ACVR1//FNDC3A//AFF4//STRBP//TARBP2//KDM3A//ZFPM2//CYP17A1//HNF4A//PBX1//DMRT3//IRX5//HOXA9//HOXA10//NASP//BOK//SOX9//TGFBR1//CSDE1//IDH1//PSME4//ACVR1B//YBX2//MYOCD//ST14//FOSL1//PLK4//HAND1//ZFP36L1//GAB1//NRK//PLAG1//CDKN1B//SLIT2//ARID4B//PPP2R1A//SEMA3A
GO:1903829	positive regulation of cellular protein localization	Biological process	34	349	930	16672	1.74646	0.00113352	0.0427462	2.94557	0.0365591	JAK2//RHOA//C8ORF4//FLNA//PIK3R1//PIK3R2//ANP32B//GAS6//CTDSPL2//TCF7L2//TMEM110//PPP3CA//PPP3R1//AKAP6//TGFBR1//CLIP3//STOM//PLK3//YWHAQ//DYNLL2//YWHAB//YWHAG//YWHAZ//MSN//RDX//STX3//U2AF2//GPR26//LEPROT//FBXW7//ACTL6A//NPEPPS//ATG13//LRP4
GO:0051253	negative regulation of RNA metabolic process	Biological process	92	1203	930	16672	1.37097	0.00113799	0.0427462	2.94386	0.0989247	ZHX1//PLK3//RIPPLY2//E2F7//ZNF296//DDIT3//E2F6//EDN1//NR2F6//ESR1//ESRRA//ETV3//CPEB3//WDTC1//ZFPM2//RYBP//FOSB//GATA2//NR6A1//HIC1//MYPOP//PDX1//IRF2//MXD1//MSX2//NFIX//PEG3//PER1//PRRX1//DLL4//PPARG//PKIA//MOSPD1//BACH1//NKX3-2//PEX2//RFC1//RREB1//SKIL//TCF7L2//VPS72//NR2F2//C1QBP//TLE1//VLDLR//E2F8//HMGA2//SCRT1//MTA2//KLF4//MYOCD//FOXP2//HAND1//FNIP1//SMARCA5//H2AFX//KMT2D//TNRC18//CREB1//FLN…
GO:0010596	negative regulation of endothelial cell migration	Biological process	8	39	930	16672	3.67731	0.00119243	0.0440305	2.92357	0.00860215	ANGPT2//PDCD10//RHOA//DLL4//MMRN2//KLF4//NR2F2//SLIT2
GO:0048705	skeletal system morphogenesis	Biological process	23	206	930	16672	2.00155	0.00119261	0.0440305	2.9235	0.0247312	MGP//SOX9//THRA//DLX5//PEX7//IRX5//PRRX1//TGFBR1//EYA1//HOXA3//HOXA5//HOXB8//DSCAML1//ALX4//HOXC11//MMP2//MSX2//RIPPLY2//CHSY1//FOXN3//NKX3-2//CSRNP1//ZFAND5
GO:0044237	cellular metabolic process	Biological process	601	9979	930	16672	1.07967	0.00119324	0.0440305	2.92327	0.646237	SMARCAD1//PEX2//ARG2//DBF4//RAD9B//NASP//NFIX//ING4//REV1//PTMS//RBMS1//RRM2//ING5//CDKN1A//CDKN1B//CCNA2//CCNT1//DHFR//E2F6//BACH1//ADO//ZHX1//PLK3//RIPPLY2//E2F7//ZNF296//DDIT3//EDN1//NR2F6//ESR1//ESRRA//ETV3//CPEB3//WDTC1//ZFPM2//RYBP//FOSB//GATA2//NR6A1//HIC1//MYPOP//PDX1//IRF2//MXD1//MSX2//PEG3//PER1//PRRX1//DLL4//PPARG//PKIA//MOSPD1//NKX3-2//RFC1//RREB1//SKIL//TCF7L2//VPS72//NR2F2//C1QBP//T…
GO:0009792	embryo development ending in birth or egg hatching	Biological process	49	560	930	16672	1.5686	0.00120037	0.0440347	2.92068	0.0526882	EDN1//WDTC1//RPGRIP1L//ZFPM2//RIC8A//TGFBR1//ZFAND5//FOSL1//CCM2//ACVR1//ACVR1B//RIPPLY2//PLXNA2//POGLUT1//NASP//HAND1//SKIL//TET1//LATS2//TRIM71//APAF1//PAX2//PRKACB//VANGL2//PHACTR4//ST14//FZD3//GATA2//ZFP36L1//IRX5//PRRX1//EYA1//HOXA3//HOXA5//HOXB8//DSCAML1//ALX4//HOXA9//PBX1//NKX3-2//HOXC11//PLK4//E2F7//NR2F2//E2F8//GAB1//NRK//CTHRC1//GPR161
GO:0071383	cellular response to steroid hormone stimulus	Biological process	25	232	930	16672	1.93178	0.00124304	0.045335	2.90551	0.0268817	ESR1//NR6A1//KDM3A//JAK2//PAK1//SKP2//KMT2D//NR2F6//ESRRA//NR5A2//HNF4A//PAQR9//NR3C2//PPARG//NR2F2//THRA//OR51E2//ADCYAP1//EDN1//ZFP36L1//AQP1//CREBRF//PER1//CLOCK//ATP1A3
GO:0051128	regulation of cellular component organization	Biological process	154	2194	930	16672	1.25831	0.00125686	0.0455738	2.90071	0.165591	FAM107A//AGTR1//IGFBP7//SPOCK1//KIAA1109//MYOCD//TLK2//RALB//SDCBP//FMR1//NTF3//TWF1//RDX//HDGFRP3//ANXA7//KIT//MSN//PALM//CSNK1G1//RHOJ//CCL7//BIN3//SLIT2//SURF4//CHMP4B//GRID2//SNAP25//ADCYAP1//EPHA3//ABL2//RELN//RAPGEF2//SEMA3A//THRA//SNX12//ZFYVE16//TGFBR1//AKAP6//NME6//CDKN1A//CDKN1B//HNF4A//PPARG//PPP2R1A//ACVR1B//PLEK//FHOD3//CCR7//KIRREL//CEP250//RNF20//TET1//CLIP3//SPAST//FNIP1//TBC1D13/…
GO:0007264	small GTPase mediated signal transduction	Biological process	49	563	930	16672	1.56024	0.00134365	0.0484408	2.87171	0.0526882	RASGRP1//CDKN1A//PLK2//MRAS//NRAS//RALB//RREB1//SDCBP//CCNA2//AGTR1//RHOA//ARHGAP6//LIMK1//VANGL2//RHOJ//PHACTR4//KPNB1//RAP1B//RAPGEF2//RDX//RASGRF1//ARHGEF33//ARHGEF26//ITSN2//ARHGEF4//NGF//SPRY2//RASAL2//RALBP1//CHN1//RALGAPA1//PIK3R2//ARHGAP28//ARHGAP11A//RELN//SLIT2//RAB10//YWHAQ//RGL1//ARFIP2//ARL5A//TRIM23//ARF3//RAB6A//RAB7A//RERGL//RND2//RASL10B//MFHAS1
GO:0071704	organic substance metabolic process	Biological process	626	10449	930	16672	1.074	0.00136107	0.0487884	2.86612	0.673118	SMARCAD1//PEX2//ARG2//DBF4//RAD9B//NASP//NFIX//ING4//REV1//PTMS//RBMS1//RRM2//ING5//CDKN1A//CDKN1B//CCNA2//CCNT1//DHFR//E2F6//BACH1//ADO//ZHX1//PLK3//RIPPLY2//E2F7//ZNF296//DDIT3//EDN1//NR2F6//ESR1//ESRRA//ETV3//CPEB3//WDTC1//ZFPM2//RYBP//FOSB//GATA2//NR6A1//HIC1//MYPOP//PDX1//IRF2//MXD1//MSX2//PEG3//PER1//PRRX1//DLL4//PPARG//PKIA//MOSPD1//NKX3-2//RFC1//RREB1//SKIL//TCF7L2//VPS72//NR2F2//C1QBP//T…
GO:0000910	cytokinesis	Biological process	17	135	930	16672	2.25746	0.00137855	0.0490654	2.86058	0.0182796	BIN3//CHMP4B//SPAST//PLK3//E2F7//E2F8//OPN1MW//RHOA//OPN1LW//OPN1MW2//ACTR3//SEPT6//ZFYVE26//AHCTF1//RALB//RAB11FIP4//ESPL1
GO:0010720	positive regulation of cell development	Biological process	40	436	930	16672	1.64467	0.00138645	0.0490654	2.8581	0.0430108	OTP//VEGFC//FZD3//ADCYAP1//EPHA3//ABL2//RELN//RAPGEF2//MMD//GATA2//VWC2//RHOA//NEUROG1//TCF12//IRX3//DUOXA1//LIMK1//KIT//RND2//PPARG//NGF//SKIL//SLIT2//PLAG1//EDN1//CPEB3//FMR1//PALM//MAPK6//AKAP6//VLDLR//FLNA//RREB1//C1QBP//SYT2//ITSN2//SYT3//RIMS2//SEMA3A//SEMA6A
GO:0051531	NFAT protein import into nucleus	Biological process	5	16	930	16672	5.60215	0.00139226	0.0490654	2.85628	0.00537634	TMEM110//PPP3CA//PPP3R1//AKAP6//PIK3R1
GO:0065008	regulation of biological quality	Biological process	228	3426	930	16672	1.19303	0.00142023	0.0497714	2.84764	0.245161	RFC1//PTGES3//SNAP25//SLC38A1//PDE1B//AKAP6//ADRB3//PIK3R1//PIK3R2//GAPT//SOX9//ARMS2//LYZ//AGTR1//ADRB2//APLN//IRX5//SEMA3A//PDE4D//SKIL//F3//BTK//RASL10B//SLC4A5//EDN1//NR2F2//RAB11FIP2//AQP1//AQP2//PRKACB//PRKAR1A//GAS6//THRA//TWF1//RDX//F9//ZFPM2//GATA2//GP1BA//HNF4A//IRF2//JAK2//PDIA6//PDIA5//DDIT3//QSOX2//GLRX//PDIA3//TXNDC12//GATC//CYP17A1//HSD17B11//SLC24A2//ANXA7//HTR2C//CCL7//VAPB//SLC3…
GO:0060341	regulation of cellular localization	Biological process	65	801	930	16672	1.45474	0.00147964	0.0515654	2.82984	0.0698925	THRA//TRPC3//PDE4D//AKAP6//CDKN1A//GAS6//JAK2//PDX1//PKIA//RHOA//C8ORF4//FLNA//PIK3R1//PIK3R2//LYPLA1//ADORA2B//GATA2//PPP1CC//ANP32B//CTDSPL2//TCF7L2//NUDT4//FMR1//CXCL9//TMEM110//PPP3CA//PPP3R1//RALB//FKBP1A//JPH4//TGFBR1//RNF139//SIDT2//NRXN1//GCC2//CLIP3//LRRC15//STOM//PLK3//CLDN18//YWHAQ//DYNLL2//YWHAB//YWHAG//YWHAZ//DNAJC13//MSN//RDX//STX7//STX3//SIAH3//SNX4//U2AF2//GPR26//LEPROT//FBXW7//AC…
GO:0046824	positive regulation of nucleocytoplasmic transport	Biological process	15	113	930	16672	2.37967	0.00151799	0.05252	2.81873	0.016129	JAK2//RHOA//C8ORF4//FLNA//PIK3R1//PIK3R2//ANP32B//GAS6//CTDSPL2//TCF7L2//TMEM110//PPP3CA//PPP3R1//AKAP6//TGFBR1
GO:0048589	developmental growth	Biological process	48	552	930	16672	1.55886	0.00152519	0.05252	2.81668	0.0516129	ESR1//EREG//KMT2D//VANGL2//SOX9//MSX2//BIN3//SLITRK1//WDTC1//GPD2//HOXA5//PDE4D//PLAG1//ZFP36L1//TARBP2//CCM2//STK40//ADRB2//ADRB3//CREB1//GPAM//LIMK1//LATS2//RPS6KB1//ULK2//RND2//PLXNC1//SEMA3A//PLXNA2//SEMA6A//SLIT2//LRP4//PRKAR1A//TGFBR3//TGFBR1//KCNK2//ZFPM2//DUSP6//SPRY2//RSPO2//NRK//EDN1//AKAP6//SYT2//ITSN2//SYT3//RIMS2//FLRT3
GO:0001821	histamine secretion	Biological process	4	10	930	16672	7.17075	0.00154052	0.05252	2.81233	0.00430108	BTK//SNX4//ADCYAP1//EDN1
GO:0051533	positive regulation of NFAT protein import into nucleus	Biological process	4	10	930	16672	7.17075	0.00154052	0.05252	2.81233	0.00430108	TMEM110//PPP3CA//PPP3R1//AKAP6
GO:0001932	regulation of protein phosphorylation	Biological process	95	1262	930	16672	1.34949	0.00155111	0.0525951	2.80936	0.102151	CDKN1A//CDKN1B//CCNA2//CCNT1//MAP4K3//MAP3K2//GNAI2//JAK2//MAP3K1//NGF//TGFBR1//LAMTOR3//ADORA2B//DUSP6//TAB3//KIT//NTF3//SPRED2//PPP2R1A//KIRREL//PPP1R15B//SLIT2//RASGRP1//CLIP3//GAS6//PAK1//ODAM//PELI2//RALB//SOX9//FNIP1//EREG//FBXW7//CBL//LRRC15//FLRT3//GP1BA//CEP85//DEPTOR//TARBP2//YWHAG//VAPB//ADRB2//NRK//GAB1//TRIM6//SPRY2//SDCBP//ACVR1//ACVR1B//MOB1B//VEGFC//RASSF2//DYNAP//PDCD10//TAOK1//F…
GO:0010975	regulation of neuron projection development	Biological process	37	398	930	16672	1.66657	0.00163458	0.0551276	2.78659	0.0397849	ADCYAP1//EPHA3//ABL2//RELN//RAPGEF2//SEMA3A//SPOCK1//LIMK1//ULK2//RND2//KLF4//CERS2//RGMA//LZTS1//PLXNC1//PLXNA2//SEMA6A//CHN1//RHOA//LRP4//NGF//SKIL//SLIT2//PPP3CA//CPEB3//FMR1//PALM//MAPK6//PLK2//PRRX1//VLDLR//SYT2//ITSN2//SYT3//RIMS2//GRID2//SNAP25
GO:0009987	cellular process	Biological process	860	14950	930	16672	1.03125	0.00164656	0.0552347	2.78342	0.924731	SMARCAD1//PEX2//TRAPPC8//ATG13//ARG2//KPNB1//TNPO1//DBF4//RAD9B//NASP//NFIX//ING4//REV1//PTMS//RBMS1//RRM2//ING5//TLK2//PPP2R1A//CEP85//RIOK3//SMC1A//ESPL1//DCTN2//DYNLL2//TUBA1A//CCNG2//H2AFX//CLOCK//CDKN1A//CDKN1B//CCNA2//CCNT1//PLK2//PLK3//TRIM71//DHFR//LATS2//GSPT1//PPP3CA//BCAT1//RPS6KB1//SKP2//ACVR1//ACVR1B//CDC34//E2F6//BACH1//PLK4//CEP250//TUBG1//YWHAG//CEP76//CEP135//BIN3//ADO//ZHX1//RIP…
GO:0044843	cell cycle G1/S phase transition	Biological process	25	237	930	16672	1.89102	0.00167531	0.0559001	2.7759	0.0268817	CDKN1A//CDKN1B//PLK2//DBF4//PLK3//TRIM71//DHFR//LATS2//GSPT1//PPP3CA//BCAT1//RPS6KB1//RRM2//SKP2//ACVR1//ACVR1B//CDC34//E2F6//BACH1//E2F7//ZNF385A//CNOT7//RDX//FBXW7//C8ORF4
GO:0032386	regulation of intracellular transport	Biological process	41	455	930	16672	1.61539	0.00170462	0.056577	2.76837	0.044086	THRA//CDKN1A//GAS6//JAK2//PKIA//RHOA//C8ORF4//FLNA//PIK3R1//PIK3R2//ADORA2B//GATA2//PPP1CC//ANP32B//CTDSPL2//TCF7L2//NUDT4//TMEM110//PPP3CA//PPP3R1//AKAP6//TGFBR1//RNF139//GCC2//STOM//PLK3//FMR1//DNAJC13//SIAH3//SNX4//U2AF2//GPR26//LEPROT//FBXW7//ACTL6A//NPEPPS//ATG13//YOD1//SNX12//MSN//RDX
GO:0035556	intracellular signal transduction	Biological process	177	2588	930	16672	1.22607	0.00171592	0.0566524	2.7655	0.190323	RASGRP1//FRS3//DUSP6//EREG//FGF5//MAPK15//PSME4//GRIN2D//JAK2//KIT//MAP3K1//NRAS//MAPK6//PSMA1//RASGRF1//ZFP36L1//YWHAB//PABPN1//LAMTOR3//RASAL2//RAPGEF2//MAP4K3//MAP3K2//GNAI2//NGF//TGFBR1//ADORA2B//TAB3//NTF3//SPRED2//PPP2R1A//CDKN1A//CDKN1B//PLK2//PLK3//E2F7//ZNF385A//CNOT7//ING4//STK36//NUDT4//AGTR1//EDN1//BTK//NRK//GAB1//PDX1//RAB10//RALBP1//YWHAQ//RGL1//ARFIP2//ARL5A//TRIM23//ARF3//RAB6A//R…
GO:0009058	biosynthetic process	Biological process	387	6175	930	16672	1.12351	0.00175103	0.0575088	2.75671	0.416129	ARG2//DBF4//RAD9B//NASP//NFIX//ING4//REV1//PTMS//RBMS1//RRM2//ING5//DHFR//E2F6//BACH1//ZHX1//PLK3//RIPPLY2//E2F7//ZNF296//DDIT3//EDN1//NR2F6//ESR1//ESRRA//ETV3//CPEB3//WDTC1//ZFPM2//RYBP//FOSB//GATA2//NR6A1//HIC1//MYPOP//PDX1//IRF2//MXD1//MSX2//PEG3//PER1//PRRX1//DLL4//PPARG//PKIA//MOSPD1//NKX3-2//PEX2//RFC1//RREB1//SKIL//TCF7L2//VPS72//NR2F2//C1QBP//TLE1//VLDLR//E2F8//HMGA2//SCRT1//MTA2//KLF4//M…
GO:0044238	primary metabolic process	Biological process	600	9992	930	16672	1.07647	0.00176152	0.0575522	2.75411	0.645161	SMARCAD1//PEX2//DBF4//RAD9B//NASP//NFIX//ING4//REV1//PTMS//RBMS1//RRM2//ING5//CDKN1A//CDKN1B//CCNA2//CCNT1//DHFR//E2F6//BACH1//ZHX1//PLK3//RIPPLY2//E2F7//ZNF296//DDIT3//EDN1//NR2F6//ESR1//ESRRA//ETV3//CPEB3//WDTC1//ZFPM2//RYBP//FOSB//GATA2//NR6A1//HIC1//MYPOP//PDX1//IRF2//MXD1//MSX2//PEG3//PER1//PRRX1//DLL4//PPARG//PKIA//MOSPD1//NKX3-2//RFC1//RREB1//SKIL//TCF7L2//VPS72//NR2F2//C1QBP//TLE1//VLDLR/…
GO:0007154	cell communication	Biological process	382	6090	930	16672	1.12448	0.00180971	0.0583686	2.74239	0.410753	RASGRP1//FRS3//DUSP6//EREG//FGF5//MAPK15//PSME4//GRIN2D//JAK2//KIT//MAP3K1//NRAS//MAPK6//PSMA1//RASGRF1//ZFP36L1//YWHAB//PABPN1//LAMTOR3//RASAL2//RAPGEF2//MAP4K3//MAP3K2//GNAI2//NGF//TGFBR1//ADORA2B//TAB3//NTF3//SPRED2//PPP2R1A//MYOCD//BOK//GAS6//AGTR1//ADRB2//THRA//CLEC4E//PAK1//PRKACB//UBE2V1//RPS6KA5//BTK//CHST4//ADCYAP1//ADRB3//EDN1//FJX1//CXCL9//NMB//GJC2//CCL7//FCRL2//HMGA2//VANGL2//TMEM198…
GO:0031328	positive regulation of cellular biosynthetic process	Biological process	121	1680	930	16672	1.29116	0.00181404	0.0583686	2.74135	0.130108	MYOCD//ADCYAP1//ADORA2B//ADRB2//ADRB3//FSHR//HTR2C//TCF7L2//PAIP1//CPEB3//FMR1//RPS6KB1//TARBP2//TOPORS//MAP3K2//FOXN3//CREB1//DDIT3//DLX5//ESR1//FOS//NR5A2//TOX3//HMGA1//HNF4A//FOXN2//OTX2//PAX2//PCBD1//POU3F1//PPARG//KDM3A//RNF20//SMARCAD1//RFC1//GPBP1L1//RREB1//SOX9//TAF4//NR2F2//TGFBR1//UBE2V1//ZNF711//CNBP//HMBOX1//KAT6A//HMGA2//ING5//SMARCA5//CCNA2//ACVR1//KLF4//CLOCK//RNF10//GPR161//MAPK15…
GO:0031344	regulation of cell projection organization	Biological process	46	528	930	16672	1.56181	0.00182376	0.0583686	2.73903	0.0494624	BIN3//SLIT2//GRID2//SNAP25//ADCYAP1//EPHA3//ABL2//RELN//RAPGEF2//SEMA3A//SPOCK1//CCR7//KIT//SPRY2//ATP8B1//LIMK1//ULK2//RND2//KLF4//CERS2//RGMA//LZTS1//PLXNC1//PLXNA2//SEMA6A//CHN1//RHOA//LRP4//NGF//SKIL//PPP3CA//FMR1//PALM//TGFBR1//CPEB3//MAPK6//PLK2//PRRX1//VLDLR//RDX//CEP135//SYT2//ITSN2//SYT3//RIMS2//RREB1
GO:0051649	establishment of localization in cell	Biological process	137	1938	930	16672	1.26728	0.00183749	0.0583686	2.73577	0.147312	RAB6A//GCC2//ABCE1//KPNB1//TNPO1//SPRY2//EYA1//NUMA1//BTK//THRA//PDIA3//PPP3CA//PEX1//PEX12//U2AF2//SRSF3//DDX19B//AGFG1//DDX19A//YWHAQ//AP1S3//YWHAB//YWHAG//YWHAZ//AKAP6//KPNA4//SDCBP//SSR1//SSR2//SRP9//CHMP4B//RAB7A//ZFYVE16//GOSR2//DSCR3//APPBP2//AP1S1//AP1G1//SNX31//TBC1D13//STX3//CLTCL1//STX7//RIMS2//DCTN2//DYNLL2//F9//TRAPPC8//GAS6//SEC22A//MIA3//SPAST//VAPB//KIF16B//NSRP1//KIF22//SUN2//TOB…
GO:0045892	negative regulation of transcription, DNA-templated	Biological process	84	1098	930	16672	1.37146	0.0018399	0.0583686	2.73521	0.0903226	ZHX1//PLK3//RIPPLY2//E2F7//ZNF296//DDIT3//E2F6//EDN1//NR2F6//ESR1//ESRRA//ETV3//CPEB3//WDTC1//ZFPM2//RYBP//FOSB//GATA2//NR6A1//HIC1//MYPOP//PDX1//IRF2//MXD1//MSX2//NFIX//PEG3//PER1//PRRX1//DLL4//PPARG//PKIA//MOSPD1//BACH1//NKX3-2//PEX2//RFC1//RREB1//SKIL//TCF7L2//VPS72//NR2F2//C1QBP//TLE1//VLDLR//E2F8//HMGA2//SCRT1//MTA2//KLF4//MYOCD//FOXP2//HAND1//FNIP1//SMARCA5//H2AFX//KMT2D//TNRC18//CREB1//FLN…
GO:0009755	hormone-mediated signaling pathway	Biological process	23	213	930	16672	1.93577	0.00185848	0.0583686	2.73084	0.0247312	THRA//ESR1//NR6A1//KDM3A//JAK2//PAK1//SKP2//KMT2D//ACSL1//NR2F6//ESRRA//NR5A2//HNF4A//PAQR9//NR3C2//PPARG//NR2F2//OR51E2//CREBRF//PER1//CLOCK//FSHR//LATS2
GO:0032501	multicellular organismal process	Biological process	424	6831	930	16672	1.11272	0.00185862	0.0583686	2.73081	0.455914	CDH11//DLX5//HOXA10//MATN3//NKX3-2//ALX4//SHOX//SOX9//TGFBR1//RASSF2//MGP//THRA//RIPPLY2//SUCO//STATH//PDCD10//COL8A2//ELK3//EREG//ANGPT2//HOXA3//MMP2//DLL4//PRKX//HIF3A//VEGFC//MMRN2//SH2D2A//HAND1//ADCYAP1//KIT//TAF4//FSHR//ESR1//KMT2D//TCF7L2//RAPGEF2//EDN1//ACVR1//ZFPM2//ZFP36L1//CCM2//MYOCD//DNAJC13//RSPO2//MSX2//CBFB//GATA2//PAX2//EYA1//HOXC11//IRX3//ARG2//SMAD9//SLIT2//PBX1//ADRB3//FOS//HT…
GO:1901700	response to oxygen-containing compound	Biological process	104	1411	930	16672	1.32133	0.00186095	0.0583686	2.73027	0.111828	PLK3//GNAI2//GAB1//IGF1R//ATP6V1H//PDK4//ATP6V0C//PIK3R1//PIK3R2//ATP6V1G1//RAP1B//SLC6A1//CDKN1B//ACVR1C//ANGPT2//HNF4A//SIDT2//APOM//GPAM//RPS6KB1//TCF7L2//CASP3//PDX1//CYP2E1//EDN1//CPEB3//GLRA2//MMP2//CPEB1//LAMTOR3//DHFR//ESR1//ESRRA//NR2F2//WNT8B//GJB6//HNRNPA0//TRIM6//CCR7//FOS//TNFRSF21//JAK2//CXCL9//SRR//ACER2//IGFBP7//PPARG//FOSB//FOSL1//GALP//RAB10//WDTC1//PAK1//ZFP36L1//YWHAG//TRPC3//…
GO:0031468	nuclear envelope reassembly	Biological process	5	17	930	16672	5.27261	0.00188256	0.0587526	2.72525	0.00537634	REEP3//PPP2R1A//CHMP4B//UBXN2B//SPAST
GO:0045934	negative regulation of nucleobase-containing compound metabolic process	Biological process	99	1333	930	16672	1.3314	0.00189304	0.0587872	2.72284	0.106452	ZHX1//PLK3//RIPPLY2//E2F7//ZNF296//DDIT3//E2F6//EDN1//NR2F6//ESR1//ESRRA//ETV3//CPEB3//WDTC1//ZFPM2//RYBP//FOSB//GATA2//NR6A1//HIC1//MYPOP//PDX1//IRF2//MXD1//MSX2//NFIX//PEG3//PER1//PRRX1//DLL4//PPARG//PKIA//MOSPD1//BACH1//NKX3-2//PEX2//RFC1//RREB1//SKIL//TCF7L2//VPS72//NR2F2//C1QBP//TLE1//VLDLR//E2F8//HMGA2//SCRT1//MTA2//KLF4//MYOCD//FOXP2//HAND1//FNIP1//SMARCA5//H2AFX//KMT2D//TNRC18//GNAI2//PAL…
GO:0010648	negative regulation of cell communication	Biological process	88	1162	930	16672	1.35763	0.00193564	0.0598143	2.71317	0.0946237	DUSP6//SPRED2//PPP2R1A//ADRB2//CBL//RAB7A//RGS16//ACVR1//GAS6//KLF4//RPGRIP1L//PLEK//YWHAB//GRB10//HIC1//TLE1//PEG10//SKIL//TGFBR1//TGFBR3//TOB1//RBPMS2//VWC2//CTDSPL2//MMRN2//TMEM127//DEPTOR//FNIP1//SLC6A1//C1QBP//SPRY2//ESR1//PER1//CD44//CDC34//GATA2//DLL4//FBXW7//C8ORF4//LRRC15//FLRT3//GP1BA//LEPROT//RASAL2//RPS6KB1//ACVR1C//PPP3CA//PDE8B//MIDN//EDN1//NMB//GNAI2//PLCL2//LPXN//SLIT2//IGF1R//DDI…
GO:0002042	cell migration involved in sprouting angiogenesis	Biological process	7	33	930	16672	3.80267	0.00195777	0.0602016	2.70824	0.00752688	PDCD10//RHOA//DLL4//MMRN2//KLF4//EGR3//SLIT2
GO:0050769	positive regulation of neurogenesis	Biological process	35	375	930	16672	1.67318	0.00201588	0.0616859	2.69554	0.0376344	OTP//VEGFC//FZD3//ADCYAP1//EPHA3//ABL2//RELN//RAPGEF2//MMD//GATA2//VWC2//RHOA//NEUROG1//TCF12//IRX3//DUOXA1//LIMK1//KIT//RND2//PPARG//NGF//SKIL//SLIT2//PLAG1//CPEB3//FMR1//PALM//MAPK6//VLDLR//SYT2//ITSN2//SYT3//RIMS2//SEMA3A//SEMA6A
GO:0044249	cellular biosynthetic process	Biological process	375	5977	930	16672	1.12474	0.00204023	0.0621279	2.69032	0.403226	ARG2//DBF4//RAD9B//NASP//NFIX//ING4//REV1//PTMS//RBMS1//RRM2//ING5//DHFR//E2F6//BACH1//ZHX1//PLK3//RIPPLY2//E2F7//ZNF296//DDIT3//EDN1//NR2F6//ESR1//ESRRA//ETV3//CPEB3//WDTC1//ZFPM2//RYBP//FOSB//GATA2//NR6A1//HIC1//MYPOP//PDX1//IRF2//MXD1//MSX2//PEG3//PER1//PRRX1//DLL4//PPARG//PKIA//MOSPD1//NKX3-2//PEX2//RFC1//RREB1//SKIL//TCF7L2//VPS72//NR2F2//C1QBP//TLE1//VLDLR//E2F8//HMGA2//SCRT1//MTA2//KLF4//M…
GO:0048017	inositol lipid-mediated signaling	Biological process	22	202	930	16672	1.95243	0.00207158	0.0624986	2.6837	0.0236559	EDN1//IGF1R//PIK3R1//PIK3R2//ZFP36L1//C1QBP//RASGRP1//EREG//FGF5//PIP5K1C//GAB1//KIT//KLF4//FSHR//JAK2//RELN//SOX9//CBL//RHOA//NGF//RPS6KB1//TNFAIP8L3
GO:0043401	steroid hormone mediated signaling pathway	Biological process	20	177	930	16672	2.02564	0.00209781	0.0624986	2.67823	0.0215054	ESR1//NR6A1//KDM3A//JAK2//PAK1//SKP2//KMT2D//CREBRF//PER1//CLOCK//NR2F6//ESRRA//NR5A2//HNF4A//PAQR9//NR3C2//PPARG//NR2F2//THRA//OR51E2
GO:0015012	heparan sulfate proteoglycan biosynthetic process	Biological process	6	25	930	16672	4.30245	0.00210222	0.0624986	2.67732	0.00645161	TCF7L2//HS6ST3//EXTL2//VANGL2//NDST2//NDST3
GO:0043537	negative regulation of blood vessel endothelial cell migration	Biological process	6	25	930	16672	4.30245	0.00210222	0.0624986	2.67732	0.00645161	PDCD10//RHOA//DLL4//MMRN2//KLF4//ANGPT2
GO:0060487	lung epithelial cell differentiation	Biological process	6	25	930	16672	4.30245	0.00210222	0.0624986	2.67732	0.00645161	HOXA5//CREB1//THRA//EYA1//NUMA1//SOX9
GO:0023057	negative regulation of signaling	Biological process	88	1166	930	16672	1.35297	0.00213674	0.0632252	2.67025	0.0946237	DUSP6//SPRED2//PPP2R1A//ADRB2//CBL//RAB7A//RGS16//ACVR1//GAS6//KLF4//RPGRIP1L//PLEK//YWHAB//GRB10//HIC1//TLE1//PEG10//SKIL//TGFBR1//TGFBR3//TOB1//RBPMS2//VWC2//CTDSPL2//MMRN2//TMEM127//DEPTOR//FNIP1//SLC6A1//C1QBP//SPRY2//ESR1//PER1//CD44//CDC34//GATA2//DLL4//FBXW7//C8ORF4//LRRC15//FLRT3//GP1BA//LEPROT//RASAL2//RPS6KB1//ACVR1C//PPP3CA//PDE8B//MIDN//EDN1//NMB//GNAI2//PLCL2//LPXN//SLIT2//IGF1R//DDI…
GO:0007389	pattern specification process	Biological process	39	433	930	16672	1.61466	0.00219988	0.064788	2.6576	0.0419355	EDN1//DLL4//ACVR1//RIPPLY2//PLXNA2//POGLUT1//HOXC11//VANGL2//HAND1//RPGRIP1L//NKX3-2//PBX3//HOXA3//HOXA5//HOXA9//HOXA10//HOXB8//MSX2//OTX1//PBX1//ALX4//NR2F2//TGFBR1//DUSP6//SP8//LRP4//DSCAML1//CHSY1//RELN//DMRT3//SEMA3A//PAX2//DDIT3//WNT8B//IRX3//OTX2//GPR161//PRKACB//EYA1
GO:0033993	response to lipid	Biological process	66	830	930	16672	1.42551	0.00224571	0.0658138	2.64865	0.0709677	ESR1//NR6A1//KDM3A//JAK2//CDKN1B//ESRRA//SLC6A1//NR2F2//WNT8B//CASP3//GJB6//HNRNPA0//TRIM6//CCR7//EDN1//FOS//TNFRSF21//CXCL9//RPS6KB1//SRR//ACER2//IGFBP7//PPARG//FOSB//FOSL1//PAK1//SKP2//KMT2D//NASP//ACSL1//NR2F6//NR5A2//HNF4A//PAQR9//NR3C2//THRA//OR51E2//IDH1//PDX1//PAPPA//TRIM63//CDKN1A//SLIT2//TGFBR1//PRPF8//PDE4D//PABPN1//EPHA3//ABL2//AQP1//PAX2//SOX9//KLF4//ATP1A3//ADCYAP1//ZFP36L1//MSX2//CC…
GO:0010467	gene expression	Biological process	332	5236	930	16672	1.13669	0.00225569	0.0658138	2.64672	0.356989	DHFR//E2F6//BACH1//RRM2//ZHX1//PLK3//RIPPLY2//E2F7//ZNF296//DDIT3//EDN1//NR2F6//ESR1//ESRRA//ETV3//CPEB3//WDTC1//ZFPM2//RYBP//FOSB//GATA2//NR6A1//HIC1//MYPOP//PDX1//IRF2//MXD1//MSX2//NFIX//PEG3//PER1//PRRX1//DLL4//PPARG//PKIA//MOSPD1//NKX3-2//PEX2//RFC1//RREB1//SKIL//TCF7L2//VPS72//NR2F2//C1QBP//TLE1//VLDLR//E2F8//HMGA2//SCRT1//MTA2//KLF4//MYOCD//FOXP2//HAND1//FNIP1//THUMPD1//SMARCA5//PRPF8//USP3…
GO:0051608	histamine transport	Biological process	4	11	930	16672	6.51887	0.00231447	0.0672162	2.63555	0.00430108	ADCYAP1//EDN1//BTK//SNX4
GO:0009891	positive regulation of biosynthetic process	Biological process	122	1709	930	16672	1.27974	0.00236822	0.06846	2.62558	0.131183	MYOCD//ADCYAP1//ADORA2B//ADRB2//ADRB3//FSHR//HTR2C//EDN1//HOXA5//TCF7L2//PAIP1//CPEB3//FMR1//RPS6KB1//TARBP2//CREB1//TOPORS//MAP3K2//FOXN3//DDIT3//DLX5//ESR1//FOS//NR5A2//TOX3//HMGA1//HNF4A//FOXN2//OTX2//PAX2//PCBD1//POU3F1//PPARG//KDM3A//RNF20//SMARCAD1//RFC1//GPBP1L1//RREB1//SOX9//TAF4//NR2F2//TGFBR1//UBE2V1//ZNF711//CNBP//HMBOX1//KAT6A//HMGA2//ING5//SMARCA5//CCNA2//ACVR1//KLF4//CLOCK//RNF10//G…
GO:0000278	mitotic cell cycle	Biological process	74	954	930	16672	1.39055	0.0023874	0.068698	2.62207	0.0795699	SMC1A//ESPL1//CDKN1A//CDKN1B//PLK2//DBF4//PLK3//TRIM71//DHFR//LATS2//GSPT1//PPP3CA//BCAT1//RPS6KB1//RRM2//SKP2//ACVR1//ACVR1B//CDC34//E2F6//BACH1//DCTN2//PLK4//CEP250//PPP2R1A//TUBG1//YWHAG//TUBA1A//CEP76//CEP135//BIN3//SPRY2//EYA1//NUMA1//CHMP4B//SPAST//E2F7//ZNF385A//CNOT7//SUN2//PDS5B//MAPRE2//CCSAP//REEP3//HEPACAM2//ANAPC13//KIF22//FIGN//HMGA2//CLTCL1//CCNA2//CCNG2//KPNB1//LZTS1//NABP1//FOXN3…
GO:0044763	single-organism cellular process	Biological process	689	11664	930	16672	1.05895	0.00240906	0.0690048	2.61815	0.74086	PEX2//ARG2//TLK2//PPP2R1A//CEP85//RIOK3//SMC1A//ESPL1//DCTN2//DYNLL2//TUBA1A//CCNG2//RAD9B//H2AFX//CLOCK//CDKN1A//CDKN1B//CCNA2//CCNT1//PLK2//DBF4//PLK3//TRIM71//DHFR//LATS2//GSPT1//PPP3CA//BCAT1//RPS6KB1//RRM2//SKP2//ACVR1//ACVR1B//CDC34//E2F6//BACH1//PLK4//CEP250//TUBG1//YWHAG//CEP76//CEP135//BIN3//ADO//SPRY2//EYA1//NUMA1//RASGRP1//FRS3//DUSP6//EREG//FGF5//MAPK15//PSME4//GRIN2D//JAK2//KIT//MAP3…
GO:0010633	negative regulation of epithelial cell migration	Biological process	9	53	930	16672	3.04419	0.00243032	0.0692042	2.61434	0.00967742	DLL4//NR2F2//SLIT2//ANGPT2//PDCD10//RHOA//MMRN2//KLF4//SEMA3A
GO:1901699	cellular response to nitrogen compound	Biological process	46	536	930	16672	1.5385	0.002448	0.0692042	2.61119	0.0494624	GNAI2//GAB1//IGF1R//ATP6V1H//PDK4//ATP6V0C//PIK3R1//PIK3R2//ATP6V1G1//TARBP2//CPEB3//GLRA2//MMP2//CPEB1//LAMTOR3//LIN28B//RAB10//WDTC1//PAK1//PPARG//ZFP36L1//YWHAG//AGTR1//GRB10//RPS6KB1//JAK2//LEPROT//CCNA2//AQP1//RAP1B//AKAP6//RAPGEF2//RALB//EDN1//GNG5//PRKACB//PRKAR1A//KLF4//GABRA1//SOX9//SLIT2//PDE4D//FMR1//ESRRA//ESR1//CREB1
GO:0048729	tissue morphogenesis	Biological process	51	609	930	16672	1.50127	0.00244912	0.0692042	2.61099	0.0548387	EDN1//DLL4//ACVR1//EYA1//PAX2//PBX1//SOX9//PRKAR1A//HAND1//RPGRIP1L//VANGL2//FZD3//TRIM71//APAF1//PRKACB//PHACTR4//ST14//TGFBR3//MSX2//ZFPM2//TGFBR1//FLRT3//KLF4//PDX1//VEGFC//RAB10//DLG5//PDCD10//FLNA//RHOA//MSN//HMGA2//PAK1//SLIT2//FKBP1A//TNNI1//CTHRC1//PSME4//ROR1//PSMA1//HOXA5//RSPO2//SPRY2//ESR1//PRKX//SEMA3A//CCM2//IRX3//PHLDB2//RREB1//GCNT4
GO:0045117	azole transport	Biological process	5	18	930	16672	4.97969	0.00248811	0.0699905	2.60413	0.00537634	ADCYAP1//EDN1//BTK//SLC38A1//SNX4
GO:0017148	negative regulation of translation	Biological process	17	143	930	16672	2.13117	0.00257443	0.0716617	2.58932	0.0182796	TARBP2//LIN28B//CNOT7//TRIM71//SRP9//FMR1//PAIP2//PUM2//CPEB3//ZFP36L1//ESR1//CPEB1//TOB1//IGF2BP3//IGF2BP2//RNF139//CELF4
GO:0044319	wound healing, spreading of cells	Biological process	6	26	930	16672	4.13697	0.00260567	0.0716617	2.58408	0.00645161	MSX2//PHLDB2//RREB1//PDCD10//FLNA//RHOA
GO:0060479	lung cell differentiation	Biological process	6	26	930	16672	4.13697	0.00260567	0.0716617	2.58408	0.00645161	HOXA5//EYA1//NUMA1//SOX9//CREB1//THRA
GO:0060706	cell differentiation involved in embryonic placenta development	Biological process	6	26	930	16672	4.13697	0.00260567	0.0716617	2.58408	0.00645161	ST14//PLK4//E2F7//NR2F2//E2F8//HAND1
GO:0090505	epiboly involved in wound healing	Biological process	6	26	930	16672	4.13697	0.00260567	0.0716617	2.58408	0.00645161	MSX2//PDCD10//FLNA//RHOA//PHLDB2//RREB1
GO:0032774	RNA biosynthetic process	Biological process	249	3822	930	16672	1.16792	0.00261606	0.0716617	2.58235	0.267742	DHFR//E2F6//BACH1//RRM2//ZHX1//PLK3//RIPPLY2//E2F7//ZNF296//DDIT3//EDN1//NR2F6//ESR1//ESRRA//ETV3//CPEB3//WDTC1//ZFPM2//RYBP//FOSB//GATA2//NR6A1//HIC1//MYPOP//PDX1//IRF2//MXD1//MSX2//NFIX//PEG3//PER1//PRRX1//DLL4//PPARG//PKIA//MOSPD1//NKX3-2//PEX2//RFC1//RREB1//SKIL//TCF7L2//VPS72//NR2F2//C1QBP//TLE1//VLDLR//E2F8//HMGA2//SCRT1//MTA2//KLF4//MYOCD//FOXP2//HAND1//FNIP1//SMARCA5//CREB1//DLX5//ELK3//F…
GO:0032270	positive regulation of cellular protein metabolic process	Biological process	101	1380	930	16672	1.31204	0.00268783	0.0727622	2.5706	0.108602	MAP4K3//MAP3K2//GNAI2//JAK2//MAP3K1//NGF//TGFBR1//LAMTOR3//ADORA2B//DUSP6//TAB3//KIT//NTF3//RASGRP1//CLIP3//GAS6//PAK1//ODAM//PELI2//RALB//SOX9//FNIP1//EREG//FBXW7//CDKN1B//ANP32B//F3//APAF1//ACER2//PPARG//BOK//CASP3//VAPB//ADRB2//NRK//GAB1//TRIM6//SDCBP//ACVR1//ACVR1B//PSME4//PAIP1//CPEB3//FMR1//RPS6KB1//TARBP2//RNF20//TET1//FKBP1A//HSPBP1//VEGFC//RASSF2//DYNAP//PLK2//RNF138//AKAP6//PDCD10//TAOK…
GO:0008152	metabolic process	Biological process	643	10818	930	16672	1.06554	0.00268948	0.0727622	2.57033	0.691398	SMARCAD1//PEX2//ARG2//DBF4//RAD9B//NASP//NFIX//ING4//REV1//PTMS//RBMS1//RRM2//ING5//CDKN1A//CDKN1B//CCNA2//CCNT1//DHFR//E2F6//BACH1//ADO//ZHX1//PLK3//RIPPLY2//E2F7//ZNF296//DDIT3//EDN1//NR2F6//ESR1//ESRRA//ETV3//CPEB3//WDTC1//ZFPM2//RYBP//FOSB//GATA2//NR6A1//HIC1//MYPOP//PDX1//IRF2//MXD1//MSX2//PEG3//PER1//PRRX1//DLL4//PPARG//PKIA//MOSPD1//NKX3-2//RFC1//RREB1//SKIL//TCF7L2//VPS72//NR2F2//C1QBP//T…
GO:0051093	negative regulation of developmental process	Biological process	64	806	930	16672	1.42347	0.00269103	0.0727622	2.57008	0.0688172	RNF10//PPARG//CEACAM5//MYOCD//SEMA3A//SPOCK1//ANGPT2//HOXA5//SOX9//STATH//TNFRSF21//NKX3-2//TGFBR1//ADRB2//ADRB3//RSPO2//ANP32B//SKIL//DDIT3//ZFPM2//GATA2//MSX2//HOXA9//HOXB8//ZFP36L1//DDX6//TLX3//PBX1//IRX3//TOB1//PIK3R1//FZD3//IQCB1//ULK2//CERS2//RGMA//SEMA6A//RHOA//LRP4//PPP3CA//RAPGEF2//PTBP1//EREG//RBPMS2//KCNK2//ADCYAP1//CDKN1B//PLK2//GAS6//PAX2//PDCD10//DLL4//MMRN2//KLF4//SLIT2//ACVR1C//GP…
GO:1903312	negative regulation of mRNA metabolic process	Biological process	7	35	930	16672	3.58538	0.00279667	0.075294	2.55336	0.00752688	U2AF2//CELF4//PTBP1//C1QBP//TOB1//RNF20//CCNT1
GO:0071375	cellular response to peptide hormone stimulus	Biological process	28	287	930	16672	1.74896	0.00291176	0.0780575	2.53584	0.0301075	GAB1//IGF1R//ATP6V1H//PDK4//ATP6V0C//PIK3R1//PIK3R2//ATP6V1G1//RAB10//WDTC1//PAK1//PPARG//CPEB1//ZFP36L1//YWHAG//AGTR1//GRB10//RPS6KB1//JAK2//LEPROT//GNG5//PRKACB//PRKAR1A//RAP1B//ESRRA//CREB1//CCNA2//EDN1
GO:0051726	regulation of cell cycle	Biological process	72	931	930	16672	1.3864	0.00293128	0.0782465	2.53294	0.0774194	CDKN1A//CDKN1B//CCNA2//CCNT1//PLK2//PLK3//E2F7//ZNF385A//CNOT7//DDIT3//EIF4G2//GAS6//MLF1//ING4//SKIL//TCF7L2//TGFBR1//GAS7//LAMTOR3//NABP1//SMC1A//FOXN3//HMGA2//SDCBP//PKIA//RPRD1B//SOX9//CHMP4B//PBX1//NEUROG1//RAD9B//E2F8//OPN1MW//RHOA//OPN1LW//SPAST//OPN1MW2//FBXW7//LATS2//NR2F2//MYOCD//CCNC//ADCYAP1//PGGT1B//FOSL1//PRKAR1A//NME6//EDN1//EREG//ESPL1//RPS6KB1//FZD3//CEP76//PLK4//CEP85//PSME4//PS…
GO:0090068	positive regulation of cell cycle process	Biological process	24	234	930	16672	1.83865	0.00296795	0.0788896	2.52754	0.0258065	CDKN1A//CDKN1B//PLK2//PLK3//E2F7//ZNF385A//CNOT7//PBX1//NEUROG1//OPN1MW//RHOA//OPN1LW//SPAST//OPN1MW2//E2F8//EDN1//EREG//ESPL1//PLK4//UHRF2//HMGA2//MSX2//RDX//RAB11FIP4
GO:0044271	cellular nitrogen compound biosynthetic process	Biological process	309	4860	930	16672	1.1398	0.00299101	0.0790646	2.52418	0.332258	ARG2//DHFR//E2F6//BACH1//RRM2//ZHX1//PLK3//RIPPLY2//E2F7//ZNF296//DDIT3//EDN1//NR2F6//ESR1//ESRRA//ETV3//CPEB3//WDTC1//ZFPM2//RYBP//FOSB//GATA2//NR6A1//HIC1//MYPOP//PDX1//IRF2//MXD1//MSX2//NFIX//PEG3//PER1//PRRX1//DLL4//PPARG//PKIA//MOSPD1//NKX3-2//PEX2//RFC1//RREB1//SKIL//TCF7L2//VPS72//NR2F2//C1QBP//TLE1//VLDLR//E2F8//HMGA2//SCRT1//MTA2//KLF4//MYOCD//FOXP2//HAND1//FNIP1//SMARCA5//ST6GALNAC3//EI…
GO:0051240	positive regulation of multicellular organismal process	Biological process	101	1385	930	16672	1.3073	0.00299974	0.0790646	2.52292	0.108602	HOXC11//EREG//OTP//VEGFC//FZD3//F3//TRIM6//EDN1//GAS6//ADCYAP1//APLN//MYOCD//AQP1//SCN3B//PLEK//ADORA2B//RREB1//SOX9//GCNT2//SDCBP//TGFBR1//EPHA3//ABL2//RELN//RAPGEF2//ADRB2//ACVR1//PTGER3//RNF10//POLR2K//RASGRP1//PDE4D//JAK2//TIGIT//CCR7//IL36B//DDIT3//PIK3R1//CREB1//SUCO//EGR3//C1QBP//GPAM//OTX2//TCF7L2//EBI3//BTK//HOXA5//GATA2//ACVR1B//ZFP36L1//MMD//VWC2//RHOA//NEUROG1//TCF12//IRX3//DUOXA1//CT…
GO:0045787	positive regulation of cell cycle	Biological process	30	315	930	16672	1.70732	0.00302405	0.0793719	2.51941	0.0322581	CDKN1A//CDKN1B//PLK2//PLK3//E2F7//ZNF385A//CNOT7//PBX1//NEUROG1//OPN1MW//RHOA//OPN1LW//SPAST//OPN1MW2//E2F8//CCNC//CCNT1//EDN1//EREG//ESPL1//RPS6KB1//PLK4//FOXE3//UHRF2//HMGA2//MSX2//RDX//RAB11FIP4//PGGT1B//FOSL1
GO:0043068	positive regulation of programmed cell death	Biological process	47	557	930	16672	1.51268	0.00307267	0.080312	2.51248	0.0505376	FNIP1//CDKN1B//ANP32B//F3//APAF1//ACER2//JAK2//NGF//PPARG//BOK//CASP3//CREB1//DUSP6//EEF1A2//PXT1//CLIP3//LATS2//HOXA5//ARHGEF4//ING4//SHQ1//SIAH1//C1QBP//FOSL1//HMGA2//ING5//SLIT2//RASSF2//ACVR1C//DDIT3//CDC34//PPIF//YWHAQ//DYNLL2//PPP3R1//YWHAB//YWHAG//YWHAZ//SKIL//FBXW7//TIMP3//RAPGEF2//MSX2//TGFBR1//PDIA3//PPP2R1A//CDKN1A
GO:0019220	regulation of phosphate metabolic process	Biological process	113	1578	930	16672	1.28374	0.00310846	0.0809103	2.50745	0.121505	CDKN1A//CDKN1B//CCNA2//CCNT1//MAP4K3//MAP3K2//GNAI2//JAK2//MAP3K1//NGF//TGFBR1//LAMTOR3//ADORA2B//DUSP6//TAB3//KIT//NTF3//SPRED2//PPP2R1A//NDUFS4//FNIP1//KIRREL//PPP1R15B//SLIT2//RASGRP1//CLIP3//GAS6//PAK1//ODAM//PELI2//RALB//SOX9//EREG//FBXW7//CBL//LRRC15//FLRT3//GP1BA//CEP85//DEPTOR//TARBP2//YWHAG//VAPB//ADRB2//ADCYAP1//ADRB3//FSHR//PALM//NRK//GAB1//HTR2C//TRIM6//SPRY2//SDCBP//ACVR1//ACVR1B//PL…
GO:0010942	positive regulation of cell death	Biological process	49	587	930	16672	1.49645	0.00314205	0.0814465	2.50279	0.0526882	FNIP1//CDKN1B//ANP32B//F3//APAF1//ACER2//JAK2//NGF//PPARG//BOK//CASP3//CREB1//DUSP6//EEF1A2//PXT1//CLIP3//LATS2//HOXA5//ARHGEF4//ING4//SHQ1//SIAH1//C1QBP//FOSL1//HMGA2//ING5//SLIT2//RASSF2//CDKN1A//ACVR1C//DDIT3//CDC34//PPIF//YWHAQ//DYNLL2//PPP3R1//YWHAB//YWHAG//YWHAZ//SKIL//FBXW7//TIMP3//RAPGEF2//MSX2//TGFBR1//PDIA3//PPP2R1A//PDX1//KCNK2
GO:0051174	regulation of phosphorus metabolic process	Biological process	113	1579	930	16672	1.28292	0.00317248	0.081897	2.4986	0.121505	CDKN1A//CDKN1B//CCNA2//CCNT1//MAP4K3//MAP3K2//GNAI2//JAK2//MAP3K1//NGF//TGFBR1//LAMTOR3//ADORA2B//DUSP6//TAB3//KIT//NTF3//SPRED2//PPP2R1A//NDUFS4//FNIP1//KIRREL//PPP1R15B//SLIT2//RASGRP1//CLIP3//GAS6//PAK1//ODAM//PELI2//RALB//SOX9//EREG//FBXW7//CBL//LRRC15//FLRT3//GP1BA//CEP85//DEPTOR//TARBP2//YWHAG//VAPB//ADRB2//ADCYAP1//ADRB3//FSHR//PALM//NRK//GAB1//HTR2C//TRIM6//SPRY2//SDCBP//ACVR1//ACVR1B//PL…
GO:0090504	epiboly	Biological process	6	27	930	16672	3.98375	0.0031944	0.082125	2.49561	0.00645161	MSX2//PDCD10//FLNA//RHOA//PHLDB2//RREB1
GO:0090049	regulation of cell migration involved in sprouting angiogenesis	Biological process	5	19	930	16672	4.7176	0.00322342	0.0825328	2.49168	0.00537634	PDCD10//RHOA//DLL4//MMRN2//KLF4
GO:0051049	regulation of transport	Biological process	122	1725	930	16672	1.26787	0.00325296	0.0829205	2.48772	0.131183	RALB//AGTR1//ADRB2//PER1//SDCBP//FMR1//NTF3//TRIM6//EDN1//THRA//ADCYAP1//HNF4A//SNAP25//CLOCK//AQP1//TRPC3//SCN3B//SCN4B//CLIP3//PPIF//PDE4D//AKAP6//SLC6A1//PIK3R1//CLTCL1//CREB1//NMB//CPLX2//CPLX1//RIMS2//SYT2//SYT10//SYT3//ABL2//SNX12//ZFYVE16//TBC1D13//JAK2//TCF7L2//TMEM110//CDKN1A//GAS6//KCNA4//KCNC3//KCND1//KCNJ6//KCNJ15//CACNA2D3//KCNAB3//YWHAQ//PDX1//PKIA//RHOA//C8ORF4//FLNA//PIK3R2//LYPLA…
GO:0010605	negative regulation of macromolecule metabolic process	Biological process	155	2263	930	16672	1.22787	0.003265	0.0829205	2.48612	0.166667	ZHX1//PLK3//RIPPLY2//E2F7//ZNF296//DDIT3//E2F6//EDN1//NR2F6//ESR1//ESRRA//ETV3//CPEB3//WDTC1//ZFPM2//RYBP//FOSB//GATA2//NR6A1//HIC1//MYPOP//PDX1//IRF2//MXD1//MSX2//NFIX//PEG3//PER1//PRRX1//DLL4//PPARG//PKIA//MOSPD1//BACH1//NKX3-2//PEX2//RFC1//RREB1//SKIL//TCF7L2//VPS72//NR2F2//C1QBP//TLE1//VLDLR//E2F8//HMGA2//SCRT1//MTA2//KLF4//MYOCD//FOXP2//HAND1//FNIP1//SMARCA5//DUSP6//SPRED2//PPP2R1A//KIRREL//…
GO:0014065	phosphatidylinositol 3-kinase signaling	Biological process	18	159	930	16672	2.02946	0.00334848	0.0841304	2.47515	0.0193548	RASGRP1//EREG//FGF5//PIP5K1C//GAB1//KIT//PIK3R1//PIK3R2//KLF4//FSHR//JAK2//RELN//SOX9//CBL//EDN1//IGF1R//ZFP36L1//C1QBP
GO:0071229	cellular response to acid chemical	Biological process	18	159	930	16672	2.02946	0.00334848	0.0841304	2.47515	0.0193548	CPEB3//GLRA2//MMP2//CPEB1//LAMTOR3//AQP2//EPHA3//ABL2//AQP1//PAX2//PPARG//SOX9//WNT8B//KLF4//CREB1//EDN1//PDK4//OR51E2
GO:0031324	negative regulation of cellular metabolic process	Biological process	156	2281	930	16672	1.22604	0.00335288	0.0841304	2.47458	0.167742	ZHX1//PLK3//RIPPLY2//E2F7//ZNF296//DDIT3//E2F6//EDN1//NR2F6//ESR1//ESRRA//ETV3//CPEB3//WDTC1//ZFPM2//RYBP//FOSB//GATA2//NR6A1//HIC1//MYPOP//PDX1//IRF2//MXD1//MSX2//NFIX//PEG3//PER1//PRRX1//DLL4//PPARG//PKIA//MOSPD1//BACH1//NKX3-2//PEX2//RFC1//RREB1//SKIL//TCF7L2//VPS72//NR2F2//C1QBP//TLE1//VLDLR//E2F8//HMGA2//SCRT1//MTA2//KLF4//MYOCD//FOXP2//HAND1//FNIP1//SMARCA5//DUSP6//SPRED2//PPP2R1A//KIRREL//…
GO:0044708	single-organism behavior	Biological process	35	387	930	16672	1.62129	0.00337757	0.0844123	2.4714	0.0376344	FOS//ADCYAP1//HTR2C//RPS6KB1//USP46//ZNF385A//THRA//CASP3//SLC24A2//SLC6A1//FOSL1//JPH4//NRXN1//PLK2//CREB1//KCNK2//ATP1A3//PAIP2//VLDLR//CPEB3//RELN//RASGRF1//SLITRK5//HOXB8//DMRT3//STRBP//SLITRK1//ZFHX2//SNAP25//GRIN2D//PBX3//KIT//PDE1B//RIC8A//FOXP2
GO:1901653	cellular response to peptide	Biological process	29	304	930	16672	1.71013	0.00343197	0.0854316	2.46446	0.0311828	GAB1//IGF1R//ATP6V1H//PDK4//ATP6V0C//PIK3R1//PIK3R2//ATP6V1G1//RAB10//WDTC1//PAK1//PPARG//CPEB1//ZFP36L1//YWHAG//AGTR1//GRB10//RPS6KB1//JAK2//LEPROT//EDN1//GNG5//PRKACB//PRKAR1A//RAP1B//ESRRA//CREB1//CCNA2//KLF4
GO:0016079	synaptic vesicle exocytosis	Biological process	11	77	930	16672	2.56098	0.00349755	0.0863901	2.45624	0.011828	SNAP25//STX3//SYT2//SYT10//SYT3//RIMS2//FMR1//RAP1B//CPLX2//CPLX1//PIP5K1C
GO:0044344	cellular response to fibroblast growth factor stimulus	Biological process	16	135	930	16672	2.12467	0.00349802	0.0863901	2.45618	0.0172043	FRS3//TRIM71//SPRED2//FGF5//FLRT3//POLR2K//KIF16B//PTBP1//CBL//DUSP6//OTX2//SPRY2//EGR3//DLL4//ZFP36L1//CD44
GO:0001101	response to acid chemical	Biological process	26	264	930	16672	1.76553	0.00355258	0.0873936	2.44946	0.027957	CYP2E1//EDN1//CPEB3//GLRA2//MMP2//CPEB1//LAMTOR3//DHFR//ACER2//IGFBP7//PPARG//WNT8B//AQP2//CDKN1B//CASP3//PDX1//RPS6KB1//EPHA3//ABL2//AQP1//PAX2//SOX9//KLF4//CREB1//PDK4//OR51E2
GO:0019933	cAMP-mediated signaling	Biological process	9	56	930	16672	2.88111	0.00357966	0.0877156	2.44616	0.00967742	CXCL9//RAPGEF2//CDC34//ADCYAP1//NDUFS4//PDE4D//SOX9//AKAP6//RIMS2
GO:0009628	response to abiotic stimulus	Biological process	80	1064	930	16672	1.34789	0.00370977	0.0905501	2.43065	0.0860215	CDKN1B//CREB1//ANGPT2//APAF1//MMP2//PAK1//TGFBR3//VEGFC//CASP3//MYOCD//FOSB//KCNK2//PPARG//RPS6KB1//FOSL1//PLK3//CDS1//OPN1MW//OPN1LW//RGR//TRPC3//OPN1MW2//RHO//STRBP//KIT//ATP1A3//PDE1B//RIC8A//SMC1A//TRPV3//IGFBP7//ADRB2//ADRB3//FOS//THRA//REV1//TROVE2//BRSK1//MAP4K3//CLOCK//ANXA7//CDKN1A//EYA1//H2AFX//NABP1//CCL7//TRIM63//MAP3K2//AQP1//MAP3K1//SOX9//C8ORF4//FMR1//PIK3R1//N4BP1//EDN1//NRXN1//FO…
GO:0048015	phosphatidylinositol-mediated signaling	Biological process	21	199	930	16672	1.89178	0.0037645	0.09153	2.42429	0.0225806	EDN1//IGF1R//PIK3R1//PIK3R2//ZFP36L1//C1QBP//RASGRP1//EREG//FGF5//PIP5K1C//GAB1//KIT//KLF4//FSHR//JAK2//RELN//SOX9//CBL//RHOA//NGF//RPS6KB1
GO:0051493	regulation of cytoskeleton organization	Biological process	36	404	930	16672	1.59744	0.00379434	0.091771	2.42086	0.0387097	TWF1//RDX//HDGFRP3//CHMP4B//PLEK//FHOD3//SLIT2//CCR7//KIRREL//CEP250//CLIP3//CDKN1B//SPAST//LIMK1//EPHA3//RHOA//ODAM//VANGL2//ACTR3//ACTR3C//ARFIP2//PLK2//CEP76//PLK4//CEP85//PIK3R1//PAK1//TGFBR1//ARHGAP6//ARHGAP28//PHLDB2//EDN1//CCSAP//ABL2//NTF3//TAOK1
GO:0019935	cyclic-nucleotide-mediated signaling	Biological process	10	67	930	16672	2.67565	0.00381307	0.091771	2.41873	0.0107527	ADCYAP1//NDUFS4//PDE4D//SOX9//AKAP6//RAPGEF2//RIMS2//CXCL9//CDC34//NUDT4
GO:1902580	single-organism cellular localization	Biological process	81	1081	930	16672	1.34327	0.00383776	0.091771	2.41592	0.0870968	KPNB1//TNPO1//SPRY2//EYA1//NUMA1//BTK//THRA//PDIA3//PPP3CA//KPNA4//SDCBP//SSR1//SSR2//SRP9//CHMP4B//TOB1//JAK2//SPAST//CPLX2//CPLX1//PIP5K1C//SNAP25//STX3//ACTR3//PEX1//PEX7//PEX12//PEX2//GRPEL2//SUN2//DCTN2//CDKN1A//GAS6//PLEKHA8//ESPL1//TTC30B//PKIA//RHOA//C8ORF4//ATP5G1//ATP5J//FLNA//PIK3R1//PIK3R2//LYPLA1//RAB10//RASGRP1//KIT//ADORA2B//GATA2//SYT2//SYT10//SYT3//RIMS2//TMEM110//PPP3R1//AKAP6//…
GO:1903507	negative regulation of nucleic acid-templated transcription	Biological process	85	1144	930	16672	1.33198	0.00387568	0.091771	2.41165	0.0913978	ZHX1//PLK3//RIPPLY2//E2F7//ZNF296//DDIT3//E2F6//EDN1//NR2F6//ESR1//ESRRA//ETV3//CPEB3//WDTC1//ZFPM2//RYBP//FOSB//GATA2//NR6A1//HIC1//MYPOP//PDX1//IRF2//MXD1//MSX2//NFIX//PEG3//PER1//PRRX1//DLL4//PPARG//PKIA//MOSPD1//BACH1//NKX3-2//PEX2//RFC1//RREB1//SKIL//TCF7L2//VPS72//NR2F2//C1QBP//TLE1//VLDLR//E2F8//HMGA2//SCRT1//MTA2//KLF4//MYOCD//FOXP2//HAND1//FNIP1//SMARCA5//H2AFX//KMT2D//TNRC18//CREB1//FLN…
GO:0046487	glyoxylate metabolic process	Biological process	6	28	930	16672	3.84147	0.00387682	0.091771	2.41152	0.00645161	IDH1//DLAT//DLST//AMT//LIPT2//BCKDHB
GO:1900739	regulation of protein insertion into mitochondrial membrane involved in apoptotic signaling pathway	Biological process	6	28	930	16672	3.84147	0.00387682	0.091771	2.41152	0.00645161	YWHAQ//DYNLL2//PPP3R1//YWHAB//YWHAG//YWHAZ
GO:1900740	positive regulation of protein insertion into mitochondrial membrane involved in apoptotic signaling pathway	Biological process	6	28	930	16672	3.84147	0.00387682	0.091771	2.41152	0.00645161	YWHAQ//DYNLL2//PPP3R1//YWHAB//YWHAG//YWHAZ
GO:0071417	cellular response to organonitrogen compound	Biological process	40	462	930	16672	1.55211	0.00390497	0.0920898	2.40838	0.0430108	GAB1//IGF1R//ATP6V1H//PDK4//ATP6V0C//PIK3R1//PIK3R2//ATP6V1G1//CPEB3//GLRA2//MMP2//CPEB1//LAMTOR3//RAB10//WDTC1//PAK1//PPARG//ZFP36L1//YWHAG//AGTR1//GRB10//RPS6KB1//JAK2//LEPROT//CCNA2//AQP1//RAP1B//AKAP6//RAPGEF2//EDN1//GNG5//PRKACB//PRKAR1A//KLF4//GABRA1//SOX9//SLIT2//PDE4D//ESRRA//CREB1
GO:0051641	cellular localization	Biological process	164	2423	930	16672	1.21338	0.00396077	0.0930558	2.40222	0.176344	RAB6A//GCC2//ABCE1//KPNB1//TNPO1//SPRY2//EYA1//NUMA1//CNTNAP1//BTK//THRA//TWF1//PDIA3//PPP3CA//PEX1//PEX12//U2AF2//SRSF3//DDX19B//AGFG1//DDX19A//YWHAQ//AP1S3//YWHAB//YWHAG//YWHAZ//AKAP6//KPNA4//SDCBP//SSR1//SSR2//SRP9//CHMP4B//RAB7A//ZFYVE16//GOSR2//DSCR3//APPBP2//AP1S1//AP1G1//SNX31//TBC1D13//STX3//CLTCL1//STX7//RIMS2//DCTN2//DYNLL2//F9//TRAPPC8//GAS6//SEC22A//MIA3//SPAST//VAPB//KIF16B//NSRP1//K…
GO:0051384	response to glucocorticoid	Biological process	16	137	930	16672	2.09365	0.00404849	0.0947617	2.39271	0.0172043	CDKN1A//FOS//FOSB//FOSL1//IGFBP7//SLIT2//ADCYAP1//EDN1//ZFP36L1//AQP1//CREBRF//PDX1//PAPPA//RPS6KB1//CASP3//TRIM63
GO:0048812	neuron projection morphogenesis	Biological process	45	536	930	16672	1.50506	0.00408484	0.0952573	2.38882	0.0483871	RAB10//SLITRK1//NTNG1//SLITRK5//PAK1//PAX2//DSCAML1//SPAST//BRSK1//PARD6B//SEMA3A//CREB1//DLX5//FLRT3//NRAS//OTX2//RELN//SEMA6A//SIAH1//RPS6KA5//SLIT2//NRXN1//CHN1//PLXNC1//PLXNA2//CDH11//VANGL2//FZD3//LIMK1//ULK2//RND2//LRP4//VLDLR//LZTS1//RHOA//NGF//SKIL//PPP3CA//RAPGEF2//SYT2//ITSN2//SYT3//RIMS2//NTF3//CNTNAP1
GO:0060216	definitive hemopoiesis	Biological process	5	20	930	16672	4.48172	0.00410309	0.0953285	2.38689	0.00537634	TGFBR3//GATA2//HOXA9//MFAP5//CBFB
GO:0000082	G1/S transition of mitotic cell cycle	Biological process	23	227	930	16672	1.81638	0.00416695	0.096455	2.38018	0.0247312	DHFR//E2F6//BACH1//RRM2//CDKN1A//CDKN1B//PLK2//PLK3//E2F7//ZNF385A//CNOT7//RDX//DBF4//TRIM71//LATS2//GSPT1//PPP3CA//BCAT1//RPS6KB1//SKP2//ACVR1//ACVR1B//CDC34
GO:0009314	response to radiation	Biological process	37	421	930	16672	1.57552	0.00422711	0.0974878	2.37396	0.0397849	CDS1//OPN1MW//OPN1LW//RGR//TRPC3//OPN1MW2//RHO//CREB1//KIT//ATP1A3//PDE1B//RIC8A//REV1//TROVE2//BRSK1//MAP4K3//FOS//CLOCK//CDKN1A//CASP3//EYA1//H2AFX//NABP1//CCL7//FMR1//AQP1//PIK3R1//N4BP1//NR2F6//PER1//PPP1CC//RAD9B//TLK2//HMGA2//PLK3//ANGPT2//SMC1A
GO:0043065	positive regulation of apoptotic process	Biological process	46	552	930	16672	1.49391	0.00426913	0.0980961	2.36966	0.0494624	FNIP1//CDKN1B//ANP32B//F3//APAF1//ACER2//JAK2//NGF//PPARG//BOK//CASP3//ACVR1C//DDIT3//CDC34//PPIF//YWHAQ//DYNLL2//PPP3R1//YWHAB//YWHAG//YWHAZ//SKIL//FBXW7//TIMP3//RAPGEF2//MSX2//TGFBR1//ING5//PDIA3//PPP2R1A//SIAH1//CREB1//DUSP6//EEF1A2//PXT1//CLIP3//LATS2//HOXA5//ARHGEF4//ING4//SHQ1//C1QBP//FOSL1//HMGA2//SLIT2//RASSF2
GO:0002064	epithelial cell development	Biological process	20	189	930	16672	1.89702	0.00448058	0.102357	2.34867	0.0215054	CCM2//ARHGEF26//SIDT2//FNDC3A//SOX9//LHFPL5//PDZD7//CDKN1A//HOXA5//NKX3-2//ST14//MSN//PDE4D//RAP1B//RDX//RAPGEF2//ARID4B//CLOCK//ESR1//SLC4A5
GO:0034249	negative regulation of cellular amide metabolic process	Biological process	17	151	930	16672	2.01826	0.00453227	0.102357	2.34368	0.0182796	TARBP2//TOB1//IGF2BP3//IGF2BP2//RNF139//TRIM71//CPEB3//FMR1//CELF4//LIN28B//CNOT7//SRP9//PAIP2//PUM2//ZFP36L1//ESR1//CPEB1
GO:0034248	regulation of cellular amide metabolic process	Biological process	33	366	930	16672	1.61636	0.00454859	0.102357	2.34212	0.0354839	DDX6//MIF4GD//EIF1B//EIF4B//EIF4G2//EIF3J//GATC//YBX2//TARBP2//PAIP1//CPEB3//FMR1//RPS6KB1//TOB1//IGF2BP3//IGF2BP2//RNF139//TRIM71//CELF4//LIN28B//CNOT7//SRP9//EIF5A2//PAIP2//PUM2//ZFP36L1//C1QBP//C12ORF65//PER1//ESR1//PPP1R15B//ZNF385A//CPEB1
GO:0016558	protein import into peroxisome matrix	Biological process	4	13	930	16672	5.51596	0.00458509	0.102357	2.33865	0.00430108	PEX1//PEX7//PEX12//PEX2
GO:0032486	Rap protein signal transduction	Biological process	4	13	930	16672	5.51596	0.00458509	0.102357	2.33865	0.00430108	RDX//PLK2//RAP1B//RAPGEF2
GO:0036507	protein demannosylation	Biological process	4	13	930	16672	5.51596	0.00458509	0.102357	2.33865	0.00430108	SEL1L//EDEM3//MAN1A1//MAN1C1
GO:0036508	protein alpha-1,2-demannosylation	Biological process	4	13	930	16672	5.51596	0.00458509	0.102357	2.33865	0.00430108	SEL1L//EDEM3//MAN1A1//MAN1C1
GO:2000765	regulation of cytoplasmic translation	Biological process	4	13	930	16672	5.51596	0.00458509	0.102357	2.33865	0.00430108	CPEB3//FMR1//CPEB1//ZNF385A
GO:0050686	negative regulation of mRNA processing	Biological process	6	29	930	16672	3.70901	0.00466148	0.103327	2.33148	0.00645161	U2AF2//CELF4//PTBP1//C1QBP//RNF20//CCNT1
GO:0060441	epithelial tube branching involved in lung morphogenesis	Biological process	6	29	930	16672	3.70901	0.00466148	0.103327	2.33148	0.00645161	SPRY2//VANGL2//SOX9//HOXA5//RSPO2//DLG5
GO:0002009	morphogenesis of an epithelium	Biological process	43	511	930	16672	1.50852	0.00473489	0.104584	2.32469	0.0462366	EDN1//DLL4//ACVR1//EYA1//PAX2//PBX1//SOX9//RPGRIP1L//VANGL2//FZD3//TRIM71//APAF1//PRKACB//PHACTR4//ST14//HAND1//FLRT3//PDX1//VEGFC//RAB10//DLG5//MSX2//PDCD10//FLNA//RHOA//MSN//KLF4//PAK1//SLIT2//CTHRC1//PSME4//ROR1//PSMA1//HOXA5//RSPO2//SPRY2//ESR1//PRKX//SEMA3A//CCM2//IRX3//PHLDB2//RREB1
GO:0050890	cognition	Biological process	24	243	930	16672	1.77056	0.00479432	0.105351	2.31927	0.0258065	FOS//ZNF385A//THRA//CASP3//SLC24A2//SLC6A1//FOSL1//JPH4//NRXN1//PLK2//CREB1//KCNK2//ATP1A3//PAIP2//VLDLR//CPEB3//RELN//RASGRF1//RPS6KB1//SNAP25//KIT//PDE1B//RIC8A//FOXP2
GO:0061458	reproductive system development	Biological process	36	410	930	16672	1.57407	0.00480319	0.105351	2.31847	0.0387097	ADCYAP1//KIT//TAF4//FSHR//ESR1//EREG//E2F7//PPARG//E2F8//GATA2//NR2F2//ZFPM2//IRX5//HOXA9//HOXA10//NASP//BOK//SOX9//TGFBR1//CSDE1//IDH1//FNDC3A//MYOCD//ST14//FOSL1//PLK4//HAND1//ZFP36L1//GAB1//NRK//PLAG1//CDKN1B//SLIT2//ARID4B//SEMA3A//PLEKHA5
GO:0001501	skeletal system development	Biological process	41	483	930	16672	1.52174	0.00494043	0.107984	2.30624	0.044086	MGP//SOX9//THRA//DLX5//PEX7//HMGA2//CHSY1//MSX2//NKX3-2//TGFBR1//ZNF385A//KIT//RHOA//IRX5//PRRX1//EYA1//HOXA3//HOXA5//HOXB8//DSCAML1//ALX4//CSRNP1//ZFAND5//HOXA9//PBX1//EDN1//ESRRA//SMAD9//CD44//HOXC11//MMP2//RIPPLY2//RSPO2//HAND1//FOXN3//CLDN18//CDH11//HOXA10//MATN3//SHOX//RASSF2
GO:1903827	regulation of cellular protein localization	Biological process	45	542	930	16672	1.48839	0.00499845	0.108744	2.30117	0.0483871	THRA//CDKN1A//GAS6//JAK2//PKIA//RHOA//C8ORF4//FLNA//PIK3R1//PIK3R2//LYPLA1//ANP32B//CTDSPL2//TCF7L2//TMEM110//PPP3CA//PPP3R1//AKAP6//RALB//TGFBR1//GCC2//CLIP3//LRRC15//STOM//PLK3//CLDN18//YWHAQ//DYNLL2//YWHAB//YWHAG//YWHAZ//MSN//RDX//STX7//STX3//SIAH3//U2AF2//GPR26//LEPROT//FBXW7//ACTL6A//NPEPPS//ATG13//YOD1//LRP4
GO:0071407	cellular response to organic cyclic compound	Biological process	42	498	930	16672	1.51191	0.0050099	0.108744	2.30017	0.0451613	TARBP2//ESR1//NR6A1//KDM3A//LIN28B//JAK2//PAK1//SKP2//KMT2D//NR2F6//ESRRA//NR5A2//HNF4A//PAQR9//NR3C2//PPARG//NR2F2//THRA//OR51E2//CCNA2//AQP1//RAP1B//ZFP36L1//AKAP6//RAPGEF2//RALB//ATP1A3//ADCYAP1//EDN1//MSX2//MSN//KLF4//GABRA1//PDE4D//CREBRF//DYNAP//PER1//CLOCK//CDKN1B//SMAD9//RPS6KB1//CASP3
GO:0090596	sensory organ morphogenesis	Biological process	24	244	930	16672	1.7633	0.00504537	0.109137	2.29711	0.0258065	PAX2//TOPORS//FJX1//SOX9//LRIG3//GJB6//SPRY2//DLX5//GATA2//NEUROG1//OTX1//PRRX1//FZD3//EYA1//EDN1//NKX3-2//COL8A2//IRX5//LHFPL5//PDZD7//FOXE3//PHACTR4//CTHRC1//VANGL2
GO:0042327	positive regulation of phosphorylation	Biological process	69	906	930	16672	1.36529	0.00508905	0.109703	2.29336	0.0741935	MAP4K3//MAP3K2//GNAI2//JAK2//MAP3K1//NGF//TGFBR1//LAMTOR3//ADORA2B//DUSP6//TAB3//KIT//NTF3//RASGRP1//CLIP3//GAS6//PAK1//ODAM//PELI2//RALB//SOX9//FNIP1//EREG//FBXW7//VAPB//ADRB2//NRK//GAB1//TRIM6//SDCBP//ACVR1//ACVR1B//VEGFC//RASSF2//DYNAP//PDCD10//TAOK1//FMR1//RPS6KA5//SPRY2//CD44//PRKACB//PRKAR1A//EDN1//ADRB3//VANGL2//CCR7//TNFAIP8L3//CDKN1B//CCNC//CCNT1//CDKN1A//ADCYAP1//MMD//RELN//VLDLR//RAPGE…
GO:0090103	cochlea morphogenesis	Biological process	5	21	930	16672	4.26831	0.0051416	0.110456	2.2889	0.00537634	CTHRC1//EYA1//PAX2//VANGL2//SOX9
GO:1901698	response to nitrogen compound	Biological process	66	861	930	16672	1.37419	0.00526134	0.112475	2.2789	0.0709677	PDE1B//PPP3CA//GNAI2//GAB1//IGF1R//ATP6V1H//PDK4//ATP6V0C//PIK3R1//PIK3R2//ATP6V1G1//TARBP2//CDKN1A//CYP2E1//SLC6A1//CPEB3//GLRA2//MMP2//CPEB1//LAMTOR3//PPARG//LIN28B//DHFR//ACVR1C//RPS6KB1//GALP//RAB10//WDTC1//PAK1//ZFP36L1//YWHAG//TRPC3//CREB1//CCNA2//EDN1//PDX1//CASP3//AGTR1//CDKN1B//FOSB//SRR//EREG//GRB10//FOS//NDUFS4//PER1//FOSL1//JAK2//LEPROT//AQP1//RAP1B//AKAP6//RAPGEF2//RALB//GNG5//PRKACB…
GO:0060428	lung epithelium development	Biological process	7	39	930	16672	3.21765	0.00527145	0.112475	2.27807	0.00752688	HOXA5//EYA1//NUMA1//SOX9//FOXP2//CREB1//THRA
GO:0043550	regulation of lipid kinase activity	Biological process	8	49	930	16672	2.92684	0.00534675	0.113651	2.27191	0.00860215	PIK3R1//PIK3R2//KLF4//CCR7//KIT//TNFAIP8L3//EEF1A2//NRBF2
GO:0071774	response to fibroblast growth factor	Biological process	16	141	930	16672	2.03426	0.00536276	0.113651	2.27061	0.0172043	FRS3//TRIM71//SPRED2//FGF5//FLRT3//POLR2K//KIF16B//PTBP1//CBL//DUSP6//OTX2//SPRY2//EGR3//DLL4//ZFP36L1//CD44
GO:0001844	protein insertion into mitochondrial membrane involved in apoptotic signaling pathway	Biological process	6	30	930	16672	3.58538	0.00555696	0.11737	2.25516	0.00645161	YWHAQ//DYNLL2//PPP3R1//YWHAB//YWHAG//YWHAZ
GO:1902679	negative regulation of RNA biosynthetic process	Biological process	85	1160	930	16672	1.31361	0.00557777	0.11741	2.25354	0.0913978	ZHX1//PLK3//RIPPLY2//E2F7//ZNF296//DDIT3//E2F6//EDN1//NR2F6//ESR1//ESRRA//ETV3//CPEB3//WDTC1//ZFPM2//RYBP//FOSB//GATA2//NR6A1//HIC1//MYPOP//PDX1//IRF2//MXD1//MSX2//NFIX//PEG3//PER1//PRRX1//DLL4//PPARG//PKIA//MOSPD1//BACH1//NKX3-2//PEX2//RFC1//RREB1//SKIL//TCF7L2//VPS72//NR2F2//C1QBP//TLE1//VLDLR//E2F8//HMGA2//SCRT1//MTA2//KLF4//MYOCD//FOXP2//HAND1//FNIP1//SMARCA5//H2AFX//KMT2D//TNRC18//CREB1//FLN…
GO:0010243	response to organonitrogen compound	Biological process	59	756	930	16672	1.39906	0.00559632	0.11741	2.2521	0.0634409	PDE1B//PPP3CA//GAB1//IGF1R//ATP6V1H//PDK4//ATP6V0C//PIK3R1//PIK3R2//ATP6V1G1//SLC6A1//CPEB3//GLRA2//MMP2//CPEB1//LAMTOR3//PPARG//DHFR//ACVR1C//RPS6KB1//GALP//RAB10//WDTC1//PAK1//ZFP36L1//YWHAG//TRPC3//CREB1//CCNA2//EDN1//PDX1//CASP3//AGTR1//CDKN1B//FOSB//SRR//EREG//GRB10//FOS//NDUFS4//PER1//FOSL1//JAK2//LEPROT//AQP1//RAP1B//AKAP6//RAPGEF2//GNG5//PRKACB//PRKAR1A//KLF4//GABRA1//SOX9//SLIT2//PDE4D//…
GO:0044093	positive regulation of molecular function	Biological process	125	1803	930	16672	1.24285	0.00563267	0.117779	2.24929	0.134409	MAP4K3//MAP3K2//GNAI2//JAK2//MAP3K1//NGF//TGFBR1//LAMTOR3//ADORA2B//DUSP6//TAB3//KIT//NTF3//EREG//FBXW7//CDKN1B//ANP32B//F3//APAF1//ACER2//PPARG//BOK//CASP3//VAPB//ADRB2//ADCYAP1//ADRB3//FSHR//STK36//NRK//GAB1//ESR1//ABL2//PLEK//PSME4//PLK2//CTHRC1//FKBP1A//RALB//TCF7L2//RAPGEF2//GAS6//DYNAP//TMEM110//AGTR1//AKAP6//RELN//RPS6KA5//ARHGEF33//RASGRP1//FRS3//RALBP1//CHN1//FGF5//RGL1//ARHGEF26//GRIN2D…
GO:0051247	positive regulation of protein metabolic process	Biological process	104	1464	930	16672	1.27349	0.0057249	0.11931	2.24223	0.111828	MAP4K3//MAP3K2//GNAI2//JAK2//MAP3K1//NGF//TGFBR1//LAMTOR3//ADORA2B//DUSP6//TAB3//KIT//NTF3//RASGRP1//CLIP3//GAS6//PAK1//ODAM//PELI2//RALB//SOX9//FNIP1//EREG//FBXW7//CDKN1B//ANP32B//F3//APAF1//ACER2//PPARG//BOK//CASP3//VAPB//ADRB2//NRK//GAB1//TRIM6//SDCBP//ACVR1//ACVR1B//PSME4//PAIP1//CPEB3//FMR1//RPS6KB1//TARBP2//RNF20//TET1//FKBP1A//HSPBP1//VEGFC//RASSF2//DYNAP//AGTR1//KLF4//PLK2//RNF138//AKAP6/…
GO:0031399	regulation of protein modification process	Biological process	114	1627	930	16672	1.25609	0.00591527	0.122658	2.22803	0.122581	CDKN1A//CDKN1B//CCNA2//CCNT1//MAP4K3//MAP3K2//GNAI2//JAK2//MAP3K1//NGF//TGFBR1//LAMTOR3//ADORA2B//DUSP6//TAB3//KIT//NTF3//SPRED2//PPP2R1A//NDUFS4//FNIP1//KIRREL//PPP1R15B//SLIT2//RASGRP1//CLIP3//GAS6//PAK1//ODAM//PELI2//RALB//SOX9//EREG//FBXW7//CBL//LRRC15//FLRT3//GP1BA//CEP85//DEPTOR//TARBP2//YWHAG//VAPB//ADRB2//NRK//GAB1//TRIM6//SPRY2//SDCBP//ACVR1//ACVR1B//RNF20//TET1//RNF139//N4BP1//FKBP1A//H…
GO:0071900	regulation of protein serine/threonine kinase activity	Biological process	39	459	930	16672	1.5232	0.00592498	0.122658	2.22731	0.0419355	CDKN1A//CDKN1B//CCNA2//CCNT1//MAP4K3//MAP3K2//GNAI2//JAK2//MAP3K1//NGF//TGFBR1//LAMTOR3//ADORA2B//DUSP6//TAB3//KIT//NTF3//SPRED2//PPP2R1A//NRK//GAB1//RASGRP1//PDCD10//EDN1//SPRY2//PAK1//VANGL2//LATS2//NR2F2//MYOCD//CCNC//IGF1R//YWHAG//ACSL1//RHOA//RALB//PKIA//PRKAR1A//RAPGEF2
GO:0010638	positive regulation of organelle organization	Biological process	42	503	930	16672	1.49688	0.00594419	0.122658	2.22591	0.0451613	PLEK//CCR7//KIRREL//CDKN1B//SPAST//NEUROG1//MAPK15//HMBOX1//LIMK1//ACTR3//ACTR3C//ARFIP2//EDN1//EREG//ESPL1//PLK4//RHOA//PAK1//TGFBR1//C1QBP//MSN//PPIF//MSX2//YWHAQ//DYNLL2//PPP3R1//YWHAB//YWHAG//YWHAZ//ADRB2//CEP135//SDCBP//U2AF2//GPR26//LEPROT//FBXW7//ACTL6A//NPEPPS//ATG13//NTF3//RALB//SURF4
GO:2000145	regulation of cell motility	Biological process	56	713	930	16672	1.408	0.00602871	0.123994	2.21978	0.0602151	MIA3//SLIT2//CXCL9//EDN1//DLL4//NR2F2//SEMA3A//RREB1//SOX9//MTA2//RPS6KB1//PLXNC1//FLNA//GAB1//RHOA//PLXNA2//PRKX//PARD6B//PDCD10//LRRC15//F3//SUN2//GCNT2//IGF1R//JAK2//KIT//NTF3//PAK1//PIK3R1//RDX//CCL7//SDCBP//TGFBR1//ACVR1//ARID2//RNF20//VEGFC//ANGPT2//CCSAP//CCR7//C1QBP//MMRN2//KLF4//CERS2//ACVR1C//ACVR1B//RELN//PHLDB2//MSN//GAS6//SCRT1//SEMA6A//RAPGEF2//EREG//ABL2//MEMO1
GO:0006796	phosphate-containing compound metabolic process	Biological process	197	3002	930	16672	1.17641	0.00606263	0.124284	2.21734	0.211828	CDKN1A//CDKN1B//CCNA2//CCNT1//RASGRP1//FRS3//DUSP6//EREG//FGF5//MAPK15//PSME4//GRIN2D//JAK2//KIT//MAP3K1//NRAS//MAPK6//PSMA1//RASGRF1//ZFP36L1//YWHAB//PABPN1//LAMTOR3//RASAL2//RAPGEF2//MAP4K3//MAP3K2//GNAI2//NGF//TGFBR1//ADORA2B//TAB3//NTF3//SPRED2//PPP2R1A//NDUFS4//FNIP1//KIRREL//PPP1R15B//SLIT2//CLIP3//GAS6//PAK1//ODAM//PELI2//RALB//SOX9//FBXW7//CBL//GFPT2//GPD2//TPI1//NME6//AK9//HTR2C//AQP1//P…
GO:0061061	muscle structure development	Biological process	46	563	930	16672	1.46472	0.00610869	0.124596	2.21405	0.0494624	VANGL2//TGFBR3//ZFPM2//DLL4//TGFBR1//MYOCD//COL6A3//EGR3//MRAS//ALX4//TCF12//UTRN//KLHL31//TAZ//NR2F2//FOXP2//THRA//CEACAM5//MYEF2//FOS//FOXN2//PRKAR1A//FHOD3//ZFP36L1//DDIT3//SOX9//CXCL9//TCF7L2//RPS6KB1//PPP3CA//BIN3//FAM65B//ACVR1//PTBP1//EREG//RBPMS2//OLFM2//FKBP1A//TNNI1//HAND1//CREB1//KCNK2//EDN1//AKAP6//NLN//KIT
GO:0009101	glycoprotein biosynthetic process	Biological process	31	345	930	16672	1.61082	0.00612923	0.124596	2.21259	0.0333333	GCNT2//B3GNT9//B4GALT3//MAN1C1//CCDC126//MAN1A1//EDEM3//TET3//GALNT1//GCNT4//GALNT7//POGLUT1//TET1//TCF7L2//EXTL2//VANGL2//NDST2//NDST3//HS6ST3//GNPTAB//CHST4//GXYLT1//ST6GAL1//B3GNT7//ST6GALNAC3//STT3A//CHSY1//CHPF//ALG2//ACER2//CCR7
GO:0014070	response to organic cyclic compound	Biological process	66	867	930	16672	1.36468	0.00613743	0.124596	2.21201	0.0709677	TARBP2//SLC6A1//ESR1//NR6A1//KDM3A//PPARG//LIN28B//DHFR//JAK2//CDKN1B//ESRRA//NR2F2//WNT8B//CASP3//FOS//FOSB//FOSL1//PAK1//SKP2//KMT2D//TRPC3//EDN1//NASP//RPS6KB1//CREB1//PDX1//SRR//NR2F6//NR5A2//HNF4A//PAQR9//NR3C2//THRA//OR51E2//IDH1//PAPPA//TRIM63//CDKN1A//IGFBP7//SLIT2//NDUFS4//PER1//TGFBR1//CCNA2//AQP1//RAP1B//ZFP36L1//AKAP6//RAPGEF2//RALB//ATP1A3//ADCYAP1//MSX2//MSN//SMAD9//KLF4//GABRA1//PD…
GO:0090316	positive regulation of intracellular protein transport	Biological process	24	248	930	16672	1.73486	0.00616153	0.124681	2.21031	0.0258065	JAK2//RHOA//C8ORF4//FLNA//PIK3R1//PIK3R2//ANP32B//GAS6//CTDSPL2//TCF7L2//TMEM110//PPP3CA//PPP3R1//AKAP6//TGFBR1//STOM//U2AF2//GPR26//LEPROT//FBXW7//ACTL6A//NPEPPS//ATG13//PLK3
GO:0007267	cell-cell signaling	Biological process	105	1485	930	16672	1.26756	0.00630347	0.126932	2.20042	0.112903	AGTR1//BTK//HMGA2//VANGL2//TMEM198//DDIT3//DKK2//HIC1//RSPO2//RSPO4//LRP4//RNF138//CSNK1G1//TLE1//WNT8B//PPP3CA//PPP3R1//TCF7L2//FZD3//CPLX1//GABRG1//SLITRK5//PDE7B//GRIN2D//HTR2C//SYT10//NOVA1//SDCBP//SLC6A1//SNAP25//SNCB//NRXN1//BRSK1//PPFIA3//EGR3//HNF4A//CLOCK//CPLX2//PIP5K1C//STX3//CREB1//EDN1//NMB//PDX1//RIMS2//PPP2R1A//ATP6V0C//GRB10//JAK2//PLCL2//USP46//GRID2//RAB11FIP2//ACVR1C//PDE8B//MI…
GO:0045736	negative regulation of cyclin-dependent protein serine/threonine kinase activity	Biological process	5	22	930	16672	4.07429	0.00635319	0.126932	2.19701	0.00537634	CDKN1A//CDKN1B//LATS2//NR2F2//MYOCD
GO:1904030	negative regulation of cyclin-dependent protein kinase activity	Biological process	5	22	930	16672	4.07429	0.00635319	0.126932	2.19701	0.00537634	CDKN1A//CDKN1B//LATS2//NR2F2//MYOCD
GO:2001235	positive regulation of apoptotic signaling pathway	Biological process	18	169	930	16672	1.90937	0.00635428	0.126932	2.19693	0.0193548	PPIF//JAK2//YWHAQ//DYNLL2//PPP3R1//YWHAB//YWHAG//YWHAZ//SKIL//DDIT3//FBXW7//TIMP3//PDIA3//PPP2R1A//SIAH1//APAF1//TGFBR1//ING5
GO:0009892	negative regulation of metabolic process	Biological process	164	2453	930	16672	1.19854	0.00637391	0.126932	2.19559	0.176344	ZHX1//PLK3//RIPPLY2//E2F7//ZNF296//DDIT3//E2F6//EDN1//NR2F6//ESR1//ESRRA//ETV3//CPEB3//WDTC1//ZFPM2//RYBP//FOSB//GATA2//NR6A1//HIC1//MYPOP//PDX1//IRF2//MXD1//MSX2//NFIX//PEG3//PER1//PRRX1//DLL4//PPARG//PKIA//MOSPD1//BACH1//NKX3-2//PEX2//RFC1//RREB1//SKIL//TCF7L2//VPS72//NR2F2//C1QBP//TLE1//VLDLR//E2F8//HMGA2//SCRT1//MTA2//KLF4//MYOCD//FOXP2//HAND1//FNIP1//SMARCA5//DUSP6//SPRED2//PPP2R1A//KIRREL//…
GO:0050684	regulation of mRNA processing	Biological process	12	95	930	16672	2.26445	0.00647218	0.128481	2.18895	0.0129032	FMR1//CELF4//PTBP1//NSRP1//ZFP36L1//PABPN1//SRSF3//U2AF2//C1QBP//RNF20//CCNT1//CPEB3
GO:0030201	heparan sulfate proteoglycan metabolic process	Biological process	6	31	930	16672	3.46972	0.00657188	0.128981	2.18231	0.00645161	TCF7L2//EXTL2//VANGL2//NDST2//NDST3//HS6ST3
GO:0051204	protein insertion into mitochondrial membrane	Biological process	6	31	930	16672	3.46972	0.00657188	0.128981	2.18231	0.00645161	YWHAQ//DYNLL2//PPP3R1//YWHAB//YWHAG//YWHAZ
GO:0007548	sex differentiation	Biological process	25	263	930	16672	1.70408	0.00657609	0.128981	2.18203	0.0268817	ADCYAP1//KIT//TAF4//FSHR//ESR1//EREG//ZFPM2//IRX5//HOXA9//HOXA10//NASP//BOK//SOX9//TGFBR1//CSDE1//IDH1//ACVR1B//DMRT3//FNDC3A//SLIT2//ARID4B//SEMA3A//CYP17A1//HNF4A//PBX1
GO:0006793	phosphorus metabolic process	Biological process	197	3008	930	16672	1.17407	0.00659903	0.128981	2.18052	0.211828	CDKN1A//CDKN1B//CCNA2//CCNT1//RASGRP1//FRS3//DUSP6//EREG//FGF5//MAPK15//PSME4//GRIN2D//JAK2//KIT//MAP3K1//NRAS//MAPK6//PSMA1//RASGRF1//ZFP36L1//YWHAB//PABPN1//LAMTOR3//RASAL2//RAPGEF2//MAP4K3//MAP3K2//GNAI2//NGF//TGFBR1//ADORA2B//TAB3//NTF3//SPRED2//PPP2R1A//NDUFS4//FNIP1//KIRREL//PPP1R15B//SLIT2//CLIP3//GAS6//PAK1//ODAM//PELI2//RALB//SOX9//FBXW7//CBL//GFPT2//GPD2//TPI1//NME6//AK9//HTR2C//AQP1//P…
GO:0007409	axonogenesis	Biological process	35	404	930	16672	1.55307	0.00660017	0.128981	2.18045	0.0376344	SEMA3A//CREB1//DLX5//FLRT3//NRAS//OTX2//RELN//SEMA6A//SIAH1//RPS6KA5//SLIT2//NRXN1//CHN1//PLXNC1//PLXNA2//CDH11//VANGL2//FZD3//LIMK1//ULK2//RND2//RHOA//LRP4//NGF//SKIL//RAB10//SLITRK1//NTNG1//SLITRK5//PAK1//PAX2//DSCAML1//SPAST//BRSK1//PARD6B
GO:0000186	activation of MAPKK activity	Biological process	8	51	930	16672	2.81206	0.00684614	0.132959	2.16455	0.00860215	NRK//MAP3K2//GNAI2//JAK2//MAP3K1//NGF//TGFBR1//LAMTOR3
GO:0072665	protein localization to vacuole	Biological process	8	51	930	16672	2.81206	0.00684614	0.132959	2.16455	0.00860215	RAB7A//GCC2//ZFYVE16//GOSR2//GNPTAB//TRAPPC8//MSN//RDX
GO:0048667	cell morphogenesis involved in neuron differentiation	Biological process	41	493	930	16672	1.49088	0.00696525	0.134855	2.15706	0.044086	RAB10//SLITRK1//NTNG1//SLITRK5//PAK1//PAX2//DSCAML1//SPAST//BRSK1//PARD6B//SEMA3A//CREB1//DLX5//FLRT3//NRAS//OTX2//RELN//SEMA6A//SIAH1//RPS6KA5//SLIT2//NRXN1//CHN1//PLXNC1//PLXNA2//CDH11//VANGL2//FZD3//LIMK1//ULK2//RND2//LRP4//VLDLR//LZTS1//RHOA//NGF//SKIL//PPP3CA//RAPGEF2//LHFPL5//PDZD7
GO:0043491	protein kinase B signaling	Biological process	16	145	930	16672	1.97814	0.0070041	0.13519	2.15465	0.0172043	SPRY2//CCR7//F3//GAS6//GCNT2//TNFAIP8L3//TCF7L2//TGFBR1//C1QBP//DDIT3//KLF4//PLK3//PAX2//RPS6KB1//SOX9//ZFP36L1
GO:0023061	signal release	Biological process	35	406	930	16672	1.54542	0.00710972	0.136226	2.14815	0.0376344	AGTR1//BTK//CPLX1//SNAP25//BRSK1//PPFIA3//NRXN1//HNF4A//CLOCK//CPLX2//PIP5K1C//STX3//CREB1//EDN1//NMB//PDX1//RIMS2//JAK2//TCF7L2//RAB11FIP2//HTR2C//ACVR1C//PPP3CA//PDE8B//MIDN//FMR1//SYT2//SYT10//SYT3//APLN//ADCYAP1//SIDT2//RASL10B//SNX4//RAP1B
GO:0048608	reproductive structure development	Biological process	35	406	930	16672	1.54542	0.00710972	0.136226	2.14815	0.0376344	ADCYAP1//KIT//TAF4//FSHR//ESR1//EREG//E2F7//PPARG//E2F8//GATA2//NR2F2//ZFPM2//IRX5//HOXA9//HOXA10//NASP//BOK//SOX9//TGFBR1//CSDE1//IDH1//FNDC3A//MYOCD//ST14//FOSL1//PLK4//HAND1//ZFP36L1//GAB1//NRK//PLAG1//CDKN1B//SLIT2//ARID4B//SEMA3A
GO:0043502	regulation of muscle adaptation	Biological process	9	62	930	16672	2.60229	0.00712291	0.136226	2.14734	0.00967742	EDN1//KLF4//SRL//RPS6KB1//TRIM63//PPP3CA//TNNI1//AKAP6//TRPC3
GO:0051050	positive regulation of transport	Biological process	67	889	930	16672	1.35107	0.00721953	0.137654	2.14149	0.072043	FMR1//NTF3//TRIM6//EDN1//AQP1//TRPC3//SCN3B//SCN4B//CLIP3//SLC6A1//PIK3R1//CLTCL1//CREB1//NMB//JAK2//TCF7L2//TMEM110//PDX1//RHOA//C8ORF4//FLNA//PIK3R2//ADORA2B//GATA2//AP1G1//SYT10//ANP32B//GAS6//CTDSPL2//CBL//GOLPH3L//VEGFC//CLEC4E//TUB//CXCL9//AKAP6//APLN//PPP3CA//PPP3R1//PPARG//ADCYAP1//TGFBR1//RASL10B//TRPV3//STOM//PLK3//OR51E2//YWHAQ//DYNLL2//YWHAB//YWHAG//YWHAZ//RASGRP1//SDCBP//RAB7A//SNX4/…
GO:0007178	transmembrane receptor protein serine/threonine kinase signaling pathway	Biological process	28	307	930	16672	1.63503	0.00731957	0.1383	2.13551	0.0301075	CREB1//FKBP1A//FOS//GCNT2//RHOA//SMAD9//SKIL//TGFBR1//TGFBR3//CBL//ACVR1//TOB1//SDCBP//ACVR1B//FSTL1//DLX5//LRP4//RGMA//ZFYVE16//LRG1//MYOCD//PEG10//MSX2//RBPMS2//VWC2//CTDSPL2//ACVR1C//HNF4A
GO:0007265	Ras protein signal transduction	Biological process	28	307	930	16672	1.63503	0.00731957	0.1383	2.13551	0.0301075	AGTR1//RHOA//ARHGAP6//LIMK1//VANGL2//RHOJ//PHACTR4//KPNB1//PLK2//RAP1B//RAPGEF2//RDX//RASGRF1//ARHGEF33//ARHGEF26//ITSN2//ARHGEF4//RASGRP1//NGF//SPRY2//RASAL2//CDKN1A//MRAS//NRAS//RALB//RREB1//SDCBP//CCNA2
GO:0060562	epithelial tube morphogenesis	Biological process	28	307	930	16672	1.63503	0.00731957	0.1383	2.13551	0.0301075	EDN1//DLL4//ACVR1//EYA1//PAX2//PBX1//SOX9//TRIM71//APAF1//PRKACB//VANGL2//PHACTR4//ST14//FZD3//HAND1//PAK1//SLIT2//HOXA5//RSPO2//DLG5//MSX2//SPRY2//ESR1//CCM2//IRX3//CTHRC1//RHOA//PRKX
GO:0046907	intracellular transport	Biological process	109	1559	930	16672	1.25339	0.00753357	0.141916	2.123	0.117204	RAB6A//GCC2//ABCE1//KPNB1//TNPO1//BTK//THRA//PDIA3//PPP3CA//PEX1//PEX12//U2AF2//SRSF3//DDX19B//AGFG1//DDX19A//YWHAQ//AP1S3//YWHAB//YWHAG//YWHAZ//AKAP6//KPNA4//SDCBP//SSR1//SSR2//SRP9//CHMP4B//RAB7A//ZFYVE16//GOSR2//DSCR3//APPBP2//AP1S1//AP1G1//SNX31//TBC1D13//STX3//CLTCL1//STX7//RIMS2//DCTN2//DYNLL2//F9//TRAPPC8//GAS6//SEC22A//MIA3//SPAST//VAPB//KIF16B//NSRP1//TOB1//JAK2//ADRB2//GNPTAB//PEX7//PEX…
GO:0050673	epithelial cell proliferation	Biological process	30	336	930	16672	1.60061	0.0075657	0.142095	2.12115	0.0322581	PRKX//NR2F2//TGFBR1//LRG1//EGR3//F3//VEGFC//ZFP36L1//HOXA5//RREB1//EREG//SIDT2//BTBD10//DLX5//EYA1//PAX2//SOX9//PEX2//TGFBR3//ODAM//FOXP2//ESR1//CDKN1B//PDCD10//DLL4//FBXW7//LIMS2//FOXE3//COL8A2//KIT
GO:0072358	cardiovascular system development	Biological process	48	600	930	16672	1.43415	0.00759523	0.142223	2.11946	0.0516129	PDCD10//COL8A2//ELK3//EREG//ANGPT2//HOXA3//MMP2//DLL4//PRKX//HIF3A//VEGFC//MMRN2//SH2D2A//HAND1//TCF7L2//RAPGEF2//EDN1//ACVR1//ZFPM2//ZFP36L1//CCM2//MYOCD//ANP32B//FBXW7//RIC8A//ZFAND5//DDIT3//E2F7//E2F8//EGR3//SLIT2//HOXA5//EYA1//LRG1//F3//GATA2//AQP1//NR2F2//PRRX1//TGFBR1//FOSL1//TGFBR3//RHOJ//RHOA//KLF4//KIT//SLITRK5//POGLUT1
GO:0002181	cytoplasmic translation	Biological process	8	52	930	16672	2.75798	0.00770535	0.143856	2.11321	0.00860215	GSPT1//PTBP1//CPEB3//ZNF385A//FMR1//CPEB1//EIF4B//EIF3J
GO:0051150	regulation of smooth muscle cell differentiation	Biological process	5	23	930	16672	3.89715	0.00775176	0.143866	2.1106	0.00537634	EREG//RBPMS2//OLFM2//MYOCD//KIT
GO:0060251	regulation of glial cell proliferation	Biological process	5	23	930	16672	3.89715	0.00775176	0.143866	2.1106	0.00537634	RNF10//PLAG1//ADCYAP1//CERS2//CREB1
GO:0051099	positive regulation of binding	Biological process	15	134	930	16672	2.00674	0.00778704	0.144095	2.10863	0.016129	PLK2//CTHRC1//FKBP1A//RALB//TCF7L2//RAPGEF2//HMBOX1//PDX1//JAK2//MYOCD//PLCL2//FMR1//TRIM6//HMGA2//KLF4
GO:0034349	glial cell apoptotic process	Biological process	4	15	930	16672	4.7805	0.00800651	0.147287	2.09656	0.00430108	TNFRSF21//GAS6//APAF1//CASP3
GO:0051532	regulation of NFAT protein import into nucleus	Biological process	4	15	930	16672	4.7805	0.00800651	0.147287	2.09656	0.00430108	TMEM110//PPP3CA//PPP3R1//AKAP6
GO:0051270	regulation of cellular component movement	Biological process	59	770	930	16672	1.37362	0.00814074	0.148913	2.08934	0.0634409	MIA3//SLIT2//CXCL9//EDN1//DLL4//NR2F2//SEMA3A//RREB1//SOX9//MTA2//RPS6KB1//PLXNC1//FLNA//GAB1//RHOA//PLXNA2//PRKX//PARD6B//PDCD10//LRRC15//F3//SUN2//GCNT2//IGF1R//JAK2//KIT//NTF3//PAK1//PIK3R1//RDX//CCL7//SDCBP//TGFBR1//ACVR1//ARID2//RNF20//VEGFC//ANGPT2//SEMA6A//CDKN1B//TGFBR3//CCSAP//PDE4D//CCR7//C1QBP//MMRN2//KLF4//CERS2//ACVR1C//ACVR1B//RELN//PHLDB2//EREG//ABL2//MEMO1//MSN//GAS6//SCRT1//RAPGE…
GO:0045137	development of primary sexual characteristics	Biological process	21	213	930	16672	1.76744	0.0081424	0.148913	2.08925	0.0225806	ADCYAP1//KIT//TAF4//FSHR//ESR1//EREG//ZFPM2//IRX5//HOXA9//HOXA10//NASP//BOK//SOX9//TGFBR1//CSDE1//IDH1//ACVR1B//FNDC3A//SLIT2//ARID4B//SEMA3A
GO:0007165	signal transduction	Biological process	348	5624	930	16672	1.10927	0.00829076	0.149072	2.08141	0.374194	RASGRP1//FRS3//DUSP6//EREG//FGF5//MAPK15//PSME4//GRIN2D//JAK2//KIT//MAP3K1//NRAS//MAPK6//PSMA1//RASGRF1//ZFP36L1//YWHAB//PABPN1//LAMTOR3//RASAL2//RAPGEF2//MAP4K3//MAP3K2//GNAI2//NGF//TGFBR1//ADORA2B//TAB3//NTF3//SPRED2//PPP2R1A//BOK//GAS6//ADRB2//THRA//CLEC4E//PAK1//PRKACB//UBE2V1//RPS6KA5//BTK//VANGL2//TMEM198//DDIT3//DKK2//HIC1//RSPO2//RSPO4//LRP4//RNF138//CSNK1G1//TLE1//WNT8B//PPP3CA//PPP3R1//…
GO:0040007	growth	Biological process	69	926	930	16672	1.3358	0.00830871	0.149072	2.08047	0.0741935	FSHR//ESR1//EREG//KMT2D//EDN1//TGFBR3//FAM107A//AGTR1//IGFBP7//SPOCK1//KIAA1109//MYOCD//VANGL2//SOX9//MSX2//BIN3//SDCBP//TGFBR1//AKAP6//NME6//CDKN1A//CDKN1B//HNF4A//PPARG//PPP2R1A//ACVR1B//SLIT2//SLITRK1//WDTC1//GPD2//HOXA5//PDE4D//PLAG1//ZFP36L1//TARBP2//CCM2//STK40//GAS6//HMGA2//ACTL6A//ADRB2//ADRB3//CREB1//GPAM//LIMK1//ING4//ING5//LATS2//RPS6KB1//ULK2//RND2//PLXNC1//SEMA3A//PLXNA2//SEMA6A//LRP…
GO:0009743	response to carbohydrate	Biological process	20	200	930	16672	1.79269	0.00831366	0.149072	2.08021	0.0215054	SLC6A1//CDKN1B//ACVR1C//ANGPT2//HNF4A//SIDT2//APOM//GPAM//RPS6KB1//TCF7L2//CASP3//RAB11FIP2//PDX1//NRXN1//GJB6//GAS6//PAX2//PPP3CA//ZFP36L1//RAP1B
GO:0007268	chemical synaptic transmission	Biological process	47	588	930	16672	1.43293	0.00831744	0.149072	2.08001	0.0505376	CPLX1//SNAP25//BRSK1//PPFIA3//NRXN1//EGR3//CPLX2//PIP5K1C//STX3//PLCL2//USP46//SLC6A1//GRID2//EDN1//FMR1//PLK2//LZTS1//CPEB3//RASGRF1//YWHAG//JPH4//RAPGEF2//KIT//SHISA7//SYT2//SYT10//SYT3//RIMS2//PPP3CA//RELN//GNAI2//GABRA1//ADCYAP1//GLRA2//SLC24A2//CELF4//PAIP2//CREB1//RAP1B//GABRG1//SLITRK5//PDE7B//GRIN2D//HTR2C//NOVA1//SDCBP//SNCB
GO:0098916	anterograde trans-synaptic signaling	Biological process	47	588	930	16672	1.43293	0.00831744	0.149072	2.08001	0.0505376	CPLX1//GABRG1//SLITRK5//PDE7B//GRIN2D//HTR2C//SYT10//NOVA1//SDCBP//SLC6A1//SNAP25//SNCB//NRXN1//BRSK1//PPFIA3//EGR3//CPLX2//PIP5K1C//STX3//PLCL2//USP46//GRID2//EDN1//FMR1//PLK2//LZTS1//CPEB3//RASGRF1//YWHAG//JPH4//RAPGEF2//KIT//SHISA7//SYT2//SYT3//RIMS2//PPP3CA//RELN//GNAI2//GABRA1//ADCYAP1//GLRA2//SLC24A2//CELF4//PAIP2//CREB1//RAP1B
GO:0099536	synaptic signaling	Biological process	47	588	930	16672	1.43293	0.00831744	0.149072	2.08001	0.0505376	CPLX1//GABRG1//SLITRK5//PDE7B//GRIN2D//HTR2C//SYT10//NOVA1//SDCBP//SLC6A1//SNAP25//SNCB//NRXN1//BRSK1//PPFIA3//EGR3//CPLX2//PIP5K1C//STX3//PLCL2//USP46//GRID2//EDN1//FMR1//PLK2//LZTS1//CPEB3//RASGRF1//YWHAG//JPH4//RAPGEF2//KIT//SHISA7//SYT2//SYT3//RIMS2//PPP3CA//RELN//GNAI2//GABRA1//ADCYAP1//GLRA2//SLC24A2//CELF4//PAIP2//CREB1//RAP1B
GO:0099537	trans-synaptic signaling	Biological process	47	588	930	16672	1.43293	0.00831744	0.149072	2.08001	0.0505376	CPLX1//GABRG1//SLITRK5//PDE7B//GRIN2D//HTR2C//SYT10//NOVA1//SDCBP//SLC6A1//SNAP25//SNCB//NRXN1//BRSK1//PPFIA3//EGR3//CPLX2//PIP5K1C//STX3//PLCL2//USP46//GRID2//EDN1//FMR1//PLK2//LZTS1//CPEB3//RASGRF1//YWHAG//JPH4//RAPGEF2//KIT//SHISA7//SYT2//SYT3//RIMS2//PPP3CA//RELN//GNAI2//GABRA1//ADCYAP1//GLRA2//SLC24A2//CELF4//PAIP2//CREB1//RAP1B
GO:0030334	regulation of cell migration	Biological process	52	664	930	16672	1.40391	0.00839798	0.150087	2.07583	0.055914	MIA3//SLIT2//CXCL9//EDN1//DLL4//NR2F2//SEMA3A//RREB1//SOX9//MTA2//RPS6KB1//PDCD10//LRRC15//F3//SUN2//GCNT2//IGF1R//JAK2//KIT//NTF3//PAK1//PIK3R1//RDX//CCL7//SDCBP//TGFBR1//ACVR1//ARID2//RNF20//VEGFC//ANGPT2//CCR7//C1QBP//RHOA//MMRN2//KLF4//CERS2//ACVR1C//ACVR1B//RELN//PHLDB2//MSN//GAS6//SCRT1//SEMA6A//RAPGEF2//PLXNC1//FLNA//GAB1//PLXNA2//PRKX//PARD6B
GO:0000904	cell morphogenesis involved in differentiation	Biological process	49	619	930	16672	1.41909	0.00852139	0.15186	2.06949	0.0526882	LATS2//ARHGEF26//RAB10//SLITRK1//NTNG1//SLITRK5//PAK1//PAX2//DSCAML1//SPAST//BRSK1//PARD6B//SEMA3A//CREB1//DLX5//FLRT3//NRAS//OTX2//RELN//SEMA6A//SIAH1//RPS6KA5//SLIT2//NRXN1//CHN1//PLXNC1//PLXNA2//CDH11//ZNF385A//CASP3//VANGL2//FZD3//LIMK1//ULK2//RND2//LRP4//VLDLR//LZTS1//RHOA//NGF//SKIL//PPP3CA//RAPGEF2//LHFPL5//PDZD7//ST14//FLNA//RREB1//C1QBP
GO:0044699	single-organism process	Biological process	750	12914	930	16672	1.04113	0.00854602	0.151867	2.06824	0.806452	PEX2//ARG2//KPNB1//TNPO1//TLK2//PPP2R1A//CEP85//RIOK3//SMC1A//ESPL1//DCTN2//DYNLL2//TUBA1A//CCNG2//RAD9B//H2AFX//CLOCK//CDKN1A//CDKN1B//CCNA2//CCNT1//PLK2//DBF4//PLK3//TRIM71//DHFR//LATS2//GSPT1//PPP3CA//BCAT1//RPS6KB1//RRM2//SKP2//ACVR1//ACVR1B//CDC34//E2F6//BACH1//PLK4//CEP250//TUBG1//YWHAG//CEP76//CEP135//BIN3//ADO//SPRY2//EYA1//NUMA1//RASGRP1//FRS3//DUSP6//EREG//FGF5//MAPK15//PSME4//GRIN2D//J…
GO:0060425	lung morphogenesis	Biological process	8	53	930	16672	2.70594	0.00864313	0.153159	2.06333	0.00860215	HOXA5//RSPO2//SOX9//DLG5//SPRY2//VANGL2//FOXP2//STK40
GO:0040012	regulation of locomotion	Biological process	57	742	930	16672	1.37713	0.00875183	0.154443	2.0579	0.0612903	MIA3//SLIT2//CXCL9//EDN1//DLL4//NR2F2//SEMA3A//RREB1//SOX9//MTA2//RPS6KB1//PLXNC1//FLNA//GAB1//RHOA//PLXNA2//PRKX//PARD6B//PDCD10//LRRC15//F3//SUN2//GCNT2//IGF1R//JAK2//KIT//NTF3//PAK1//PIK3R1//RDX//CCL7//SDCBP//TGFBR1//ACVR1//ARID2//RNF20//VEGFC//ANGPT2//SEMA6A//STX3//CCSAP//CCR7//C1QBP//MMRN2//KLF4//CERS2//ACVR1C//ACVR1B//RELN//PHLDB2//EREG//ABL2//MEMO1//MSN//GAS6//SCRT1//RAPGEF2
GO:0044272	sulfur compound biosynthetic process	Biological process	20	201	930	16672	1.78377	0.00876481	0.154443	2.05726	0.0215054	DLAT//GGT7//PDK4//PDPR//TCF7L2//EXTL2//VANGL2//NDST2//NDST3//HS6ST3//CHST1//B4GALT3//B3GNT7//CHSY1//CHPF//ACSL1//ELOVL2//SCD//SLC25A1//ELOVL3
GO:0043410	positive regulation of MAPK cascade	Biological process	39	471	930	16672	1.48439	0.00894032	0.156721	2.04865	0.0419355	MAP4K3//MAP3K2//GNAI2//JAK2//MAP3K1//NGF//TGFBR1//LAMTOR3//ADORA2B//DUSP6//TAB3//KIT//NTF3//NRK//GAB1//PDCD10//TAOK1//RASGRP1//EDN1//PAK1//VANGL2//CCR7//SDCBP//RASSF2//SPRY2//ADCYAP1//FSHR//GAS6//GCNT2//HTR2C//TNFAIP8L3//FBXW7//RAP1B//CCL7//CD44//RAPGEF2//ADRB2//ADRB3//PELI2
GO:0009953	dorsal/ventral pattern formation	Biological process	12	99	930	16672	2.17296	0.00894404	0.156721	2.04847	0.0129032	DMRT3//WNT8B//DLL4//GPR161//PRKACB//DDIT3//ACVR1//DUSP6//EDN1//SP8//LRP4//DSCAML1
GO:0006623	protein targeting to vacuole	Biological process	6	33	930	16672	3.25943	0.00899412	0.157159	2.04604	0.00645161	RAB7A//GCC2//ZFYVE16//GNPTAB//TRAPPC8//GOSR2
GO:0048754	branching morphogenesis of an epithelial tube	Biological process	16	149	930	16672	1.92503	0.00902713	0.157298	2.04445	0.0172043	EDN1//DLL4//ACVR1//EYA1//PAX2//PBX1//SOX9//HOXA5//RSPO2//DLG5//MSX2//SPRY2//VANGL2//ESR1//PAK1//SLIT2
GO:0001934	positive regulation of protein phosphorylation	Biological process	65	868	930	16672	1.34245	0.00923585	0.160148	2.03452	0.0698925	MAP4K3//MAP3K2//GNAI2//JAK2//MAP3K1//NGF//TGFBR1//LAMTOR3//ADORA2B//DUSP6//TAB3//KIT//NTF3//EREG//FBXW7//VAPB//ADRB2//NRK//GAB1//TRIM6//SDCBP//ACVR1//ACVR1B//VEGFC//RASSF2//GAS6//DYNAP//PDCD10//TAOK1//FMR1//RPS6KA5//SPRY2//PAK1//CD44//FNIP1//PRKACB//PRKAR1A//RASGRP1//EDN1//ADRB3//PELI2//VANGL2//CDKN1B//CCNC//CCNT1//CDKN1A//ADCYAP1//CCR7//MMD//RELN//VLDLR//RAPGEF2//LRP4//FSHR//GCNT2//HTR2C//TNFAIP…
GO:1903311	regulation of mRNA metabolic process	Biological process	14	124	930	16672	2.024	0.00924178	0.160148	2.03424	0.0150538	FMR1//CELF4//PTBP1//NSRP1//ZFP36L1//PABPN1//SRSF3//U2AF2//C1QBP//TOB1//CPEB3//CNOT7//RNF20//CCNT1
GO:0045165	cell fate commitment	Biological process	23	243	930	16672	1.69678	0.00934174	0.160595	2.02957	0.0247312	C8ORF22//SOX9//GATA2//PAX2//DSCAML1//LATS2//KLF4//EYA1//DMRT3//DUSP6//RAB10//TCF7L2//OLIG1//TGFBR1//PRRX1//TLX3//DLL4//NR2F2//PPARG//ACVR1//SPRY2//NEUROG1//WNT8B
GO:0040001	establishment of mitotic spindle localization	Biological process	5	24	930	16672	3.73477	0.0093507	0.160595	2.02916	0.00537634	SPRY2//EYA1//NUMA1//KPNB1//ESPL1
GO:0060122	inner ear receptor stereocilium organization	Biological process	5	24	930	16672	3.73477	0.0093507	0.160595	2.02916	0.00537634	LHFPL5//PDZD7//CTHRC1//VANGL2//CDH23
GO:0034654	nucleobase-containing compound biosynthetic process	Biological process	269	4263	930	16672	1.13121	0.00936997	0.160595	2.02826	0.289247	DHFR//E2F6//BACH1//RRM2//ZHX1//PLK3//RIPPLY2//E2F7//ZNF296//DDIT3//EDN1//NR2F6//ESR1//ESRRA//ETV3//CPEB3//WDTC1//ZFPM2//RYBP//FOSB//GATA2//NR6A1//HIC1//MYPOP//PDX1//IRF2//MXD1//MSX2//NFIX//PEG3//PER1//PRRX1//DLL4//PPARG//PKIA//MOSPD1//NKX3-2//PEX2//RFC1//RREB1//SKIL//TCF7L2//VPS72//NR2F2//C1QBP//TLE1//VLDLR//E2F8//HMGA2//SCRT1//MTA2//KLF4//MYOCD//FOXP2//HAND1//FNIP1//SMARCA5//CREB1//DLX5//ELK3//F…
GO:0070507	regulation of microtubule cytoskeleton organization	Biological process	13	112	930	16672	2.0808	0.00951363	0.162613	2.02165	0.0139785	HDGFRP3//CHMP4B//CEP250//CLIP3//CDKN1B//SPAST//PLK2//CEP76//PLK4//CEP85//CCSAP//EPHA3//PHLDB2
GO:0045666	positive regulation of neuron differentiation	Biological process	27	300	930	16672	1.61342	0.0098627	0.168122	2.006	0.0290323	ADCYAP1//EPHA3//ABL2//RELN//RAPGEF2//LIMK1//RND2//RHOA//NGF//SKIL//SLIT2//CPEB3//FMR1//PALM//MAPK6//VLDLR//SYT2//ITSN2//SYT3//RIMS2//MMD//GATA2//VWC2//NEUROG1//TCF12//IRX3//DUOXA1
GO:1903747	regulation of establishment of protein localization to mitochondrion	Biological process	14	125	930	16672	2.00781	0.00989064	0.168141	2.00478	0.0150538	YWHAQ//DYNLL2//PPP3R1//YWHAB//YWHAG//YWHAZ//SIAH3//U2AF2//GPR26//LEPROT//FBXW7//ACTL6A//NPEPPS//ATG13
GO:0023014	signal transduction by protein phosphorylation	Biological process	66	887	930	16672	1.33391	0.0100125	0.169753	1.99946	0.0709677	RASGRP1//FRS3//DUSP6//EREG//FGF5//MAPK15//PSME4//GRIN2D//JAK2//KIT//MAP3K1//NRAS//MAPK6//PSMA1//RASGRF1//ZFP36L1//YWHAB//PABPN1//LAMTOR3//RASAL2//RAPGEF2//MAP4K3//MAP3K2//GNAI2//NGF//TGFBR1//ADORA2B//TAB3//NTF3//SPRED2//PPP2R1A//NRK//GAB1//PDCD10//TAOK1//EDN1//SPRY2//STK40//ADRB2//ADRB3//PELI2//PAK1//VANGL2//IGF1R//PER1//CCR7//SDCBP//RASSF2//CCM2//SOX9//TIMP3//SPRY4//KLF4//ADCYAP1//FSHR//GAS6//GC…
GO:0000122	negative regulation of transcription from RNA polymerase II promoter	Biological process	56	732	930	16672	1.37146	0.010074	0.170191	1.9968	0.0602151	THRA//SOX9//ZHX1//PLK3//RIPPLY2//E2F7//ZNF296//DDIT3//E2F6//EDN1//NR2F6//ESR1//ESRRA//ETV3//CPEB3//WDTC1//ZFPM2//RYBP//FOSB//GATA2//NR6A1//HIC1//MYPOP//PDX1//IRF2//MXD1//MSX2//NFIX//PEG3//PER1//PRRX1//DLL4//PPARG//PKIA//MOSPD1//BACH1//NKX3-2//PEX2//RFC1//RREB1//SKIL//TCF7L2//VPS72//NR2F2//C1QBP//TLE1//VLDLR//E2F8//HMGA2//SCRT1//MTA2//KLF4//MYOCD//FOXP2//HAND1//FNIP1
GO:0006622	protein targeting to lysosome	Biological process	4	16	930	16672	4.48172	0.0102113	0.170191	1.99092	0.00430108	GNPTAB//RAB7A//GCC2//ZFYVE16
GO:1900151	regulation of nuclear-transcribed mRNA catabolic process, deadenylation-dependent decay	Biological process	4	16	930	16672	4.48172	0.0102113	0.170191	1.99092	0.00430108	TOB1//CPEB3//CNOT7//ZFP36L1
GO:1900153	positive regulation of nuclear-transcribed mRNA catabolic process, deadenylation-dependent decay	Biological process	4	16	930	16672	4.48172	0.0102113	0.170191	1.99092	0.00430108	TOB1//CPEB3//CNOT7//ZFP36L1
GO:1903749	positive regulation of establishment of protein localization to mitochondrion	Biological process	13	113	930	16672	2.06238	0.0102192	0.170191	1.99058	0.0139785	YWHAQ//DYNLL2//PPP3R1//YWHAB//YWHAG//YWHAZ//U2AF2//GPR26//LEPROT//FBXW7//ACTL6A//NPEPPS//ATG13
GO:0071396	cellular response to lipid	Biological process	40	490	930	16672	1.46342	0.0102409	0.170191	1.98966	0.0430108	ESR1//NR6A1//KDM3A//JAK2//PAK1//SKP2//KMT2D//NR2F6//ESRRA//NR5A2//HNF4A//PAQR9//NR3C2//PPARG//NR2F2//THRA//OR51E2//PRPF8//PDE4D//PABPN1//EPHA3//ABL2//AQP1//PAX2//SOX9//WNT8B//KLF4//ATP1A3//ADCYAP1//EDN1//ZFP36L1//MSX2//CCNA2//MSN//CREB1//PDK4//CREBRF//DYNAP//PER1//CLOCK
GO:0032231	regulation of actin filament bundle assembly	Biological process	10	77	930	16672	2.32817	0.0102453	0.170191	1.98947	0.0107527	LIMK1//PLEK//PIK3R1//RHOA//PAK1//TGFBR1//ARHGAP6//ARHGAP28//PHLDB2//RDX
GO:0002279	mast cell activation involved in immune response	Biological process	7	44	930	16672	2.852	0.0103239	0.170191	1.98616	0.00752688	BTK//RASGRP1//CPLX2//KIT//ADORA2B//GATA2//SNX4
GO:0043303	mast cell degranulation	Biological process	7	44	930	16672	2.852	0.0103239	0.170191	1.98616	0.00752688	BTK//ADORA2B//GATA2//SNX4//RASGRP1//CPLX2//KIT
GO:0016070	RNA metabolic process	Biological process	285	4548	930	16672	1.12339	0.0103696	0.170191	1.98424	0.306452	DHFR//E2F6//BACH1//RRM2//ZHX1//PLK3//RIPPLY2//E2F7//ZNF296//DDIT3//EDN1//NR2F6//ESR1//ESRRA//ETV3//CPEB3//WDTC1//ZFPM2//RYBP//FOSB//GATA2//NR6A1//HIC1//MYPOP//PDX1//IRF2//MXD1//MSX2//NFIX//PEG3//PER1//PRRX1//DLL4//PPARG//PKIA//MOSPD1//NKX3-2//PEX2//RFC1//RREB1//SKIL//TCF7L2//VPS72//NR2F2//C1QBP//TLE1//VLDLR//E2F8//HMGA2//SCRT1//MTA2//KLF4//MYOCD//FOXP2//HAND1//FNIP1//THUMPD1//SMARCA5//GSPT1//PPP2…
GO:0007517	muscle organ development	Biological process	30	344	930	16672	1.56339	0.010373	0.170191	1.98409	0.0322581	VANGL2//TGFBR3//ZFPM2//DLL4//TGFBR1//KLHL31//TAZ//NR2F2//FOXP2//FOS//FOXN2//RPS6KB1//PPP3CA//BIN3//FAM65B//FKBP1A//TNNI1//HAND1//CREB1//KCNK2//EDN1//AKAP6//NLN//MYOCD//COL6A3//EGR3//MRAS//ALX4//TCF12//UTRN
GO:0008285	negative regulation of cell proliferation	Biological process	49	626	930	16672	1.40322	0.0104003	0.170191	1.98295	0.0526882	NR2F2//TGFBR1//RNF10//TNFRSF21//PRKAR1A//PEX2//PPARG//KLF4//EREG//SOX9//TGFBR3//KCNK2//PAK1//ADCYAP1//CDKN1B//GATA2//ACVR1C//PDCD10//DLL4//CERS2//LIMS2//FBXW7//TOB1//SPRY2//CDKN1A//GJB6//ADAMTS8//RNF139//E2F7//C18ORF54//ARID2//NRK//ETV3//PDS5B//CNOT7//HMGA1//HNF4A//IGFBP7//PDX1//JAK2//MSX2//ING4//TMEM127//VEGFC//FOSL1//ING5//DLG5//MYOCD//RAPGEF2
GO:0072666	establishment of protein localization to vacuole	Biological process	6	34	930	16672	3.16357	0.0104182	0.170191	1.98221	0.00645161	RAB7A//GCC2//ZFYVE16//GOSR2//GNPTAB//TRAPPC8
GO:1901030	positive regulation of mitochondrial outer membrane permeabilization involved in apoptotic signaling pathway	Biological process	6	34	930	16672	3.16357	0.0104182	0.170191	1.98221	0.00645161	YWHAQ//DYNLL2//PPP3R1//YWHAB//YWHAG//YWHAZ
GO:0045786	negative regulation of cell cycle	Biological process	37	447	930	16672	1.48388	0.0107415	0.174609	1.96893	0.0397849	CDKN1A//CDKN1B//PLK2//PLK3//E2F7//ZNF385A//CNOT7//DDIT3//EIF4G2//GAS6//MLF1//ING4//SKIL//TCF7L2//TGFBR1//GAS7//LAMTOR3//NABP1//SMC1A//FOXN3//HMGA2//CCNA2//RAD9B//E2F8//FBXW7//LATS2//NR2F2//MYOCD//PRKAR1A//NME6//ESPL1//FZD3//PRKACB//FOXE3//UHRF2//ZFP36L1//ADCYAP1
GO:1903725	regulation of phospholipid metabolic process	Biological process	8	55	930	16672	2.60755	0.0107712	0.174609	1.96774	0.00860215	HTR2C//PIK3R1//PIK3R2//KLF4//CCR7//KIT//TNFAIP8L3//IDH1
GO:0008361	regulation of cell size	Biological process	17	165	930	16672	1.84701	0.0107876	0.174609	1.96708	0.0182796	AQP1//ANXA7//AQP2//LIMK1//RDX//DEPTOR//EDN1//ULK2//RND2//PLXNC1//SEMA3A//PLXNA2//SEMA6A//PLEK//CREB1//WDTC1//MSN
GO:0045055	regulated exocytosis	Biological process	25	274	930	16672	1.63566	0.0108	0.174609	1.96658	0.0268817	BTK//FAM3C//FLNA//GAS6//PLEK//TIMP3//VEGFC//CPLX2//CPLX1//PIP5K1C//SNAP25//STX3//RIMS2//SYT2//SYT10//SYT3//RASGRP1//KIT//ADORA2B//GATA2//AP1G1//SNX4//FMR1//RAP1B//RAB11FIP2
GO:0031960	response to corticosteroid	Biological process	16	152	930	16672	1.88704	0.0108297	0.174639	1.96538	0.0172043	PDX1//PAPPA//RPS6KB1//CASP3//TRIM63//CDKN1A//FOS//FOSB//FOSL1//IGFBP7//SLIT2//ADCYAP1//EDN1//ZFP36L1//AQP1//CREBRF
GO:0009416	response to light stimulus	Biological process	26	289	930	16672	1.6128	0.0112319	0.180661	1.94955	0.027957	CDS1//OPN1MW//OPN1LW//RGR//TRPC3//OPN1MW2//RHO//CREB1//KIT//ATP1A3//PDE1B//RIC8A//REV1//TROVE2//BRSK1//MAP4K3//CLOCK//FMR1//AQP1//PIK3R1//N4BP1//NR2F6//PER1//PPP1CC//CDKN1A//FOS
GO:0010506	regulation of autophagy	Biological process	24	261	930	16672	1.64845	0.0112767	0.180918	1.94782	0.0258065	TLK2//TAB3//PLK2//RNF152//SCOC//ATP6V1H//ATP6V0C//CASP3//ATP6V1G1//LZTS1//UBQLN4//ADRB2//CHMP4B//U2AF2//FBXW7//ACTL6A//EEF1A2//RAB7A//RALB//ABL2//NRBF2//PIK3R2//BOK//ULK2
GO:0035265	organ growth	Biological process	15	140	930	16672	1.92074	0.0114591	0.183374	1.94085	0.016129	MSX2//LATS2//PRKAR1A//TGFBR3//TGFBR1//KCNK2//ZFPM2//DUSP6//SPRY2//RSPO2//SOX9//ESR1//PLAG1//EDN1//AKAP6
GO:0019932	second-messenger-mediated signaling	Biological process	22	234	930	16672	1.68543	0.0116742	0.186341	1.93277	0.0236559	NUDT4//AGTR1//EDN1//BTK//PDX1//ADCYAP1//NDUFS4//PDE4D//SOX9//AKAP6//RAPGEF2//RIMS2//RCAN1//PPP3CA//PPP3R1//TMEM110//CXCL9//CDC34//PLEK//FKBP1A//JPH4//PPP2R1A
GO:2001022	positive regulation of response to DNA damage stimulus	Biological process	9	67	930	16672	2.40809	0.0117346	0.18683	1.93053	0.00967742	SPRED2//HIC1//EYA4//EYA1//H2AFX//ZNF385A//SKIL//FMR1//HMGA2
GO:0006605	protein targeting	Biological process	52	677	930	16672	1.37695	0.0119543	0.189534	1.92248	0.055914	RAB6A//GCC2//KPNB1//TNPO1//THRA//PDIA3//PPP3CA//PEX1//PEX12//KPNA4//SDCBP//SSR1//SSR2//SRP9//CHMP4B//RAB7A//ZFYVE16//GOSR2//TOB1//JAK2//GNPTAB//PEX7//PEX2//GRPEL2//TRAPPC8//CDKN1A//GAS6//PKIA//RHOA//C8ORF4//FLNA//PIK3R1//PIK3R2//TMEM110//PPP3R1//AKAP6//TGFBR1//PALM//STOM//SIAH3//U2AF2//GPR26//LEPROT//FBXW7//ACTL6A//NPEPPS//ATG13//YWHAQ//AP1S3//YWHAB//YWHAG//YWHAZ
GO:0007610	behavior	Biological process	43	540	930	16672	1.42751	0.0119671	0.189534	1.92201	0.0462366	FOS//ADCYAP1//HTR2C//RPS6KB1//USP46//GCNT4//ZNF385A//THRA//CASP3//SLC24A2//SLC6A1//FOSL1//JPH4//NRXN1//PLK2//CREB1//KCNK2//ATP1A3//PAIP2//VLDLR//CPEB3//RELN//RASGRF1//SLITRK5//HOXB8//NOVA1//PDE1B//CDH23//SNAP25//OLFM2//DMRT3//STRBP//SLITRK1//ZFHX2//GRIN2D//PBX3//KIT//RIC8A//ANXA7//FOXP2//CREBRF//ADRB3//APLN
GO:0045022	early endosome to late endosome transport	Biological process	6	35	930	16672	3.07318	0.011995	0.189534	1.921	0.00645161	DNAJC13//SNX12//MSN//RDX//KIF16B//RAB7A
GO:0035270	endocrine system development	Biological process	14	128	930	16672	1.96075	0.0120536	0.18998	1.91888	0.0150538	PDX1//SIDT2//ADCYAP1//CREB1//GATA2//OTP//PBX1//HOXA3//HOXA5//TG//THRA//SOX9//TGFBR1//CLOCK
GO:0046058	cAMP metabolic process	Biological process	15	141	930	16672	1.90712	0.0121848	0.191567	1.91418	0.016129	PDE7B//PDE4D//PDE1B//PDE8B//ADCYAP1//ADORA2B//ADRB2//ADRB3//FSHR//GNAI2//PALM//CXCL9//EDN1//AKAP6//GPR161
GO:0007613	memory	Biological process	11	91	930	16672	2.16699	0.0122666	0.192371	1.91128	0.011828	CPEB3//RELN//RASGRF1//RPS6KB1//PLK2//CREB1//SLC24A2//KCNK2//ATP1A3//PAIP2//VLDLR
GO:0051656	establishment of organelle localization	Biological process	34	407	930	16672	1.49758	0.0123713	0.193529	1.90759	0.0365591	ABCE1//SPRY2//EYA1//NUMA1//BTK//KPNB1//CHMP4B//KIF22//SUN2//CPLX2//CPLX1//PIP5K1C//SNAP25//STX3//ACTR3//SPAST//DCTN2//ESPL1//RASGRP1//KIT//ADORA2B//GATA2//TFG//GOSR2//SYT2//SYT10//SYT3//RIMS2//PDCD10//YWHAZ//RAB6A//SNX4//FMR1//RAP1B
GO:0008406	gonad development	Biological process	20	208	930	16672	1.72374	0.0125046	0.194643	1.90293	0.0215054	ADCYAP1//KIT//TAF4//FSHR//ESR1//EREG//ZFPM2//HOXA9//HOXA10//NASP//BOK//SOX9//TGFBR1//CSDE1//IDH1//FNDC3A//SLIT2//ARID4B//SEMA3A//IRX5
GO:0046822	regulation of nucleocytoplasmic transport	Biological process	20	208	930	16672	1.72374	0.0125046	0.194643	1.90293	0.0215054	THRA//CDKN1A//GAS6//JAK2//PKIA//RHOA//C8ORF4//FLNA//PIK3R1//PIK3R2//ANP32B//CTDSPL2//TCF7L2//NUDT4//TMEM110//PPP3CA//PPP3R1//AKAP6//TGFBR1//PPP1CC
GO:0006625	protein targeting to peroxisome	Biological process	4	17	930	16672	4.21809	0.0127739	0.195441	1.89368	0.00430108	PEX1//PEX7//PEX12//PEX2
GO:0031649	heat generation	Biological process	4	17	930	16672	4.21809	0.0127739	0.195441	1.89368	0.00430108	PTGER3//APLN//ADRB2//ADRB3
GO:0036120	cellular response to platelet-derived growth factor stimulus	Biological process	4	17	930	16672	4.21809	0.0127739	0.195441	1.89368	0.00430108	CREB1//RDX//CBL//CCNA2
GO:0043651	linoleic acid metabolic process	Biological process	4	17	930	16672	4.21809	0.0127739	0.195441	1.89368	0.00430108	ACSL1//ELOVL2//ALOXE3//ELOVL3
GO:0072662	protein localization to peroxisome	Biological process	4	17	930	16672	4.21809	0.0127739	0.195441	1.89368	0.00430108	PEX1//PEX12//PEX7//PEX2
GO:0072663	establishment of protein localization to peroxisome	Biological process	4	17	930	16672	4.21809	0.0127739	0.195441	1.89368	0.00430108	PEX1//PEX12//PEX7//PEX2
GO:2000641	regulation of early endosome to late endosome transport	Biological process	4	17	930	16672	4.21809	0.0127739	0.195441	1.89368	0.00430108	SNX12//MSN//RDX//DNAJC13
GO:0007612	learning	Biological process	14	129	930	16672	1.94555	0.0128509	0.19614	1.89107	0.0150538	FOS//RELN//SNAP25//CREB1//KIT//ATP1A3//PDE1B//RIC8A//NRXN1//FOXP2//SLC24A2//SLC6A1//FOSL1//JPH4
GO:0000165	MAPK cascade	Biological process	63	851	930	16672	1.32714	0.0129403	0.197025	1.88806	0.0677419	MAP4K3//MAP3K2//GNAI2//JAK2//MAP3K1//NGF//TGFBR1//LAMTOR3//ADORA2B//DUSP6//TAB3//KIT//NTF3//SPRED2//PPP2R1A//NRK//GAB1//PDCD10//TAOK1//ZFP36L1//RASGRP1//EDN1//SPRY2//STK40//ADRB2//ADRB3//PELI2//PAK1//VANGL2//IGF1R//PER1//CCR7//SDCBP//RASSF2//CCM2//SOX9//TIMP3//SPRY4//KLF4//ADCYAP1//FSHR//GAS6//GCNT2//HTR2C//TNFAIP8L3//FBXW7//RAP1B//CCL7//CD44//RAPGEF2//FRS3//EREG//FGF5//MAPK15//PSME4//GRIN2D//NRA…
GO:0051179	localization	Biological process	349	5684	930	16672	1.10072	0.0130281	0.197883	1.88512	0.375269	RAB6A//GCC2//ABCE1//KPNB1//TNPO1//SPRY2//EYA1//NUMA1//SNAP25//SLC38A1//SEMA3A//SEMA6A//PHACTR4//ACVR1//DCX//GAS6//GATA2//TLX3//PEX7//RELN//SPOCK1//NR2F2//FZD3//RAPGEF2//ADCYAP1//EDN1//RALB//AGTR1//ADRB2//PER1//EGR3//SLIT2//SDCBP//FMR1//NTF3//SRL//ORAI2//CNTNAP1//CCR7//CCL7//KIT//BTK//FAM3C//FLNA//PLEK//TIMP3//VEGFC//MIA3//CXCL9//TRIM6//AQP1//AQP2//FLRT3//THRA//TWF1//RAB10//AP1S3//TVP23C//PDIA3//P…
GO:0002448	mast cell mediated immunity	Biological process	7	46	930	16672	2.728	0.0131012	0.198034	1.88269	0.00752688	BTK//RASGRP1//CPLX2//KIT//ADORA2B//GATA2//SNX4
GO:0003044	regulation of systemic arterial blood pressure mediated by a chemical signal	Biological process	7	46	930	16672	2.728	0.0131012	0.198034	1.88269	0.00752688	AGTR1//ADRB2//ADRB3//RASL10B//EDN1//PDE4D//OR51E2
GO:0061138	morphogenesis of a branching epithelium	Biological process	18	182	930	16672	1.77299	0.0132062	0.198421	1.87922	0.0193548	EDN1//DLL4//ACVR1//EYA1//PAX2//PBX1//SOX9//PAK1//SLIT2//HOXA5//RSPO2//DLG5//MSX2//SPRY2//VANGL2//ESR1//SEMA3A//ST14
GO:0006919	activation of cysteine-type endopeptidase activity involved in apoptotic process	Biological process	10	80	930	16672	2.24086	0.0132503	0.198421	1.87777	0.0107527	APAF1//CASP3//CDKN1B//ANP32B//F3//ACER2//JAK2//NGF//PPARG//BOK
GO:0006637	acyl-CoA metabolic process	Biological process	11	92	930	16672	2.14343	0.0132534	0.198421	1.87767	0.011828	DLAT//PDK4//PDPR//DLST//AADAT//ACSL1//ELOVL2//SCD//SLC25A1//ELOVL3//GPAM
GO:0035383	thioester metabolic process	Biological process	11	92	930	16672	2.14343	0.0132534	0.198421	1.87767	0.011828	DLAT//GPAM//PDK4//PDPR//DLST//AADAT//ACSL1//ELOVL2//SCD//SLC25A1//ELOVL3
GO:0019438	aromatic compound biosynthetic process	Biological process	271	4329	930	16672	1.12224	0.013445	0.20081	1.87144	0.291398	DHFR//E2F6//BACH1//RRM2//ZHX1//PLK3//RIPPLY2//E2F7//ZNF296//DDIT3//EDN1//NR2F6//ESR1//ESRRA//ETV3//CPEB3//WDTC1//ZFPM2//RYBP//FOSB//GATA2//NR6A1//HIC1//MYPOP//PDX1//IRF2//MXD1//MSX2//NFIX//PEG3//PER1//PRRX1//DLL4//PPARG//PKIA//MOSPD1//NKX3-2//PEX2//RFC1//RREB1//SKIL//TCF7L2//VPS72//NR2F2//C1QBP//TLE1//VLDLR//E2F8//HMGA2//SCRT1//MTA2//KLF4//MYOCD//FOXP2//HAND1//FNIP1//SMARCA5//CREB1//DLX5//ELK3//F…
GO:0009187	cyclic nucleotide metabolic process	Biological process	18	183	930	16672	1.7633	0.013911	0.206786	1.85664	0.0193548	HTR2C//AQP1//PDE7B//PDE4D//PDE1B//PDE8B//ADCYAP1//ADORA2B//ADRB2//ADRB3//FSHR//GNAI2//PALM//CXCL9//EDN1//AKAP6//GPR161//NUDT4
GO:0032869	cellular response to insulin stimulus	Biological process	18	183	930	16672	1.7633	0.013911	0.206786	1.85664	0.0193548	GAB1//IGF1R//ATP6V1H//PDK4//ATP6V0C//PIK3R1//PIK3R2//ATP6V1G1//GRB10//RPS6KB1//ESRRA//RAB10//WDTC1//PAK1//PPARG//CPEB1//ZFP36L1//YWHAG
GO:0002040	sprouting angiogenesis	Biological process	9	69	930	16672	2.33829	0.0140977	0.208624	1.85085	0.00967742	EGR3//SLIT2//PDCD10//RHOA//DLL4//MMRN2//KLF4//E2F7//E2F8
GO:0018130	heterocycle biosynthetic process	Biological process	270	4316	930	16672	1.12147	0.0141012	0.208624	1.85075	0.290323	DHFR//E2F6//BACH1//RRM2//ZHX1//PLK3//RIPPLY2//E2F7//ZNF296//DDIT3//EDN1//NR2F6//ESR1//ESRRA//ETV3//CPEB3//WDTC1//ZFPM2//RYBP//FOSB//GATA2//NR6A1//HIC1//MYPOP//PDX1//IRF2//MXD1//MSX2//NFIX//PEG3//PER1//PRRX1//DLL4//PPARG//PKIA//MOSPD1//NKX3-2//PEX2//RFC1//RREB1//SKIL//TCF7L2//VPS72//NR2F2//C1QBP//TLE1//VLDLR//E2F8//HMGA2//SCRT1//MTA2//KLF4//MYOCD//FOXP2//HAND1//FNIP1//SMARCA5//CREB1//DLX5//ELK3//F…
GO:0009749	response to glucose	Biological process	17	170	930	16672	1.79269	0.0142216	0.209912	1.84705	0.0182796	RAB11FIP2//PDX1//SIDT2//NRXN1//GJB6//GAS6//PAX2//PPP3CA//CDKN1B//ACVR1C//ANGPT2//HNF4A//APOM//GPAM//RPS6KB1//TCF7L2//CASP3
GO:0042307	positive regulation of protein import into nucleus	Biological process	11	93	930	16672	2.12038	0.0142992	0.210067	1.84469	0.011828	JAK2//RHOA//C8ORF4//FLNA//PIK3R1//PIK3R2//TMEM110//PPP3CA//PPP3R1//AKAP6//TGFBR1
GO:0099003	vesicle-mediated transport in synapse	Biological process	11	93	930	16672	2.12038	0.0142992	0.210067	1.84469	0.011828	CPLX2//CPLX1//PIP5K1C//SNAP25//STX3//SYT2//SYT10//SYT3//RIMS2//FMR1//RAP1B
GO:0051640	organelle localization	Biological process	38	471	930	16672	1.44633	0.0143976	0.211019	1.84171	0.0408602	ABCE1//SPRY2//EYA1//NUMA1//BTK//KPNB1//CHMP4B//KIF22//SUN2//CPLX2//CPLX1//PIP5K1C//SNAP25//STX3//ACTR3//SPAST//RASGRP1//DCTN2//ESPL1//KIT//ADORA2B//GATA2//TFG//GOSR2//SLC4A5//SYT2//SYT10//SYT3//RIMS2//PLXNA2//PDCD10//YWHAZ//PEX1//RAB6A//SNX4//FMR1//RAP1B//STX7
GO:0065009	regulation of molecular function	Biological process	181	2796	930	16672	1.1605	0.0144891	0.211865	1.83896	0.194624	CDKN1A//CDKN1B//CCNA2//CCNT1//MAP4K3//MAP3K2//GNAI2//JAK2//MAP3K1//NGF//TGFBR1//LAMTOR3//ADORA2B//DUSP6//TAB3//KIT//NTF3//SPRED2//PPP2R1A//ADRB2//EREG//FBXW7//CBL//LRRC15//FLRT3//GP1BA//CEP85//DEPTOR//TARBP2//YWHAG//ANP32B//F3//APAF1//ACER2//PPARG//BOK//CASP3//VAPB//ADCYAP1//ADRB3//FSHR//PALM//STK36//NRK//GAB1//PDE4D//PPIF//ESR1//ABL2//RRP1B//PLEK//COL6A3//CARD18//SPOCK1//PSME4//SPRY2//RDX//SLIT2…
GO:1902531	regulation of intracellular signal transduction	Biological process	113	1662	930	16672	1.21886	0.0145848	0.212768	1.8361	0.121505	MAP4K3//MAP3K2//GNAI2//JAK2//MAP3K1//NGF//TGFBR1//LAMTOR3//ADORA2B//DUSP6//TAB3//KIT//NTF3//SPRED2//PPP2R1A//NRK//GAB1//FSHR//AKAP6//RASGRP1//EREG//FGF5//PIP5K1C//PIK3R1//PIK3R2//KLF4//RELN//SOX9//CBL//TMEM127//DEPTOR//FNIP1//GAS6//RDX//PDCD10//TAOK1//RASGRF1//ARHGEF33//ARHGEF26//ITSN2//ARHGEF4//C1QBP//RHOA//C8ORF4//TFG//PLK2//CCR7//FKBP1A//FLNA//PELI2//SLC20A1//UBE2V1//ESR1//PER1//TLE1//EDN1//SP…
GO:0055010	ventricular cardiac muscle tissue morphogenesis	Biological process	7	47	930	16672	2.66996	0.0146744	0.213578	1.83344	0.00752688	ZFPM2//DLL4//TGFBR1//TGFBR3//FKBP1A//TNNI1//HAND1
GO:0001944	vasculature development	Biological process	46	593	930	16672	1.39062	0.0147998	0.214905	1.82974	0.0494624	PDCD10//COL8A2//ELK3//EREG//ANGPT2//HOXA3//MMP2//DLL4//PRKX//HIF3A//VEGFC//MMRN2//SH2D2A//HAND1//TCF7L2//RAPGEF2//EDN1//ACVR1//ZFPM2//ZFP36L1//CCM2//MYOCD//DDIT3//E2F7//E2F8//EGR3//SLIT2//HOXA5//EYA1//LRG1//F3//GATA2//AQP1//NR2F2//PRRX1//TGFBR1//FOSL1//TGFBR3//RHOJ//RHOA//KLF4//KIT//ANP32B//FBXW7//RIC8A//ZFAND5
GO:0033036	macromolecule localization	Biological process	178	2749	930	16672	1.16078	0.0152055	0.21855	1.818	0.191398	RAB6A//GCC2//KPNB1//TNPO1//AGTR1//CNTNAP1//TRIM6//THRA//TWF1//PDIA3//PPP3CA//CEP250//BIN3//CADM3//PEX1//PEX12//U2AF2//SRSF3//DDX19B//AGFG1//DDX19A//YWHAQ//AP1S3//YWHAB//YWHAG//YWHAZ//AKAP6//KPNA4//SDCBP//SSR1//SSR2//SRP9//CHMP4B//RAB7A//ZFYVE16//GOSR2//ANO4//OSBPL3//APOC4//GULP1//VLDLR//PLEKHA8//DSCR3//APPBP2//AP1S1//AP1G1//SNX31//TBC1D13//STX3//CLTCL1//STX7//RIMS2//TOB1//JAK2//HNF4A//SNAP25//CLO…
GO:0033002	muscle cell proliferation	Biological process	16	158	930	16672	1.81538	0.0152791	0.21855	1.8159	0.0172043	TCF7L2//EDN1//EREG//RBPMS2//RPS6KB1//SKP2//PPARG//KLF4//PRKAR1A//TGFBR3//TGFBR1//KCNK2//ZFPM2//CDKN1B//JAK2//MMP2
GO:0035019	somatic stem cell population maintenance	Biological process	9	70	930	16672	2.30488	0.0154031	0.21855	1.81239	0.00967742	PAX2//GATA2//KIT//PBX1//POLR2K//VANGL2//SOX9//VPS72//KLF4
GO:0000086	G2/M transition of mitotic cell cycle	Biological process	18	185	930	16672	1.74424	0.0154091	0.21855	1.81222	0.0193548	BACH1//FOXN3//HMGA2//CCNA2//PKIA//PBX1//CDKN1A//DCTN2//PLK4//CEP250//PLK3//PPP2R1A//SKP2//TUBG1//YWHAG//TUBA1A//CEP76//CEP135
GO:0033148	positive regulation of intracellular estrogen receptor signaling pathway	Biological process	3	10	930	16672	5.37806	0.0154517	0.21855	1.81102	0.00322581	PAK1//SKP2//KMT2D
GO:0051152	positive regulation of smooth muscle cell differentiation	Biological process	3	10	930	16672	5.37806	0.0154517	0.21855	1.81102	0.00322581	KIT//MYOCD//OLFM2
GO:1900363	regulation of mRNA polyadenylation	Biological process	3	10	930	16672	5.37806	0.0154517	0.21855	1.81102	0.00322581	RNF20//CCNT1//CPEB3
GO:2001044	regulation of integrin-mediated signaling pathway	Biological process	3	10	930	16672	5.37806	0.0154517	0.21855	1.81102	0.00322581	PHACTR4//FLNA//LIMS2
GO:0000083	regulation of transcription involved in G1/S transition of mitotic cell cycle	Biological process	5	27	930	16672	3.31979	0.0154743	0.21855	1.81039	0.00537634	E2F7//DHFR//E2F6//BACH1//RRM2
GO:0008045	motor neuron axon guidance	Biological process	5	27	930	16672	3.31979	0.0154743	0.21855	1.81039	0.00537634	PLXNC1//SEMA3A//PLXNA2//CHN1//SLIT2
GO:2001222	regulation of neuron migration	Biological process	5	27	930	16672	3.31979	0.0154743	0.21855	1.81039	0.00537634	RELN//SEMA3A//SEMA6A//RAPGEF2//SCRT1
GO:0051602	response to electrical stimulus	Biological process	6	37	930	16672	2.90706	0.0156382	0.21855	1.80581	0.00645161	RPS6KB1//TRIM63//PALM//GJB6//EEF1A2//FZD3
GO:0055025	positive regulation of cardiac muscle tissue development	Biological process	6	37	930	16672	2.90706	0.0156382	0.21855	1.80581	0.00645161	ZFPM2//TGFBR3//EDN1//AKAP6//MYOCD//CREB1
GO:2000677	regulation of transcription regulatory region DNA binding	Biological process	6	37	930	16672	2.90706	0.0156382	0.21855	1.80581	0.00645161	DDIT3//HAND1//MSX2//TRIM6//HMGA2//KLF4
GO:0008105	asymmetric protein localization	Biological process	4	18	930	16672	3.98375	0.0157127	0.21855	1.80375	0.00430108	VANGL2//RDX//DLG5//RAB10
GO:0036119	response to platelet-derived growth factor	Biological process	4	18	930	16672	3.98375	0.0157127	0.21855	1.80375	0.00430108	CREB1//RDX//CBL//CCNA2
GO:0043574	peroxisomal transport	Biological process	4	18	930	16672	3.98375	0.0157127	0.21855	1.80375	0.00430108	PEX1//PEX12//PEX7//PEX2
GO:1903859	regulation of dendrite extension	Biological process	4	18	930	16672	3.98375	0.0157127	0.21855	1.80375	0.00430108	SYT2//ITSN2//SYT3//RIMS2
GO:1903861	positive regulation of dendrite extension	Biological process	4	18	930	16672	3.98375	0.0157127	0.21855	1.80375	0.00430108	SYT2//ITSN2//SYT3//RIMS2
GO:0008543	fibroblast growth factor receptor signaling pathway	Biological process	12	107	930	16672	2.01049	0.0160368	0.221249	1.79488	0.0129032	DUSP6//OTX2//SPRY2//FRS3//TRIM71//SPRED2//FGF5//FLRT3//POLR2K//KIF16B//PTBP1//CBL
GO:0009968	negative regulation of signal transduction	Biological process	76	1067	930	16672	1.27689	0.0160735	0.221249	1.79389	0.0817204	DUSP6//SPRED2//PPP2R1A//ADRB2//CBL//RAB7A//GAS6//KLF4//RPGRIP1L//PLEK//YWHAB//GRB10//HIC1//TLE1//PEG10//SKIL//TGFBR1//TGFBR3//TOB1//RBPMS2//VWC2//CTDSPL2//MMRN2//TMEM127//DEPTOR//FNIP1//ACVR1//C1QBP//SPRY2//ESR1//PER1//CD44//CDC34//GATA2//DLL4//FBXW7//C8ORF4//LRRC15//FLRT3//GP1BA//LEPROT//RASAL2//RPS6KB1//PLCL2//LPXN//SLIT2//IGF1R//DDIT3//PALM//PPARG//TIMP3//SPRY4//CTHRC1//PSME4//LATS2//DKK2//LRP…
GO:0009914	hormone transport	Biological process	26	298	930	16672	1.56409	0.0161262	0.221249	1.79247	0.027957	AGTR1//BTK//HNF4A//SNAP25//CLOCK//CREB1//EDN1//NMB//CPLX1//PDX1//RIMS2//JAK2//TCF7L2//RAB11FIP2//HTR2C//ACVR1C//PPP3CA//PDE8B//MIDN//APLN//ADCYAP1//SIDT2//NRXN1//SLC16A2//RASL10B//SNX4
GO:0016441	posttranscriptional gene silencing	Biological process	8	59	930	16672	2.43076	0.016153	0.221249	1.79175	0.00860215	TARBP2//CLP1//LIN28B//CNOT7//TRIM71//FMR1//PUM2//ESR1
GO:0030166	proteoglycan biosynthetic process	Biological process	8	59	930	16672	2.43076	0.016153	0.221249	1.79175	0.00860215	TCF7L2//EXTL2//VANGL2//NDST2//NDST3//HS6ST3//CHSY1//CHPF
GO:0035194	posttranscriptional gene silencing by RNA	Biological process	8	59	930	16672	2.43076	0.016153	0.221249	1.79175	0.00860215	TARBP2//CLP1//LIN28B//CNOT7//TRIM71//FMR1//PUM2//ESR1
GO:0019827	stem cell population maintenance	Biological process	15	146	930	16672	1.8418	0.0163668	0.221249	1.78604	0.016129	GATA2//KIT//PBX1//POLR2K//VANGL2//SOX9//VPS72//KLF4//PAX2//PRRX1//KDM3A//HMGA2//DDX6//TET1//SMC1A
GO:0051145	smooth muscle cell differentiation	Biological process	7	48	930	16672	2.61434	0.0163776	0.221249	1.78575	0.00752688	MYOCD//EREG//RBPMS2//OLFM2//SOX9//KIT//ACVR1
GO:0060291	long-term synaptic potentiation	Biological process	7	48	930	16672	2.61434	0.0163776	0.221249	1.78575	0.00752688	PAIP2//CREB1//RELN//PLK2//SLC24A2//SNAP25//STX3
GO:0061383	trabecula morphogenesis	Biological process	7	48	930	16672	2.61434	0.0163776	0.221249	1.78575	0.00752688	DLL4//TGFBR1//MMP2//MSX2//FKBP1A//TGFBR3//RHOA
GO:0010562	positive regulation of phosphorus metabolic process	Biological process	73	1020	930	16672	1.283	0.0163787	0.221249	1.78572	0.0784946	MAP4K3//MAP3K2//GNAI2//JAK2//MAP3K1//NGF//TGFBR1//LAMTOR3//ADORA2B//DUSP6//TAB3//KIT//NTF3//RASGRP1//CLIP3//GAS6//PAK1//ODAM//PELI2//RALB//SOX9//FNIP1//EREG//FBXW7//VAPB//ADRB2//ADCYAP1//ADRB3//FSHR//NRK//GAB1//HTR2C//TRIM6//SDCBP//ACVR1//ACVR1B//PLEK//CXCL9//GPR161//VEGFC//RASSF2//DYNAP//AKAP6//PDCD10//TAOK1//FMR1//RPS6KA5//SPRY2//CD44//PRKACB//PRKAR1A//BTBD10//APLN//MOB1B//EDN1//VANGL2//CCR7//T…
GO:0045937	positive regulation of phosphate metabolic process	Biological process	73	1020	930	16672	1.283	0.0163787	0.221249	1.78572	0.0784946	MAP4K3//MAP3K2//GNAI2//JAK2//MAP3K1//NGF//TGFBR1//LAMTOR3//ADORA2B//DUSP6//TAB3//KIT//NTF3//RASGRP1//CLIP3//GAS6//PAK1//ODAM//PELI2//RALB//SOX9//FNIP1//EREG//FBXW7//VAPB//ADRB2//ADCYAP1//ADRB3//FSHR//NRK//GAB1//HTR2C//TRIM6//SDCBP//ACVR1//ACVR1B//PLEK//CXCL9//GPR161//VEGFC//RASSF2//DYNAP//AKAP6//PDCD10//TAOK1//FMR1//RPS6KA5//SPRY2//CD44//PRKACB//PRKAR1A//BTBD10//APLN//MOB1B//EDN1//VANGL2//CCR7//T…
GO:0072594	establishment of protein localization to organelle	Biological process	49	643	930	16672	1.36612	0.0164323	0.221249	1.7843	0.0526882	RAB6A//GCC2//KPNB1//TNPO1//THRA//PDIA3//PPP3CA//PEX1//PEX12//KPNA4//SRP9//CHMP4B//RAB7A//ZFYVE16//GOSR2//TOB1//JAK2//GNPTAB//PEX7//PEX2//GRPEL2//TRAPPC8//CDKN1A//GAS6//PKIA//RHOA//C8ORF4//FLNA//PIK3R1//PIK3R2//TMEM110//PPP3R1//AKAP6//TGFBR1//NRAS//RAB10//YWHAQ//DYNLL2//YWHAB//YWHAG//YWHAZ//SIAH3//U2AF2//GPR26//LEPROT//FBXW7//ACTL6A//NPEPPS//ATG13
GO:0008584	male gonad development	Biological process	14	133	930	16672	1.88704	0.0164553	0.221249	1.78369	0.0150538	SOX9//FNDC3A//ARID4B//SEMA3A//ZFPM2//ESR1//FSHR//HOXA9//HOXA10//KIT//NASP//BOK//TGFBR1//CSDE1
GO:0046546	development of primary male sexual characteristics	Biological process	14	133	930	16672	1.88704	0.0164553	0.221249	1.78369	0.0150538	ESR1//FSHR//HOXA9//HOXA10//KIT//NASP//BOK//SOX9//TGFBR1//CSDE1//FNDC3A//ARID4B//SEMA3A//ZFPM2
GO:0009952	anterior/posterior pattern specification	Biological process	19	200	930	16672	1.70305	0.0164711	0.221249	1.78328	0.0204301	RIPPLY2//PLXNA2//POGLUT1//PBX3//DDIT3//OTX2//HOXA3//HOXA5//HOXA9//HOXA10//HOXB8//HOXC11//MSX2//OTX1//PBX1//VANGL2//ALX4//NR2F2//TGFBR1
GO:0032880	regulation of protein localization	Biological process	67	925	930	16672	1.29849	0.016524	0.221485	1.78189	0.072043	TRIM6//THRA//HNF4A//SNAP25//CLOCK//JAK2//TCF7L2//CDKN1A//GAS6//PDX1//PKIA//RHOA//C8ORF4//FLNA//PIK3R1//PIK3R2//LYPLA1//ACVR1C//PPP3CA//PDE8B//MIDN//ANP32B//CTDSPL2//CCR7//GPAM//GOLPH3L//VEGFC//CLEC4E//SNX12//TMEM110//PPP3R1//AKAP6//RALB//TGFBR1//SIDT2//NRXN1//GCC2//CLIP3//LRRC15//STOM//PLK3//OR51E2//CLDN18//YWHAQ//DYNLL2//YWHAB//YWHAG//YWHAZ//STX7//RASGRP1//MSN//RDX//STX3//SIAH3//U2AF2//GPR26//LE…
GO:1904591	positive regulation of protein import	Biological process	11	95	930	16672	2.07574	0.0165758	0.221706	1.78052	0.011828	JAK2//RHOA//C8ORF4//FLNA//PIK3R1//PIK3R2//TMEM110//PPP3CA//PPP3R1//AKAP6//TGFBR1
GO:0022603	regulation of anatomical structure morphogenesis	Biological process	69	957	930	16672	1.29253	0.0166154	0.221762	1.77949	0.0741935	HOXC11//VANGL2//ANXA7//KIT//MSN//PALM//CSNK1G1//RHOJ//RDX//CCL7//HNF4A//PHLDB2//ANGPT2//HOXA5//KLF4//EDN1//DMRT3//RSPO2//DUSP6//LRG1//F3//GATA2//AQP1//VEGFC//LIMK1//ULK2//RND2//LZTS1//PLXNC1//SEMA3A//PLXNA2//SEMA6A//CHN1//RHOA//LRP4//NGF//SKIL//SLIT2//PPP3CA//RAPGEF2//CTHRC1//PSME4//ROR1//PSMA1//FZD3//FOXP2//ESR1//RELN//SOX9//PAX2//EYA1//GNG5//PDCD10//DLL4//MMRN2//FLNA//RREB1//C1QBP//CXCL9//CEP13…
GO:1901701	cellular response to oxygen-containing compound	Biological process	65	894	930	16672	1.30341	0.0167648	0.223281	1.7756	0.0698925	GNAI2//GAB1//IGF1R//ATP6V1H//PDK4//ATP6V0C//PIK3R1//PIK3R2//ATP6V1G1//CPEB3//GLRA2//MMP2//CPEB1//LAMTOR3//RAB10//WDTC1//PAK1//PPARG//ZFP36L1//YWHAG//FOS//BTK//RAB11FIP2//PDX1//PDCD10//AGTR1//AQP2//GRB10//RPS6KB1//JAK2//LEPROT//SIDT2//NRXN1//PPIF//AQP1//PAX2//KLF4//PRPF8//PDE4D//PABPN1//EPHA3//ABL2//SOX9//WNT8B//GAS6//CCNA2//RAP1B//AKAP6//RAPGEF2//GJB6//PPP3CA//CCL7//EDN1//GNG5//PRKACB//PRKAR1A//E…
GO:0048145	regulation of fibroblast proliferation	Biological process	10	83	930	16672	2.15987	0.0168725	0.22424	1.77282	0.0107527	CDKN1A//EREG//ESR1//GAS6//AQP1//NDUFS4//CCNA2//PEX2//PPARG//CREB1
GO:0051241	negative regulation of multicellular organismal process	Biological process	70	974	930	16672	1.28838	0.0170019	0.225482	1.7695	0.0752688	BTK//RPS6KA5//DLL4//NR2F2//SLIT2//RNF10//SEMA3A//SPOCK1//MYLIP//KLF4//ANGPT2//HOXA5//EDN1//CHSY1//LRP4//SOX9//STATH//TNFRSF21//NKX3-2//TGFBR1//GAS6//C1QBP//TIGIT//PPARG//ADRB2//ADRB3//RSPO2//TRPV3//GP1BA//MSX2//HOXA9//HOXB8//ZFP36L1//GATA2//DDX6//TLX3//PBX1//IRX3//TOB1//PIK3R1//CLDN18//JAK2//PDE4D//APLN//FZD3//ULK2//CERS2//RGMA//SEMA6A//RHOA//PPP3CA//RAPGEF2//KCNK2//ADORA2B//ADCYAP1//PTGER3//CDKN…
GO:0060537	muscle tissue development	Biological process	29	343	930	16672	1.51568	0.01708	0.22604	1.76751	0.0311828	ZFPM2//DLL4//TGFBR1//TGFBR3//KLHL31//TAZ//NR2F2//FOXP2//EYA1//FOS//FOXN2//RPS6KB1//PPP3CA//BIN3//FAM65B//ZFAND5//FHOD3//MYOCD//FKBP1A//TNNI1//HAND1//CREB1//PRKAR1A//KCNK2//ACVR1//EDN1//AKAP6//SOX9//NLN
GO:2000241	regulation of reproductive process	Biological process	13	121	930	16672	1.92603	0.0174312	0.229702	1.75867	0.0139785	PRKAR1A//PRKACB//ESR1//NRK//CDKN1B//MSX2//ACVR1C//C1QBP//ACVR1B//PPP2R1A//SEMA3A//ZFPM2//SOX9
GO:0007269	neurotransmitter secretion	Biological process	14	134	930	16672	1.87296	0.0174666	0.229702	1.75779	0.0150538	CPLX2//CPLX1//PIP5K1C//SNAP25//STX3//FMR1//SYT2//SYT10//SYT3//RIMS2//RAP1B//BRSK1//PPFIA3//NRXN1
GO:0099643	signal release from synapse	Biological process	14	134	930	16672	1.87296	0.0174666	0.229702	1.75779	0.0150538	CPLX1//SNAP25//BRSK1//PPFIA3//NRXN1//CPLX2//PIP5K1C//STX3//FMR1//SYT2//SYT10//SYT3//RIMS2//RAP1B
GO:1901137	carbohydrate derivative biosynthetic process	Biological process	55	739	930	16672	1.33421	0.0176348	0.231429	1.75363	0.0591398	ST6GALNAC3//EXTL2//GCNT2//NDST2//GFPT2//HTR2C//AQP1//NME6//B3GNT9//B4GALT3//MAN1C1//CCDC126//ALG14//ALG2//MAN1A1//EDEM3//TET3//GALNT1//GCNT4//GALNT7//POGLUT1//TET1//CWH43//ATP5G1//ATP5J//AK9//ADCYAP1//ADORA2B//ADRB2//ADRB3//FSHR//GNAI2//PALM//RRM2//TCF7L2//VANGL2//NDST3//HS6ST3//PANK1//GNPTAB//CHST4//GXYLT1//ST6GAL1//B3GNT7//CHST1//STT3A//CHSY1//CHPF//EDN1//AKAP6//GPR161//TYW5//TPI1//ACER2//CCR7
GO:0060119	inner ear receptor cell development	Biological process	6	38	930	16672	2.83056	0.0177192	0.231568	1.75155	0.00645161	LHFPL5//PDZD7//CTHRC1//VANGL2//CDH23//ATP8B1
GO:0098927	vesicle-mediated transport between endosomal compartments	Biological process	6	38	930	16672	2.83056	0.0177192	0.231568	1.75155	0.00645161	KIF16B//RAB7A//DNAJC13//SNX12//MSN//RDX
GO:0055024	regulation of cardiac muscle tissue development	Biological process	8	60	930	16672	2.39025	0.0177566	0.231574	1.75064	0.00860215	CREB1//TGFBR1//KCNK2//ZFPM2//TGFBR3//EDN1//AKAP6//MYOCD
GO:0044773	mitotic DNA damage checkpoint	Biological process	11	96	930	16672	2.05412	0.0178109	0.2318	1.74931	0.011828	CDKN1A//CDKN1B//PLK2//PLK3//E2F7//ZNF385A//CNOT7//FOXN3//HMGA2//CCNA2//RAD9B
GO:0072359	circulatory system development	Biological process	66	913	930	16672	1.29592	0.0179468	0.232754	1.74601	0.0709677	PDCD10//COL8A2//ELK3//EREG//ANGPT2//HOXA3//MMP2//DLL4//PRKX//HIF3A//VEGFC//MMRN2//SH2D2A//HAND1//TCF7L2//RAPGEF2//EDN1//ACVR1//ZFPM2//ZFP36L1//CCM2//MYOCD//ANP32B//FBXW7//RIC8A//ZFAND5//VANGL2//DDIT3//E2F7//E2F8//EGR3//SLIT2//FKBP1A//TGFBR3//MSX2//EYA1//SOX9//TGFBR1//TMEM65//KCNK2//FLRT3//GAB1//GATA2//PPARG//TAZ//HOXA5//LRG1//F3//AQP1//NR2F2//PRRX1//FHOD3//TNNI1//CREB1//PRKAR1A//RPGRIP1L//DUSP6//…
GO:1901654	response to ketone	Biological process	16	161	930	16672	1.78155	0.0179784	0.232754	1.74525	0.0172043	FOS//FOSB//FOSL1//EDN1//NASP//RPS6KB1//CCR7//TGFBR3//CDKN1A//IGFBP7//SLIT2//GAS6//PPARG//MSN//KLF4//AQP1
GO:1903670	regulation of sprouting angiogenesis	Biological process	5	28	930	16672	3.20123	0.0179955	0.232754	1.74484	0.00537634	PDCD10//RHOA//DLL4//MMRN2//KLF4
GO:0003073	regulation of systemic arterial blood pressure	Biological process	10	84	930	16672	2.13415	0.0182287	0.234802	1.73924	0.0107527	AGTR1//ADRB2//ADRB3//RASL10B//NR2F2//EDN1//GAS6//PDE4D//OR51E2//SLC4A5
GO:0048144	fibroblast proliferation	Biological process	10	84	930	16672	2.13415	0.0182287	0.234802	1.73924	0.0107527	CREB1//CDKN1A//EREG//ESR1//GAS6//AQP1//NDUFS4//CCNA2//PEX2//PPARG
GO:0043085	positive regulation of catalytic activity	Biological process	104	1528	930	16672	1.22015	0.0182813	0.234921	1.73799	0.111828	MAP4K3//MAP3K2//GNAI2//JAK2//MAP3K1//NGF//TGFBR1//LAMTOR3//ADORA2B//DUSP6//TAB3//KIT//NTF3//EREG//FBXW7//CDKN1B//ANP32B//F3//APAF1//ACER2//PPARG//BOK//CASP3//VAPB//ADRB2//ADCYAP1//ADRB3//FSHR//NRK//GAB1//ESR1//ABL2//PLEK//PSME4//GAS6//DYNAP//AGTR1//AKAP6//ARHGEF33//RASGRP1//FRS3//RALBP1//CHN1//FGF5//RGL1//ARHGEF26//GRIN2D//AGFG1//ARHGAP6//ITSN2//ARHGEF4//PIK3R2//ODAM//RIC8B//RASGRF1//RGS16//RIC8A…
GO:0035239	tube morphogenesis	Biological process	29	345	930	16672	1.5069	0.0183326	0.234921	1.73678	0.0311828	EDN1//DLL4//ACVR1//EYA1//PAX2//PBX1//SOX9//TRIM71//APAF1//PRKACB//VANGL2//PHACTR4//ST14//FZD3//HAND1//RBPMS2//PAK1//SLIT2//HOXA5//RSPO2//DLG5//MSX2//SPRY2//PRKX//ESR1//CCM2//IRX3//CTHRC1//RHOA
GO:0010564	regulation of cell cycle process	Biological process	43	555	930	16672	1.38893	0.0183503	0.234921	1.73636	0.0462366	CDKN1A//CDKN1B//PLK2//PLK3//E2F7//ZNF385A//CNOT7//FOXN3//HMGA2//CCNA2//PKIA//CHMP4B//PBX1//NEUROG1//E2F8//OPN1MW//RHOA//OPN1LW//SPAST//OPN1MW2//FBXW7//SMC1A//PRKAR1A//NME6//EDN1//EREG//ESPL1//CEP76//PLK4//CEP85//PSME4//PSMA1//FOXE3//UHRF2//MSX2//RDX//CCSAP//ZFP36L1//C8ORF4//RAB11FIP4//PPP2R1A//RPRD1B//SOX9
GO:0009746	response to hexose	Biological process	17	175	930	16672	1.74147	0.0184559	0.235792	1.73386	0.0182796	CDKN1B//ACVR1C//ANGPT2//HNF4A//SIDT2//APOM//GPAM//RPS6KB1//TCF7L2//CASP3//RAB11FIP2//PDX1//NRXN1//GJB6//GAS6//PAX2//PPP3CA
GO:0032886	regulation of microtubule-based process	Biological process	14	135	930	16672	1.85908	0.0185245	0.236187	1.73225	0.0150538	HDGFRP3//CHMP4B//CEP250//CLIP3//CDKN1B//SPAST//PLK2//CEP76//PLK4//CEP85//CCSAP//EPHA3//PHLDB2//MEMO1
GO:0006807	nitrogen compound metabolic process	Biological process	409	6778	930	16672	1.08175	0.0186084	0.236775	1.73029	0.439785	SMARCAD1//ARG2//DBF4//RAD9B//NASP//NFIX//ING4//REV1//PTMS//RBMS1//RRM2//ING5//DHFR//E2F6//BACH1//ADO//ZHX1//PLK3//RIPPLY2//E2F7//ZNF296//DDIT3//EDN1//NR2F6//ESR1//ESRRA//ETV3//CPEB3//WDTC1//ZFPM2//RYBP//FOSB//GATA2//NR6A1//HIC1//MYPOP//PDX1//IRF2//MXD1//MSX2//PEG3//PER1//PRRX1//DLL4//PPARG//PKIA//MOSPD1//NKX3-2//PEX2//RFC1//RREB1//SKIL//TCF7L2//VPS72//NR2F2//C1QBP//TLE1//VLDLR//E2F8//HMGA2//SCRT1…
GO:0043434	response to peptide hormone	Biological process	32	390	930	16672	1.47092	0.0188201	0.237321	1.72538	0.0344086	GAB1//IGF1R//ATP6V1H//PDK4//ATP6V0C//PIK3R1//PIK3R2//ATP6V1G1//ACVR1C//RPS6KB1//GALP//RAB10//WDTC1//PAK1//PPARG//CPEB1//ZFP36L1//YWHAG//CREB1//CCNA2//AGTR1//GRB10//JAK2//LEPROT//EDN1//GNG5//PRKACB//PRKAR1A//RAP1B//ESRRA//CDKN1B//EREG
GO:0002888	positive regulation of myeloid leukocyte mediated immunity	Biological process	4	19	930	16672	3.77408	0.0190432	0.237321	1.72026	0.00430108	BTK//ADORA2B//GATA2//SNX4
GO:0006198	cAMP catabolic process	Biological process	4	19	930	16672	3.77408	0.0190432	0.237321	1.72026	0.00430108	PDE7B//PDE4D//PDE1B//PDE8B
GO:0043302	positive regulation of leukocyte degranulation	Biological process	4	19	930	16672	3.77408	0.0190432	0.237321	1.72026	0.00430108	ADORA2B//GATA2//AP1G1//SNX4
GO:0046827	positive regulation of protein export from nucleus	Biological process	4	19	930	16672	3.77408	0.0190432	0.237321	1.72026	0.00430108	ANP32B//GAS6//CTDSPL2//TCF7L2
GO:0048025	negative regulation of mRNA splicing, via spliceosome	Biological process	4	19	930	16672	3.77408	0.0190432	0.237321	1.72026	0.00430108	U2AF2//CELF4//PTBP1//C1QBP
GO:0060065	uterus development	Biological process	4	19	930	16672	3.77408	0.0190432	0.237321	1.72026	0.00430108	ESR1//HOXA9//HOXA10//MYOCD
GO:0071880	adenylate cyclase-activating adrenergic receptor signaling pathway	Biological process	4	19	930	16672	3.77408	0.0190432	0.237321	1.72026	0.00430108	PDE4D//ADRB2//ADRB3//RAPGEF2
GO:1903649	regulation of cytoplasmic transport	Biological process	4	19	930	16672	3.77408	0.0190432	0.237321	1.72026	0.00430108	DNAJC13//SNX12//MSN//RDX
GO:0046879	hormone secretion	Biological process	25	288	930	16672	1.55615	0.0190971	0.237321	1.71903	0.0268817	AGTR1//BTK//HNF4A//SNAP25//CLOCK//CREB1//EDN1//NMB//CPLX1//PDX1//RIMS2//JAK2//TCF7L2//RAB11FIP2//HTR2C//ACVR1C//PPP3CA//PDE8B//MIDN//APLN//ADCYAP1//SIDT2//NRXN1//RASL10B//SNX4
GO:0048638	regulation of developmental growth	Biological process	25	288	930	16672	1.55615	0.0190971	0.237321	1.71903	0.0268817	ADRB2//ADRB3//CREB1//GPAM//LIMK1//LATS2//RPS6KB1//ULK2//RND2//PLXNC1//SEMA3A//PLXNA2//SEMA6A//TGFBR1//KCNK2//ZFPM2//TGFBR3//DUSP6//NRK//EDN1//AKAP6//SYT2//ITSN2//SYT3//RIMS2
GO:0010563	negative regulation of phosphorus metabolic process	Biological process	41	526	930	16672	1.39734	0.0191431	0.237321	1.71799	0.044086	DUSP6//SPRED2//PPP2R1A//KIRREL//PPP1R15B//SLIT2//CBL//LRRC15//FLRT3//GP1BA//CEP85//DEPTOR//TARBP2//YWHAG//GNAI2//PALM//SPRY2//PLEK//RRP1B//EDN1//AKAP6//FKBP1A//MIDN//PDE4D//RASSF2//CDKN1B//YWHAB//CDKN1A//GRB10//LATS2//NR2F2//MYOCD//PER1//NTF3//IGF1R//TIMP3//SPRY4//KLF4//PPIF//PKIA//PRKAR1A
GO:0045936	negative regulation of phosphate metabolic process	Biological process	41	526	930	16672	1.39734	0.0191431	0.237321	1.71799	0.044086	DUSP6//SPRED2//PPP2R1A//KIRREL//PPP1R15B//SLIT2//CBL//LRRC15//FLRT3//GP1BA//CEP85//DEPTOR//TARBP2//YWHAG//GNAI2//PALM//SPRY2//PLEK//RRP1B//EDN1//AKAP6//FKBP1A//MIDN//PDE4D//RASSF2//CDKN1B//YWHAB//CDKN1A//GRB10//LATS2//NR2F2//MYOCD//PER1//NTF3//IGF1R//TIMP3//SPRY4//KLF4//PPIF//PKIA//PRKAR1A
GO:0000077	DNA damage checkpoint	Biological process	15	149	930	16672	1.80472	0.0193586	0.23875	1.71313	0.016129	CDKN1A//CDKN1B//PLK2//PLK3//E2F7//ZNF385A//CNOT7//FOXN3//HMGA2//CCNA2//TAOK1//BRSK1//RAD9B//H2AFX//CLOCK
GO:0098727	maintenance of cell number	Biological process	15	149	930	16672	1.80472	0.0193586	0.23875	1.71313	0.016129	DDX6//KIT//TET1//SMC1A//KLF4//GATA2//PBX1//POLR2K//VANGL2//SOX9//VPS72//PAX2//PRRX1//KDM3A//HMGA2
GO:0019216	regulation of lipid metabolic process	Biological process	24	274	930	16672	1.57024	0.0193725	0.23875	1.71281	0.0258065	IGFBP7//DLAT//PDK4//PDPR//HTR2C//THRSP//FBXW7//AGTR1//CREB1//NRBF2//PIK3R1//PIK3R2//KLF4//CCR7//KIT//TNFAIP8L3//WDTC1//PPARG//THRA//IDH1//EEF1A2//ADRB2//HNF4A//GOLM1
GO:0001892	embryonic placenta development	Biological process	10	85	930	16672	2.10904	0.0196634	0.24186	1.70634	0.0107527	ST14//PLK4//E2F7//NR2F2//E2F8//HAND1//ZFP36L1//GAB1//NRK//GATA2
GO:0048706	embryonic skeletal system development	Biological process	13	123	930	16672	1.89471	0.0197235	0.242124	1.70502	0.0139785	IRX5//PRRX1//TGFBR1//EYA1//HOXA3//HOXA5//HOXB8//DSCAML1//ALX4//HOXC11//HOXA9//PBX1//NKX3-2
GO:0090304	nucleic acid metabolic process	Biological process	310	5043	930	16672	1.10199	0.0198022	0.242271	1.70329	0.333333	SMARCAD1//DBF4//RAD9B//NASP//NFIX//ING4//REV1//PTMS//RBMS1//RRM2//ING5//DHFR//E2F6//BACH1//ZHX1//PLK3//RIPPLY2//E2F7//ZNF296//DDIT3//EDN1//NR2F6//ESR1//ESRRA//ETV3//CPEB3//WDTC1//ZFPM2//RYBP//FOSB//GATA2//NR6A1//HIC1//MYPOP//PDX1//IRF2//MXD1//MSX2//PEG3//PER1//PRRX1//DLL4//PPARG//PKIA//MOSPD1//NKX3-2//PEX2//RFC1//RREB1//SKIL//TCF7L2//VPS72//NR2F2//C1QBP//TLE1//VLDLR//E2F8//HMGA2//SCRT1//MTA2//KLF…
GO:0043534	blood vessel endothelial cell migration	Biological process	9	73	930	16672	2.21016	0.0198513	0.242271	1.70221	0.00967742	EGR3//SLIT2//VEGFC//ANGPT2//PDCD10//RHOA//DLL4//MMRN2//KLF4
GO:2000177	regulation of neural precursor cell proliferation	Biological process	9	73	930	16672	2.21016	0.0198513	0.242271	1.70221	0.00967742	OTP//VEGFC//FZD3//ADCYAP1//GATA2//LIMS2//GNG5//DLL4//TRIM71
GO:0051653	spindle localization	Biological process	6	39	930	16672	2.75798	0.0199825	0.243398	1.69935	0.00645161	SPRY2//EYA1//NUMA1//KPNB1//ESPL1//ACTR3
GO:0043535	regulation of blood vessel endothelial cell migration	Biological process	7	50	930	16672	2.50976	0.0201947	0.243489	1.69476	0.00752688	VEGFC//ANGPT2//PDCD10//RHOA//DLL4//MMRN2//KLF4
GO:0060420	regulation of heart growth	Biological process	7	50	930	16672	2.50976	0.0201947	0.243489	1.69476	0.00752688	TGFBR1//KCNK2//ZFPM2//TGFBR3//EDN1//AKAP6//DUSP6
GO:0031401	positive regulation of protein modification process	Biological process	78	1111	930	16672	1.25859	0.0202775	0.243489	1.69298	0.083871	MAP4K3//MAP3K2//GNAI2//JAK2//MAP3K1//NGF//TGFBR1//LAMTOR3//ADORA2B//DUSP6//TAB3//KIT//NTF3//RASGRP1//CLIP3//GAS6//PAK1//ODAM//PELI2//RALB//SOX9//FNIP1//EREG//FBXW7//VAPB//ADRB2//NRK//GAB1//TRIM6//SDCBP//ACVR1//ACVR1B//RNF20//TET1//FKBP1A//HSPBP1//VEGFC//RASSF2//DYNAP//AKAP6//PDCD10//TAOK1//FMR1//RPS6KA5//SPRY2//CD44//PRKACB//PRKAR1A//EDN1//ADRB3//VANGL2//CDKN1B//CCNC//CCNT1//CDKN1A//ADCYAP1//CCR7…
GO:0008298	intracellular mRNA localization	Biological process	3	11	930	16672	4.88915	0.0203781	0.243489	1.69084	0.00322581	ZNF385A//EXOSC3//ZFP36L1
GO:0031507	heterochromatin assembly	Biological process	3	11	930	16672	4.88915	0.0203781	0.243489	1.69084	0.00322581	HMGA1//HMGA2//TNRC18
GO:0042118	endothelial cell activation	Biological process	3	11	930	16672	4.88915	0.0203781	0.243489	1.69084	0.00322581	C8ORF4//HOXA9//TGFBR1
GO:0045176	apical protein localization	Biological process	3	11	930	16672	4.88915	0.0203781	0.243489	1.69084	0.00322581	VANGL2//RDX//DLG5
GO:0060211	regulation of nuclear-transcribed mRNA poly(A) tail shortening	Biological process	3	11	930	16672	4.88915	0.0203781	0.243489	1.69084	0.00322581	TOB1//CPEB3//CNOT7
GO:0060213	positive regulation of nuclear-transcribed mRNA poly(A) tail shortening	Biological process	3	11	930	16672	4.88915	0.0203781	0.243489	1.69084	0.00322581	TOB1//CPEB3//CNOT7
GO:0060576	intestinal epithelial cell development	Biological process	3	11	930	16672	4.88915	0.0203781	0.243489	1.69084	0.00322581	CDKN1A//HOXA5//NKX3-2
GO:0033157	regulation of intracellular protein transport	Biological process	30	363	930	16672	1.48156	0.0205233	0.244758	1.68775	0.0322581	THRA//CDKN1A//GAS6//JAK2//PKIA//RHOA//C8ORF4//FLNA//PIK3R1//PIK3R2//ANP32B//CTDSPL2//TCF7L2//TMEM110//PPP3CA//PPP3R1//AKAP6//TGFBR1//GCC2//STOM//PLK3//SIAH3//U2AF2//GPR26//LEPROT//FBXW7//ACTL6A//NPEPPS//ATG13//YOD1
GO:1902533	positive regulation of intracellular signal transduction	Biological process	63	872	930	16672	1.29518	0.0206603	0.245924	1.68486	0.0677419	MAP4K3//MAP3K2//GNAI2//JAK2//MAP3K1//NGF//TGFBR1//LAMTOR3//ADORA2B//DUSP6//TAB3//KIT//NTF3//NRK//GAB1//FSHR//RELN//SOX9//CBL//GAS6//PDCD10//TAOK1//RHOA//C8ORF4//TFG//PLK2//CCR7//FKBP1A//FLNA//PELI2//SLC20A1//UBE2V1//RASGRP1//EDN1//ADRB2//ADRB3//PAK1//VANGL2//SPRED2//HIC1//CXCL9//RAPGEF2//SDCBP//RASSF2//RASGRF1//SPRY2//F3//GCNT2//TNFAIP8L3//TCF7L2//C1QBP//AKAP6//ADCYAP1//HTR2C//FBXW7//RAP1B//CCL7/…
GO:0030509	BMP signaling pathway	Biological process	14	137	930	16672	1.83194	0.0207853	0.246943	1.68224	0.0150538	MSX2//TOB1//RBPMS2//VWC2//CTDSPL2//SKIL//ACVR1//FSTL1//DLX5//LRP4//SMAD9//RGMA//TGFBR3//ZFYVE16
GO:0006725	cellular aromatic compound metabolic process	Biological process	354	5819	930	16672	1.09059	0.0208306	0.247014	1.6813	0.380645	SMARCAD1//DBF4//RAD9B//NASP//NFIX//ING4//REV1//PTMS//RBMS1//RRM2//ING5//DHFR//E2F6//BACH1//ZHX1//PLK3//RIPPLY2//E2F7//ZNF296//DDIT3//EDN1//NR2F6//ESR1//ESRRA//ETV3//CPEB3//WDTC1//ZFPM2//RYBP//FOSB//GATA2//NR6A1//HIC1//MYPOP//PDX1//IRF2//MXD1//MSX2//PEG3//PER1//PRRX1//DLL4//PPARG//PKIA//MOSPD1//NKX3-2//PEX2//RFC1//RREB1//SKIL//TCF7L2//VPS72//NR2F2//C1QBP//TLE1//VLDLR//E2F8//HMGA2//SCRT1//MTA2//KLF…
GO:0031123	RNA 3'-end processing	Biological process	12	111	930	16672	1.93804	0.0208781	0.24711	1.68031	0.0129032	EXOSC3//CLP1//PAPOLB//U2AF2//SRSF3//PABPN1//ZFP36L1//USB1//RNF20//CCNT1//CPEB3//LIN28B
GO:1901362	organic cyclic compound biosynthetic process	Biological process	275	4442	930	16672	1.10984	0.0215048	0.254048	1.66747	0.295699	DHFR//E2F6//BACH1//RRM2//ZHX1//PLK3//RIPPLY2//E2F7//ZNF296//DDIT3//EDN1//NR2F6//ESR1//ESRRA//ETV3//CPEB3//WDTC1//ZFPM2//RYBP//FOSB//GATA2//NR6A1//HIC1//MYPOP//PDX1//IRF2//MXD1//MSX2//NFIX//PEG3//PER1//PRRX1//DLL4//PPARG//PKIA//MOSPD1//NKX3-2//PEX2//RFC1//RREB1//SKIL//TCF7L2//VPS72//NR2F2//C1QBP//TLE1//VLDLR//E2F8//HMGA2//SCRT1//MTA2//KLF4//MYOCD//FOXP2//HAND1//FNIP1//SMARCA5//CREB1//DLX5//ELK3//F…
GO:0007163	establishment or maintenance of cell polarity	Biological process	16	165	930	16672	1.73836	0.0221295	0.260936	1.65503	0.0172043	SPRY2//EYA1//NUMA1//CCR7//RAB11FIP2//BRSK1//AQP1//VANGL2//DLG5//MSN//RAB10//FRMD4B//RAP1B//ACTR3//RPGRIP1L//PARD6B
GO:0001885	endothelial cell development	Biological process	7	51	930	16672	2.46055	0.0223184	0.262178	1.65134	0.00752688	ARHGEF26//MSN//PDE4D//RAP1B//RDX//RAPGEF2//CCM2
GO:0010812	negative regulation of cell-substrate adhesion	Biological process	7	51	930	16672	2.46055	0.0223184	0.262178	1.65134	0.00752688	ACER2//PIK3R1//ARHGAP6//PHLDB2//GCNT2//ANGPT2//SPOCK1
GO:0043551	regulation of phosphatidylinositol 3-kinase activity	Biological process	6	40	930	16672	2.68903	0.0224343	0.262662	1.64909	0.00645161	CCR7//KIT//TNFAIP8L3//PIK3R1//PIK3R2//KLF4
GO:0034284	response to monosaccharide	Biological process	17	179	930	16672	1.70255	0.022493	0.262662	1.64795	0.0182796	CDKN1B//ACVR1C//ANGPT2//HNF4A//SIDT2//APOM//GPAM//RPS6KB1//TCF7L2//CASP3//RAB11FIP2//PDX1//NRXN1//GJB6//GAS6//PAX2//PPP3CA
GO:0009612	response to mechanical stimulus	Biological process	18	193	930	16672	1.67194	0.0226952	0.262662	1.64407	0.0193548	STRBP//MAP3K2//AQP1//MAP3K1//SOX9//EDN1//FOS//NRXN1//FOXP2//LHFPL5//KIT//PDZD7//FOSB//ANGPT2//KCNK2//PPARG//RPS6KB1//FOSL1
GO:0010976	positive regulation of neuron projection development	Biological process	20	221	930	16672	1.62234	0.0227193	0.262662	1.64361	0.0215054	LIMK1//RND2//RHOA//NGF//SKIL//SLIT2//CPEB3//FMR1//PALM//MAPK6//RELN//VLDLR//SYT2//ITSN2//SYT3//RIMS2//ADCYAP1//EPHA3//ABL2//RAPGEF2
GO:0071560	cellular response to transforming growth factor beta stimulus	Biological process	19	207	930	16672	1.64546	0.022763	0.262662	1.64277	0.0204301	CREB1//FKBP1A//FOS//GCNT2//RHOA//SMAD9//SKIL//TGFBR1//TGFBR3//CBL//ACVR1//LRG1//SDCBP//MYOCD//PEG10//EDN1//APAF1//SOX9//ZFP36L1
GO:0031440	regulation of mRNA 3'-end processing	Biological process	4	20	930	16672	3.58538	0.0227783	0.262662	1.64248	0.00430108	RNF20//CCNT1//CPEB3//ZFP36L1
GO:0042474	middle ear morphogenesis	Biological process	4	20	930	16672	3.58538	0.0227783	0.262662	1.64248	0.00430108	EDN1//EYA1//PRRX1//NKX3-2
GO:0042762	regulation of sulfur metabolic process	Biological process	4	20	930	16672	3.58538	0.0227783	0.262662	1.64248	0.00430108	DLAT//PDK4//PDPR//TCF7L2
GO:0060039	pericardium development	Biological process	4	20	930	16672	3.58538	0.0227783	0.262662	1.64248	0.00430108	DLL4//FLRT3//RPGRIP1L//CCM2
GO:0070570	regulation of neuron projection regeneration	Biological process	4	20	930	16672	3.58538	0.0227783	0.262662	1.64248	0.00430108	KLF4//CERS2//RGMA//PRRX1
GO:0040017	positive regulation of locomotion	Biological process	33	411	930	16672	1.43938	0.0228378	0.262865	1.64135	0.0354839	MIA3//CXCL9//EDN1//RREB1//SOX9//RPS6KB1//PDCD10//LRRC15//F3//SUN2//GCNT2//IGF1R//JAK2//KIT//NTF3//PAK1//PIK3R1//RDX//CCL7//SDCBP//TGFBR1//ACVR1//VEGFC//STX3//SLIT2//CCR7//C1QBP//ACVR1B//RELN//GAS6//SEMA3A//SEMA6A//RAPGEF2
GO:0035264	multicellular organism growth	Biological process	14	139	930	16672	1.80559	0.0232476	0.267092	1.63362	0.0150538	ADRB2//ADRB3//CREB1//GPAM//SLITRK1//WDTC1//GPD2//HOXA5//PDE4D//PLAG1//ZFP36L1//TARBP2//CCM2//STK40
GO:0017156	calcium ion regulated exocytosis	Biological process	11	100	930	16672	1.97196	0.0234427	0.268841	1.62999	0.011828	CPLX2//CPLX1//PIP5K1C//SNAP25//STX3//SYT2//SYT10//SYT3//RIMS2//FMR1//RAP1B
GO:0007498	mesoderm development	Biological process	13	126	930	16672	1.8496	0.0235763	0.269656	1.62752	0.0139785	PRKAR1A//ACVR1//HAND1//KLF4//EYA1//PAX2//ZFPM2//POGLUT1//HMGA2//ZFP36L1//JAK2//BTK//IRX3
GO:0051216	cartilage development	Biological process	17	180	930	16672	1.69309	0.0235997	0.269656	1.62709	0.0182796	MGP//SOX9//THRA//HMGA2//CHSY1//MSX2//NKX3-2//TGFBR1//HOXA5//RSPO2//HAND1//EDN1//ESRRA//HOXA3//SMAD9//PRRX1//CD44
GO:0001667	ameboidal-type cell migration	Biological process	27	323	930	16672	1.49853	0.023697	0.270063	1.62531	0.0290323	SEMA3A//SEMA6A//PHACTR4//ACVR1//EGR3//SLIT2//EDN1//DLL4//NR2F2//RREB1//SOX9//TNS1//ZFAND5//MTA2//RIC8A//VEGFC//ANGPT2//RHOA//PRKX//TGFBR1//PDCD10//MMRN2//KLF4//KIT//ACVR1C//C1QBP//ACVR1B
GO:0001763	morphogenesis of a branching structure	Biological process	18	194	930	16672	1.66332	0.0237645	0.270063	1.62407	0.0193548	EDN1//DLL4//ACVR1//EYA1//PAX2//PBX1//SOX9//PAK1//SLIT2//HOXA5//RSPO2//DLG5//MSX2//SPRY2//VANGL2//ESR1//SEMA3A//ST14
GO:0044839	cell cycle G2/M phase transition	Biological process	18	194	930	16672	1.66332	0.0237645	0.270063	1.62407	0.0193548	CDKN1A//DCTN2//PLK4//CEP250//PLK3//PPP2R1A//SKP2//TUBG1//YWHAG//TUBA1A//CEP76//CEP135//BACH1//FOXN3//HMGA2//CCNA2//PKIA//PBX1
GO:0060325	face morphogenesis	Biological process	5	30	930	16672	2.98781	0.0238167	0.270167	1.62312	0.00537634	DLX5//MMP2//CSRNP1//CRISPLD1//CRISPLD2
GO:0051147	regulation of muscle cell differentiation	Biological process	15	153	930	16672	1.75754	0.0239728	0.271446	1.62028	0.016129	THRA//CEACAM5//MYOCD//ZFP36L1//DDIT3//SOX9//CXCL9//PTBP1//EREG//RBPMS2//OLFM2//EDN1//AKAP6//NLN//KIT
GO:0042990	regulation of transcription factor import into nucleus	Biological process	10	88	930	16672	2.03715	0.0244624	0.276491	1.6115	0.0107527	THRA//RHOA//C8ORF4//FLNA//PIK3R1//PIK3R2//TMEM110//PPP3CA//PPP3R1//AKAP6
GO:0003229	ventricular cardiac muscle tissue development	Biological process	7	52	930	16672	2.41323	0.0245915	0.276953	1.60921	0.00752688	ZFPM2//DLL4//TGFBR1//TGFBR3//FKBP1A//TNNI1//HAND1
GO:0048146	positive regulation of fibroblast proliferation	Biological process	7	52	930	16672	2.41323	0.0245915	0.276953	1.60921	0.00752688	CDKN1A//EREG//ESR1//GAS6//AQP1//NDUFS4//CCNA2
GO:0071559	response to transforming growth factor beta	Biological process	19	209	930	16672	1.62972	0.0248608	0.279484	1.60448	0.0204301	CREB1//FKBP1A//FOS//GCNT2//RHOA//SMAD9//SKIL//TGFBR1//TGFBR3//CBL//ACVR1//LRG1//SDCBP//MYOCD//PEG10//EDN1//APAF1//SOX9//ZFP36L1
GO:0033043	regulation of organelle organization	Biological process	69	977	930	16672	1.26607	0.0249484	0.279966	1.60296	0.0741935	TWF1//RDX//HDGFRP3//SURF4//CHMP4B//PLEK//FHOD3//SLIT2//CCR7//KIRREL//CEP250//CLIP3//CDKN1B//SPAST//TBC1D13//NEUROG1//MAPK15//HMBOX1//LIMK1//EPHA3//RHOA//ODAM//VANGL2//ACTR3//ACTR3C//ARFIP2//PRKAR1A//NME6//EDN1//EREG//ESPL1//PLK2//CEP76//PLK4//CEP85//PIK3R1//TAOK1//PAK1//TGFBR1//ARHGAP6//ARHGAP28//PHLDB2//C1QBP//MSN//PPIF//MSX2//YWHAQ//DYNLL2//PPP3R1//YWHAB//YWHAG//YWHAZ//UBQLN4//ADRB2//CCSAP//CEP…
GO:0042326	negative regulation of phosphorylation	Biological process	33	414	930	16672	1.42895	0.0250318	0.280356	1.60151	0.0354839	DUSP6//SPRED2//PPP2R1A//KIRREL//PPP1R15B//SLIT2//CBL//LRRC15//FLRT3//GP1BA//CEP85//DEPTOR//TARBP2//YWHAG//SPRY2//MIDN//PDE4D//RASSF2//CDKN1B//CDKN1A//LATS2//NR2F2//MYOCD//PER1//NTF3//IGF1R//TIMP3//SPRY4//KLF4//PPIF//PKIA//PRKAR1A//GRB10
GO:1901028	regulation of mitochondrial outer membrane permeabilization involved in apoptotic signaling pathway	Biological process	6	41	930	16672	2.62345	0.0250808	0.280356	1.60066	0.00645161	YWHAQ//DYNLL2//PPP3R1//YWHAB//YWHAG//YWHAZ
GO:0050678	regulation of epithelial cell proliferation	Biological process	24	281	930	16672	1.53112	0.0253133	0.280356	1.59665	0.0258065	NR2F2//TGFBR1//LRG1//EGR3//F3//VEGFC//ZFP36L1//HOXA5//RREB1//DLX5//EYA1//PAX2//SOX9//EREG//PEX2//TGFBR3//ODAM//FOXP2//CDKN1B//PDCD10//DLL4//FBXW7//LIMS2//FOXE3
GO:0035384	thioester biosynthetic process	Biological process	8	64	930	16672	2.24086	0.0253179	0.280356	1.59657	0.00860215	DLAT//PDK4//PDPR//ACSL1//ELOVL2//SCD//SLC25A1//ELOVL3
GO:0043299	leukocyte degranulation	Biological process	8	64	930	16672	2.24086	0.0253179	0.280356	1.59657	0.00860215	BTK//RASGRP1//CPLX2//KIT//ADORA2B//GATA2//AP1G1//SNX4
GO:0071616	acyl-CoA biosynthetic process	Biological process	8	64	930	16672	2.24086	0.0253179	0.280356	1.59657	0.00860215	DLAT//PDK4//PDPR//ACSL1//ELOVL2//SCD//SLC25A1//ELOVL3
GO:0006139	nucleobase-containing compound metabolic process	Biological process	343	5647	930	16672	1.08888	0.025489	0.280356	1.59365	0.368817	SMARCAD1//DBF4//RAD9B//NASP//NFIX//ING4//REV1//PTMS//RBMS1//RRM2//ING5//DHFR//E2F6//BACH1//ZHX1//PLK3//RIPPLY2//E2F7//ZNF296//DDIT3//EDN1//NR2F6//ESR1//ESRRA//ETV3//CPEB3//WDTC1//ZFPM2//RYBP//FOSB//GATA2//NR6A1//HIC1//MYPOP//PDX1//IRF2//MXD1//MSX2//PEG3//PER1//PRRX1//DLL4//PPARG//PKIA//MOSPD1//NKX3-2//PEX2//RFC1//RREB1//SKIL//TCF7L2//VPS72//NR2F2//C1QBP//TLE1//VLDLR//E2F8//HMGA2//SCRT1//MTA2//KLF…
GO:0048736	appendage development	Biological process	16	168	930	16672	1.70732	0.0256907	0.280356	1.59022	0.0172043	DLX5//SP8//HOXA10//PBX1//PRRX1//RPGRIP1L//HOXA9//RSPO2//MSX2//ALX4//RSPO4//HOXC11//LRP4//NR2F2//PLXNA2//SOX9
GO:0060173	limb development	Biological process	16	168	930	16672	1.70732	0.0256907	0.280356	1.59022	0.0172043	DLX5//SP8//HOXA10//PBX1//PRRX1//RPGRIP1L//HOXA9//RSPO2//MSX2//ALX4//RSPO4//HOXC11//LRP4//PLXNA2//SOX9//NR2F2
GO:0031346	positive regulation of cell projection organization	Biological process	25	296	930	16672	1.51409	0.0257123	0.280356	1.58986	0.0268817	ADCYAP1//EPHA3//ABL2//RELN//RAPGEF2//CCR7//KIT//LIMK1//RND2//RHOA//NGF//SKIL//SLIT2//FMR1//PALM//TGFBR1//CPEB3//MAPK6//VLDLR//CEP135//SYT2//ITSN2//SYT3//RIMS2//RREB1
GO:0006790	sulfur compound metabolic process	Biological process	29	355	930	16672	1.46445	0.0257262	0.280356	1.58962	0.0311828	ADO//DLAT//GGT7//IDH1//CHST4//GPAM//THTPA//PDK4//PDPR//TCF7L2//EXTL2//VANGL2//NDST2//NDST3//HS6ST3//CHST1//B4GALT3//B3GNT7//CHSY1//CHPF//AHCYL2//DLST//AADAT//ACSL1//ELOVL2//SCD//SLC25A1//ELOVL3//GNS
GO:0014066	regulation of phosphatidylinositol 3-kinase signaling	Biological process	14	141	930	16672	1.77997	0.0259213	0.280356	1.58634	0.0150538	KLF4//FSHR//JAK2//KIT//RELN//SOX9//CBL//RASGRP1//EREG//FGF5//PIP5K1C//GAB1//PIK3R1//PIK3R2
GO:0002864	regulation of acute inflammatory response to antigenic stimulus	Biological process	3	12	930	16672	4.48172	0.0260643	0.280356	1.58395	0.00322581	BTK//ADCYAP1//CCR7
GO:0007638	mechanosensory behavior	Biological process	3	12	930	16672	4.48172	0.0260643	0.280356	1.58395	0.00322581	NRXN1//FOXP2//STRBP
GO:0010510	regulation of acetyl-CoA biosynthetic process from pyruvate	Biological process	3	12	930	16672	4.48172	0.0260643	0.280356	1.58395	0.00322581	DLAT//PDK4//PDPR
GO:0030859	polarized epithelial cell differentiation	Biological process	3	12	930	16672	4.48172	0.0260643	0.280356	1.58395	0.00322581	MSN//RAB10//DLG5
GO:0043517	positive regulation of DNA damage response, signal transduction by p53 class mediator	Biological process	3	12	930	16672	4.48172	0.0260643	0.280356	1.58395	0.00322581	ZNF385A//SPRED2//HIC1
GO:0050910	detection of mechanical stimulus involved in sensory perception of sound	Biological process	3	12	930	16672	4.48172	0.0260643	0.280356	1.58395	0.00322581	LHFPL5//KIT//PDZD7
GO:0060253	negative regulation of glial cell proliferation	Biological process	3	12	930	16672	4.48172	0.0260643	0.280356	1.58395	0.00322581	RNF10//CERS2//ADCYAP1
GO:0060536	cartilage morphogenesis	Biological process	3	12	930	16672	4.48172	0.0260643	0.280356	1.58395	0.00322581	HOXA5//RSPO2//HAND1
GO:0060736	prostate gland growth	Biological process	3	12	930	16672	4.48172	0.0260643	0.280356	1.58395	0.00322581	SOX9//ESR1//PLAG1
GO:0061158	3'-UTR-mediated mRNA destabilization	Biological process	3	12	930	16672	4.48172	0.0260643	0.280356	1.58395	0.00322581	TRIM71//CPEB3//ZFP36L1
GO:1902287	semaphorin-plexin signaling pathway involved in axon guidance	Biological process	3	12	930	16672	4.48172	0.0260643	0.280356	1.58395	0.00322581	PLXNC1//SEMA3A//PLXNA2
GO:2001053	regulation of mesenchymal cell apoptotic process	Biological process	3	12	930	16672	4.48172	0.0260643	0.280356	1.58395	0.00322581	PAX2//SOX9//MSX2
GO:0051234	establishment of localization	Biological process	285	4635	930	16672	1.1023	0.0261004	0.280356	1.58335	0.306452	RAB6A//GCC2//ABCE1//KPNB1//TNPO1//SPRY2//EYA1//NUMA1//SNAP25//SLC38A1//ADCYAP1//EDN1//RALB//AGTR1//ADRB2//PER1//SDCBP//FMR1//NTF3//SRL//ORAI2//BTK//FAM3C//FLNA//GAS6//PLEK//TIMP3//VEGFC//TRIM6//AQP1//AQP2//THRA//RAB10//AP1S3//TVP23C//PDIA3//PPP3CA//SYT2//SYT10//VAMP1//STX7//SYT3//PEX1//PEX12//U2AF2//SRSF3//DDX19B//AGFG1//DDX19A//YWHAQ//YWHAB//YWHAG//YWHAZ//AKAP6//KPNA4//SSR1//SSR2//SRP9//CHMP4B//…
GO:0051301	cell division	Biological process	42	553	930	16672	1.36154	0.0261909	0.280847	1.58185	0.0451613	BIN3//CHMP4B//SPAST//SEPT6//ZFYVE26//AHCTF1//RALB//RAB11FIP4//ESPL1//ACTR3//PLK3//E2F7//E2F8//OPN1MW//RHOA//OPN1LW//OPN1MW2//RAB10//KIT//VANGL2//EREG//FGF5//VEGFC//USP39//MAPRE2//CCSAP//REEP3//PDS5B//HEPACAM2//ANAPC13//LATS2//GNAI2//NUMA1//PPP1CC//FIGN//TUBA1A//HMGA2//SMC1A//PARD6B//CCNA2//CCNG2//CCNT1
GO:1903530	regulation of secretion by cell	Biological process	45	600	930	16672	1.34452	0.0265292	0.28295	1.57628	0.0483871	RALB//AGTR1//TRIM6//HNF4A//SNAP25//CLOCK//CREB1//EDN1//NMB//CPLX2//CPLX1//RIMS2//SYT2//SYT10//SYT3//JAK2//TCF7L2//PDX1//ADORA2B//GATA2//AP1G1//HTR2C//ACVR1C//PPP3CA//PDE8B//MIDN//FMR1//CCR7//GPAM//GAS6//GOLPH3L//VEGFC//CLEC4E//APLN//ADCYAP1//SIDT2//NRXN1//RASL10B//OR51E2//RASGRP1//SDCBP//RAB7A//SNX4//RAP1B//TNFRSF21
GO:0044057	regulation of system process	Biological process	38	492	930	16672	1.3846	0.0265541	0.28295	1.57587	0.0408602	AGTR1//APLN//IRX5//SEMA3A//PDE4D//TLX3//PBX3//EDN1//GAS6//TNNI1//THRA//ADCYAP1//MYOCD//AQP1//SCN3B//KLF4//SRL//RPS6KB1//TRIM63//PPP3CA//TNFRSF21//RNF10//HTR2C//ADRB2//JAK2//GRIN2D//ADORA2B//PTGER3//AKAP6//KCND1//CACNA2D3//SCN4B//ATP1A3//FMR1//OR51E2//TRPC3//TMEM65//ASPH
GO:0017157	regulation of exocytosis	Biological process	15	155	930	16672	1.73486	0.0265674	0.28295	1.57565	0.016129	RALB//SYT2//SYT10//SYT3//ADORA2B//GATA2//AP1G1//SDCBP//RAB7A//SNX4//RIMS2//FMR1//RAP1B//CPLX2//CPLX1
GO:0046661	male sex differentiation	Biological process	15	155	930	16672	1.73486	0.0265674	0.28295	1.57565	0.016129	ESR1//FSHR//HOXA9//HOXA10//KIT//NASP//BOK//SOX9//TGFBR1//CSDE1//FNDC3A//ARID4B//SEMA3A//ZFPM2//DMRT3
GO:0030335	positive regulation of cell migration	Biological process	31	386	930	16672	1.43972	0.0266661	0.283204	1.57404	0.0333333	MIA3//CXCL9//EDN1//RREB1//SOX9//RPS6KB1//VEGFC//CCR7//C1QBP//ACVR1B//RELN//CCL7//GAS6//SEMA3A//SEMA6A//RAPGEF2//PDCD10//LRRC15//F3//SUN2//GCNT2//IGF1R//JAK2//KIT//NTF3//PAK1//PIK3R1//RDX//SDCBP//TGFBR1//ACVR1
GO:0044774	mitotic DNA integrity checkpoint	Biological process	11	102	930	16672	1.93329	0.026701	0.283204	1.57347	0.011828	CDKN1A//CDKN1B//PLK2//PLK3//E2F7//ZNF385A//CNOT7//FOXN3//HMGA2//CCNA2//RAD9B
GO:0045995	regulation of embryonic development	Biological process	12	115	930	16672	1.87063	0.0267277	0.283204	1.57304	0.0129032	HNF4A//PHLDB2//GATA2//KLF4//OTX2//DUSP6//FZD3//NRK//VANGL2//GPR161//PRKACB//CCSAP
GO:0006491	N-glycan processing	Biological process	4	21	930	16672	3.41464	0.0269281	0.283204	1.5698	0.00430108	GNPTAB//MAN1A1//MAN1C1//EDEM3
GO:0051412	response to corticosterone	Biological process	4	21	930	16672	3.41464	0.0269281	0.283204	1.5698	0.00430108	CDKN1A//FOS//FOSB//FOSL1
GO:0061462	protein localization to lysosome	Biological process	4	21	930	16672	3.41464	0.0269281	0.283204	1.5698	0.00430108	RAB7A//GCC2//ZFYVE16//GNPTAB
GO:0097484	dendrite extension	Biological process	4	21	930	16672	3.41464	0.0269281	0.283204	1.5698	0.00430108	SYT2//ITSN2//SYT3//RIMS2
GO:0003407	neural retina development	Biological process	7	53	930	16672	2.3677	0.0270185	0.283204	1.56834	0.00752688	TOPORS//FJX1//IRX5//SOX9//DLL4//RAB11FIP4//ACTL6A
GO:0045576	mast cell activation	Biological process	7	53	930	16672	2.3677	0.0270185	0.283204	1.56834	0.00752688	BTK//RASGRP1//CPLX2//KIT//ADORA2B//GATA2//SNX4
GO:0003016	respiratory system process	Biological process	5	31	930	16672	2.89143	0.027133	0.283204	1.5665	0.00537634	TLX3//PBX3//HOXA5//ZFAND5//STK40
GO:0051385	response to mineralocorticoid	Biological process	5	31	930	16672	2.89143	0.027133	0.283204	1.5665	0.00537634	CDKN1A//FOS//FOSB//FOSL1//EDN1
GO:2000826	regulation of heart morphogenesis	Biological process	5	31	930	16672	2.89143	0.027133	0.283204	1.5665	0.00537634	EYA1//GNG5//TGFBR1//ACVR1//SOX9
GO:0032956	regulation of actin cytoskeleton organization	Biological process	24	283	930	16672	1.5203	0.0272447	0.283558	1.56472	0.0258065	TWF1//RDX//PLEK//FHOD3//SLIT2//CCR7//KIRREL//LIMK1//ACTR3//ACTR3C//ARFIP2//PIK3R1//RHOA//PAK1//TGFBR1//ARHGAP6//ARHGAP28//PHLDB2//EDN1//ABL2//NTF3//EPHA3//ODAM//VANGL2
GO:0051961	negative regulation of nervous system development	Biological process	22	254	930	16672	1.55272	0.0272574	0.283558	1.56452	0.0236559	RNF10//SEMA3A//SPOCK1//TNFRSF21//DDX6//TLX3//PBX1//IRX3//SOX9//ULK2//CERS2//RGMA//SEMA6A//RHOA//LRP4//PPP3CA//RAPGEF2//ADCYAP1//PLK2//SLIT2//GPR161//PRKACB
GO:0009100	glycoprotein metabolic process	Biological process	31	387	930	16672	1.436	0.0275043	0.285267	1.5606	0.0333333	GCNT2//B3GNT9//B4GALT3//MAN1C1//CCDC126//MAN1A1//EDEM3//TET3//GALNT1//GCNT4//GALNT7//POGLUT1//TET1//TCF7L2//EXTL2//VANGL2//NDST2//NDST3//HS6ST3//GNPTAB//CHST4//GXYLT1//ST6GAL1//B3GNT7//ST6GALNAC3//STT3A//CHSY1//CHPF//ALG2//ACER2//CCR7
GO:0032465	regulation of cytokinesis	Biological process	8	65	930	16672	2.20639	0.0275126	0.285267	1.56047	0.00860215	E2F7//E2F8//OPN1MW//RHOA//OPN1LW//SPAST//OPN1MW2//PLK3
GO:0048646	anatomical structure formation involved in morphogenesis	Biological process	79	1145	930	16672	1.23688	0.028123	0.291114	1.55094	0.0849462	PDCD10//COL8A2//ELK3//EREG//ANGPT2//HOXA3//MMP2//DLL4//PRKX//HIF3A//VEGFC//MMRN2//SH2D2A//HAND1//EDN1//ACVR1//AGFG1//KIF16B//PRKAR1A//RIPPLY2//PLXNA2//POGLUT1//HOXC11//SKIL//TET1//LATS2//TRIM71//APAF1//PAX2//PRKACB//VANGL2//PHACTR4//ST14//FZD3//E2F7//E2F8//EGR3//SLIT2//SOX9//MSX2//ERVFRD-1//KLF4//EYA1//TTC30B//FLNA//RPGRIP1L//STK36//IQCB1//TOPORS//FJX1//HOXA5//ATP8B1//GRID2//RELN//ZNF385A//CASP3/…
GO:0045444	fat cell differentiation	Biological process	18	198	930	16672	1.62972	0.0284278	0.293785	1.54626	0.0193548	DDIT3//ZFPM2//GATA2//MSX2//CREB1//ZNF385A//HTR2C//PPARG//ZFP36L1//LRG1//ADRB2//ADRB3//CLIP3//ALOXE3//TCF7L2//STEAP4//HMGA2//KLF4
GO:0060485	mesenchyme development	Biological process	21	241	930	16672	1.56209	0.0287897	0.29682	1.54076	0.0225806	SEMA3A//SEMA6A//PHACTR4//ACVR1//SOX9//TGFBR1//TGFBR3//HMGA2//MSX2//ZFP36L1//ZFPM2//EPHA3//PHLDB2//GCNT2//SDCBP//EDN1//POGLUT1//HOXA5//PAX2//HAND1
GO:0099531	presynaptic process involved in chemical synaptic transmission	Biological process	14	143	930	16672	1.75508	0.0288161	0.29682	1.54036	0.0150538	CPLX1//SNAP25//BRSK1//PPFIA3//NRXN1//CPLX2//PIP5K1C//STX3//FMR1//SYT2//SYT10//SYT3//RIMS2//RAP1B
GO:0014706	striated muscle tissue development	Biological process	27	329	930	16672	1.4712	0.0290666	0.29891	1.53661	0.0290323	ZFPM2//DLL4//TGFBR1//TGFBR3//KLHL31//TAZ//NR2F2//FOXP2//FOS//FOXN2//RPS6KB1//PPP3CA//BIN3//FAM65B//FHOD3//MYOCD//FKBP1A//TNNI1//HAND1//CREB1//PRKAR1A//KCNK2//ACVR1//EDN1//AKAP6//NLN//EYA1
GO:0006469	negative regulation of protein kinase activity	Biological process	20	227	930	16672	1.57946	0.0291846	0.29924	1.53485	0.0215054	DUSP6//SPRED2//PPP2R1A//CBL//SPRY2//CDKN1A//CDKN1B//LATS2//NR2F2//MYOCD//IGF1R//YWHAG//PKIA//PRKAR1A//LRRC15//FLRT3//GP1BA//CEP85//DEPTOR//TARBP2
GO:0070201	regulation of establishment of protein localization	Biological process	57	793	930	16672	1.28857	0.029197	0.29924	1.53466	0.0612903	TRIM6//THRA//HNF4A//SNAP25//CLOCK//JAK2//TCF7L2//CDKN1A//GAS6//PDX1//PKIA//RHOA//C8ORF4//FLNA//PIK3R1//PIK3R2//LYPLA1//ACVR1C//PPP3CA//PDE8B//MIDN//ANP32B//CTDSPL2//CCR7//GPAM//GOLPH3L//VEGFC//CLEC4E//SNX12//TMEM110//PPP3R1//AKAP6//TGFBR1//SIDT2//NRXN1//GCC2//CLIP3//LRRC15//STOM//PLK3//OR51E2//YWHAQ//DYNLL2//YWHAB//YWHAG//YWHAZ//RASGRP1//SIAH3//U2AF2//GPR26//LEPROT//FBXW7//ACTL6A//NPEPPS//ATG13//…
GO:0006887	exocytosis	Biological process	31	389	930	16672	1.42862	0.0292419	0.29924	1.53399	0.0333333	RALB//BTK//FAM3C//FLNA//GAS6//PLEK//TIMP3//VEGFC//CPLX2//CPLX1//PIP5K1C//SNAP25//STX3//RIMS2//SYT2//SYT10//SYT3//RASGRP1//KIT//ADORA2B//GATA2//AP1G1//RAB11FIP2//SDCBP//RAB7A//SNX4//FMR1//RAP1B//MIA3//PAK1//VAMP1
GO:0051046	regulation of secretion	Biological process	48	651	930	16672	1.3218	0.0293056	0.299404	1.53305	0.0516129	RALB//AGTR1//TRIM6//EDN1//HNF4A//SNAP25//CLOCK//AQP1//SLC6A1//CREB1//NMB//CPLX2//CPLX1//RIMS2//SYT2//SYT10//SYT3//JAK2//TCF7L2//PDX1//ADORA2B//GATA2//AP1G1//HTR2C//ACVR1C//PPP3CA//PDE8B//MIDN//FMR1//CCR7//GPAM//GAS6//GOLPH3L//VEGFC//CLEC4E//APLN//ADCYAP1//PTGER3//SIDT2//NRXN1//RASL10B//OR51E2//RASGRP1//SDCBP//RAB7A//SNX4//RAP1B//TNFRSF21
GO:0002066	columnar/cuboidal epithelial cell development	Biological process	7	54	930	16672	2.32386	0.0296032	0.301953	1.52866	0.00752688	SIDT2//LHFPL5//PDZD7//CDKN1A//HOXA5//NKX3-2//CLOCK
GO:0008104	protein localization	Biological process	153	2379	930	16672	1.15293	0.0297317	0.302357	1.52678	0.164516	RAB6A//GCC2//KPNB1//TNPO1//CNTNAP1//TRIM6//THRA//TWF1//PDIA3//PPP3CA//PEX1//PEX12//YWHAQ//AP1S3//YWHAB//YWHAG//YWHAZ//AKAP6//KPNA4//SDCBP//SSR1//SSR2//SRP9//CHMP4B//RAB7A//ZFYVE16//GOSR2//DSCR3//APPBP2//AP1S1//AP1G1//SNX31//TBC1D13//STX3//CLTCL1//STX7//RIMS2//TOB1//JAK2//HNF4A//SNAP25//CLOCK//CBLN4//TVP23C//SEL1L//OLFM2//DDX19B//SLC15A4//DNAJC13//AHCTF1//NECAP1//SEC22A//SNX12//MIA3//ARF3//NASP//T…
GO:0045665	negative regulation of neuron differentiation	Biological process	17	185	930	16672	1.64734	0.0297615	0.302357	1.52635	0.0182796	SEMA3A//SPOCK1//SOX9//ULK2//CERS2//RGMA//SEMA6A//RHOA//LRP4//PPP3CA//RAPGEF2//PLK2//SLIT2//DDX6//TLX3//PBX1//IRX3
GO:0008593	regulation of Notch signaling pathway	Biological process	8	66	930	16672	2.17296	0.0298356	0.302357	1.52526	0.00860215	GATA2//DLL4//FBXW7//C8ORF4//PDCD10//EYA1//KIT//POGLUT1
GO:0051492	regulation of stress fiber assembly	Biological process	8	66	930	16672	2.17296	0.0298356	0.302357	1.52526	0.00860215	RHOA//LIMK1//PAK1//TGFBR1//ARHGAP6//ARHGAP28//PHLDB2//PIK3R1
GO:0042991	transcription factor import into nucleus	Biological process	10	91	930	16672	1.96999	0.0300512	0.303679	1.52214	0.0107527	THRA//RHOA//C8ORF4//FLNA//PIK3R1//PIK3R2//TMEM110//PPP3CA//PPP3R1//AKAP6
GO:0003231	cardiac ventricle development	Biological process	12	117	930	16672	1.83865	0.030063	0.303679	1.52197	0.0129032	VANGL2//TGFBR3//DLL4//HAND1//ZFPM2//TGFBR1//FKBP1A//TNNI1//ACVR1//TMEM65//KCNK2//MYOCD
GO:0035115	embryonic forelimb morphogenesis	Biological process	5	32	930	16672	2.80108	0.030729	0.309908	1.51245	0.00537634	RPGRIP1L//HOXA9//RSPO2//MSX2//ALX4
GO:0007214	gamma-aminobutyric acid signaling pathway	Biological process	4	22	930	16672	3.25943	0.0315002	0.316162	1.50169	0.00430108	PLCL2//GABRA1//GABRG1//GNAI2
GO:0009214	cyclic nucleotide catabolic process	Biological process	4	22	930	16672	3.25943	0.0315002	0.316162	1.50169	0.00430108	PDE7B//PDE4D//PDE1B//PDE8B
GO:0042634	regulation of hair cycle	Biological process	4	22	930	16672	3.25943	0.0315002	0.316162	1.50169	0.00430108	TRPV3//MSX2//PER1//CLOCK
GO:0016331	morphogenesis of embryonic epithelium	Biological process	14	145	930	16672	1.73087	0.0319414	0.318133	1.49565	0.0150538	TRIM71//APAF1//PAX2//PRKACB//VANGL2//PHACTR4//ST14//FZD3//HAND1//IRX3//SOX9//CTHRC1//PDX1//VEGFC
GO:0030330	DNA damage response, signal transduction by p53 class mediator	Biological process	11	105	930	16672	1.87805	0.0321831	0.318133	1.49237	0.011828	CDKN1A//CDKN1B//PLK2//PLK3//E2F7//ZNF385A//CNOT7//ING4//SPRED2//HIC1//CD44
GO:0048663	neuron fate commitment	Biological process	8	67	930	16672	2.14052	0.03229	0.318133	1.49093	0.00860215	DMRT3//GATA2//PRRX1//EYA1//TLX3//DLL4//OLIG1//TGFBR1
GO:0033673	negative regulation of kinase activity	Biological process	21	244	930	16672	1.54289	0.0323394	0.318133	1.49027	0.0225806	DUSP6//SPRED2//PPP2R1A//CBL//LRRC15//FLRT3//GP1BA//CEP85//DEPTOR//TARBP2//YWHAG//MIDN//SPRY2//CDKN1A//CDKN1B//LATS2//NR2F2//MYOCD//IGF1R//PKIA//PRKAR1A
GO:0035195	gene silencing by miRNA	Biological process	7	55	930	16672	2.2816	0.0323495	0.318133	1.49013	0.00752688	TARBP2//LIN28B//TRIM71//FMR1//PUM2//ESR1//CNOT7
GO:0051148	negative regulation of muscle cell differentiation	Biological process	7	55	930	16672	2.2816	0.0323495	0.318133	1.49013	0.00752688	CEACAM5//MYOCD//DDIT3//SOX9//EREG//RBPMS2//PTBP1
GO:0031570	DNA integrity checkpoint	Biological process	15	159	930	16672	1.69122	0.032374	0.318133	1.4898	0.016129	RAD9B//H2AFX//CLOCK//CDKN1A//CDKN1B//PLK2//PLK3//E2F7//ZNF385A//CNOT7//FOXN3//HMGA2//CCNA2//TAOK1//BRSK1
GO:0009992	cellular water homeostasis	Biological process	3	13	930	16672	4.13697	0.0325081	0.318133	1.48801	0.00322581	ANXA7//AQP1//AQP2
GO:0036109	alpha-linolenic acid metabolic process	Biological process	3	13	930	16672	4.13697	0.0325081	0.318133	1.48801	0.00322581	ACSL1//ELOVL2//ELOVL3
GO:0050812	regulation of acyl-CoA biosynthetic process	Biological process	3	13	930	16672	4.13697	0.0325081	0.318133	1.48801	0.00322581	DLAT//PDK4//PDPR
GO:0051482	positive regulation of cytosolic calcium ion concentration involved in phospholipase C-activating G-protein coupled signaling pathway	Biological process	3	13	930	16672	4.13697	0.0325081	0.318133	1.48801	0.00322581	AGTR1//EDN1//HTR2C
GO:0072044	collecting duct development	Biological process	3	13	930	16672	4.13697	0.0325081	0.318133	1.48801	0.00322581	AQP2//PAX2//DLG5
GO:0097152	mesenchymal cell apoptotic process	Biological process	3	13	930	16672	4.13697	0.0325081	0.318133	1.48801	0.00322581	PAX2//SOX9//MSX2
GO:1901213	regulation of transcription from RNA polymerase II promoter involved in heart development	Biological process	3	13	930	16672	4.13697	0.0325081	0.318133	1.48801	0.00322581	MYOCD//MSX2//ACVR1
GO:1902285	semaphorin-plexin signaling pathway involved in neuron projection guidance	Biological process	3	13	930	16672	4.13697	0.0325081	0.318133	1.48801	0.00322581	PLXNC1//SEMA3A//PLXNA2
GO:2000637	positive regulation of gene silencing by miRNA	Biological process	3	13	930	16672	4.13697	0.0325081	0.318133	1.48801	0.00322581	TRIM71//FMR1//PUM2
GO:2000027	regulation of organ morphogenesis	Biological process	21	245	930	16672	1.53659	0.0335925	0.326166	1.47376	0.0225806	HOXC11//VANGL2//EDN1//DMRT3//RSPO2//CTHRC1//PSME4//RHOA//ROR1//PSMA1//FZD3//FOXP2//ESR1//SOX9//PAX2//EYA1//GNG5//TGFBR1//ACVR1//FBXW7//LIMS2
GO:0035107	appendage morphogenesis	Biological process	14	146	930	16672	1.71902	0.0335932	0.326166	1.47375	0.0150538	DLX5//SP8//HOXA10//PBX1//PRRX1//RPGRIP1L//HOXA9//RSPO2//MSX2//ALX4//HOXC11//LRP4//PLXNA2//SOX9
GO:0035108	limb morphogenesis	Biological process	14	146	930	16672	1.71902	0.0335932	0.326166	1.47375	0.0150538	DLX5//SP8//HOXA10//PBX1//PRRX1//RPGRIP1L//HOXA9//RSPO2//MSX2//ALX4//HOXC11//LRP4//PLXNA2//SOX9
GO:0080135	regulation of cellular response to stress	Biological process	42	563	930	16672	1.33735	0.0336806	0.326166	1.47262	0.0451613	UBE2V1//NRK//MAP3K2//GAB1//FIGN//PDCD10//TAOK1//EDN1//PAK1//VANGL2//SPRED2//HIC1//CD44//EYA4//EYA1//H2AFX//IGF1R//PER1//RASGRP1//CCR7//SDCBP//RASSF2//KLF4//CERS2//RGMA//PRRX1//PTGES3//BAG2//KCNK2//PIK3R1//ZNF385A//SKIL//PDX1//TXNDC12//DDIT3//FBXW7//PPP1R15B//YOD1//DHFR//HMGA1//HMGA2//FMR1
GO:0042770	signal transduction in response to DNA damage	Biological process	12	119	930	16672	1.80775	0.0336882	0.326166	1.47252	0.0129032	CDKN1A//CDKN1B//PLK2//PLK3//E2F7//ZNF385A//CNOT7//ING4//SPRED2//HIC1//CD44//SMC1A
GO:0071901	negative regulation of protein serine/threonine kinase activity	Biological process	12	119	930	16672	1.80775	0.0336882	0.326166	1.47252	0.0129032	DUSP6//SPRED2//PPP2R1A//SPRY2//CDKN1A//CDKN1B//LATS2//NR2F2//MYOCD//PKIA//PRKAR1A//YWHAG
GO:0051897	positive regulation of protein kinase B signaling	Biological process	9	80	930	16672	2.01677	0.0337058	0.326166	1.47229	0.00967742	SPRY2//CCR7//F3//GAS6//GCNT2//TNFAIP8L3//TCF7L2//TGFBR1//C1QBP
GO:0006403	RNA localization	Biological process	18	202	930	16672	1.59744	0.0337449	0.326166	1.47179	0.0193548	U2AF2//SRSF3//DDX19B//AGFG1//DDX19A//ZNF385A//PABPN1//SIDT2//NUDT4//IGF2BP3//IGF2BP2//FMR1//AHCTF1//NXT2//EIF5A2//ZFP36L1//EXOSC3//SHQ1
GO:0048588	developmental cell growth	Biological process	17	188	930	16672	1.62105	0.0339908	0.327461	1.46864	0.0182796	KMT2D//SOX9//LIMK1//ULK2//RND2//PLXNC1//SEMA3A//PLXNA2//SEMA6A//SLIT2//EDN1//AKAP6//SYT2//ITSN2//SYT3//RIMS2//FLRT3
GO:0010810	regulation of cell-substrate adhesion	Biological process	16	174	930	16672	1.64845	0.034076	0.327461	1.46755	0.0172043	ACER2//PIK3R1//CCR7//UTRN//VEGFC//JAK2//VWC2//GCNT2//ANGPT2//SPOCK1//EPHA3//ARHGAP6//PHLDB2//FLNA//RREB1//C1QBP
GO:0001933	negative regulation of protein phosphorylation	Biological process	30	379	930	16672	1.41901	0.0340976	0.327461	1.46728	0.0322581	DUSP6//SPRED2//PPP2R1A//CBL//LRRC15//FLRT3//GP1BA//CEP85//DEPTOR//TARBP2//YWHAG//SPRY2//PDE4D//RASSF2//CDKN1A//CDKN1B//LATS2//NR2F2//MYOCD//PER1//NTF3//IGF1R//TIMP3//SPRY4//KLF4//PPP1R15B//PKIA//PRKAR1A//KIRREL//SLIT2
GO:0099504	synaptic vesicle cycle	Biological process	11	106	930	16672	1.86034	0.034176	0.327461	1.46628	0.011828	CPLX2//CPLX1//PIP5K1C//SNAP25//STX3//SYT2//SYT10//SYT3//RIMS2//FMR1//RAP1B
GO:0055021	regulation of cardiac muscle tissue growth	Biological process	6	44	930	16672	2.44457	0.0342403	0.327461	1.46546	0.00645161	TGFBR1//KCNK2//ZFPM2//TGFBR3//EDN1//AKAP6
GO:0043200	response to amino acid	Biological process	10	93	930	16672	1.92762	0.0342443	0.327461	1.46541	0.0107527	CPEB3//GLRA2//MMP2//CPEB1//LAMTOR3//PDX1//RPS6KB1//CDKN1B//EDN1//CASP3
GO:0048704	embryonic skeletal system morphogenesis	Biological process	10	93	930	16672	1.92762	0.0342443	0.327461	1.46541	0.0107527	IRX5//PRRX1//TGFBR1//HOXC11//EYA1//HOXA3//HOXA5//HOXB8//DSCAML1//ALX4
GO:1901652	response to peptide	Biological process	33	425	930	16672	1.39197	0.0345143	0.328954	1.462	0.0354839	GAB1//IGF1R//ATP6V1H//PDK4//ATP6V0C//PIK3R1//PIK3R2//ATP6V1G1//ACVR1C//RPS6KB1//GALP//RAB10//WDTC1//PAK1//PPARG//CPEB1//ZFP36L1//YWHAG//CREB1//CCNA2//AGTR1//CDKN1B//EREG//GRB10//JAK2//LEPROT//EDN1//GNG5//PRKACB//PRKAR1A//RAP1B//ESRRA//KLF4
GO:0014009	glial cell proliferation	Biological process	5	33	930	16672	2.71619	0.0346102	0.328954	1.4608	0.00537634	RNF10//CREB1//PLAG1//ADCYAP1//CERS2
GO:0044786	cell cycle DNA replication	Biological process	5	33	930	16672	2.71619	0.0346102	0.328954	1.4608	0.00537634	FBXW7//SMC1A//E2F7//E2F8//GINS2
GO:0045747	positive regulation of Notch signaling pathway	Biological process	5	33	930	16672	2.71619	0.0346102	0.328954	1.4608	0.00537634	PDCD10//EYA1//KIT//DLL4//POGLUT1
GO:0007585	respiratory gaseous exchange	Biological process	8	68	930	16672	2.10904	0.0348785	0.329723	1.45744	0.00860215	TLX3//PBX3//HOXA5//ZFAND5//STK40//APLN//EDN1//SFTPB
GO:0071300	cellular response to retinoic acid	Biological process	8	68	930	16672	2.10904	0.0348785	0.329723	1.45744	0.00860215	EPHA3//ABL2//AQP1//PAX2//PPARG//SOX9//WNT8B//KLF4
GO:0046883	regulation of hormone secretion	Biological process	21	246	930	16672	1.53034	0.0348816	0.329723	1.4574	0.0225806	AGTR1//HNF4A//SNAP25//CLOCK//CREB1//EDN1//NMB//JAK2//TCF7L2//PDX1//HTR2C//ACVR1C//PPP3CA//PDE8B//MIDN//APLN//ADCYAP1//SIDT2//NRXN1//RASL10B//SNX4
GO:0051098	regulation of binding	Biological process	24	290	930	16672	1.4836	0.0349013	0.329723	1.45716	0.0258065	ADRB2//RALB//PLK2//CTHRC1//FKBP1A//TCF7L2//RAPGEF2//PPP3CA//HMBOX1//PDX1//JAK2//MYOCD//HMGA2//TGFBR1//TGFBR3//PCBD1//PLCL2//FMR1//DDIT3//HAND1//ARHGAP28//MSX2//TRIM6//KLF4
GO:0048514	blood vessel morphogenesis	Biological process	37	487	930	16672	1.362	0.0350556	0.330319	1.45524	0.0397849	PDCD10//COL8A2//ELK3//EREG//ANGPT2//HOXA3//MMP2//DLL4//PRKX//HIF3A//VEGFC//MMRN2//SH2D2A//HAND1//EDN1//ACVR1//ZFPM2//ZFP36L1//CCM2//MYOCD//E2F7//E2F8//EGR3//SLIT2//HOXA5//EYA1//LRG1//F3//GATA2//AQP1//PRRX1//TGFBR1//TGFBR3//RHOA//KLF4//RAPGEF2//NR2F2
GO:0006810	transport	Biological process	276	4509	930	16672	1.09732	0.0351192	0.330319	1.45446	0.296774	RAB6A//GCC2//ABCE1//KPNB1//TNPO1//SNAP25//SLC38A1//ADCYAP1//EDN1//RALB//AGTR1//ADRB2//PER1//SDCBP//FMR1//NTF3//SRL//ORAI2//BTK//FAM3C//FLNA//GAS6//PLEK//TIMP3//VEGFC//TRIM6//AQP1//AQP2//THRA//RAB10//AP1S3//TVP23C//PDIA3//PPP3CA//SYT2//SYT10//VAMP1//STX7//SYT3//PEX1//PEX12//U2AF2//SRSF3//DDX19B//AGFG1//DDX19A//YWHAQ//YWHAB//YWHAG//YWHAZ//AKAP6//KPNA4//SSR1//SSR2//SRP9//CHMP4B//RAB7A//ZFYVE16//GOSR…
GO:0050790	regulation of catalytic activity	Biological process	148	2308	930	16672	1.14956	0.0351707	0.330319	1.45382	0.15914	CDKN1A//CDKN1B//CCNA2//CCNT1//MAP4K3//MAP3K2//GNAI2//JAK2//MAP3K1//NGF//TGFBR1//LAMTOR3//ADORA2B//DUSP6//TAB3//KIT//NTF3//SPRED2//PPP2R1A//EREG//FBXW7//CBL//LRRC15//FLRT3//GP1BA//CEP85//DEPTOR//TARBP2//YWHAG//ANP32B//F3//APAF1//ACER2//PPARG//BOK//CASP3//VAPB//ADRB2//ADCYAP1//ADRB3//FSHR//PALM//NRK//GAB1//PPIF//ESR1//ABL2//RRP1B//PLEK//COL6A3//CARD18//SPOCK1//PSME4//SPRY2//RDX//SLIT2//GAS6//DYNAP/…
GO:0060968	regulation of gene silencing	Biological process	7	56	930	16672	2.24086	0.0352609	0.330319	1.45271	0.00752688	HMGA1//TRIM71//FMR1//PUM2//UHRF2//TET1//ESR1
GO:0071772	response to BMP	Biological process	14	147	930	16672	1.70732	0.035306	0.330319	1.45215	0.0150538	TOB1//FSTL1//DLX5//LRP4//SMAD9//RGMA//TGFBR3//ACVR1//ZFYVE16//MSX2//RBPMS2//VWC2//CTDSPL2//SKIL
GO:0071773	cellular response to BMP stimulus	Biological process	14	147	930	16672	1.70732	0.035306	0.330319	1.45215	0.0150538	TOB1//FSTL1//DLX5//LRP4//SMAD9//RGMA//TGFBR3//ACVR1//ZFYVE16//MSX2//RBPMS2//VWC2//CTDSPL2//SKIL
GO:0046483	heterocycle metabolic process	Biological process	348	5771	930	16672	1.08102	0.035333	0.330319	1.45182	0.374194	SMARCAD1//DBF4//RAD9B//NASP//NFIX//ING4//REV1//PTMS//RBMS1//RRM2//ING5//DHFR//E2F6//BACH1//ZHX1//PLK3//RIPPLY2//E2F7//ZNF296//DDIT3//EDN1//NR2F6//ESR1//ESRRA//ETV3//CPEB3//WDTC1//ZFPM2//RYBP//FOSB//GATA2//NR6A1//HIC1//MYPOP//PDX1//IRF2//MXD1//MSX2//PEG3//PER1//PRRX1//DLL4//PPARG//PKIA//MOSPD1//NKX3-2//PEX2//RFC1//RREB1//SKIL//TCF7L2//VPS72//NR2F2//C1QBP//TLE1//VLDLR//E2F8//HMGA2//SCRT1//MTA2//KLF…
GO:0001838	embryonic epithelial tube formation	Biological process	12	120	930	16672	1.79269	0.0356131	0.332442	1.44839	0.0129032	TRIM71//APAF1//PAX2//PRKACB//VANGL2//PHACTR4//ST14//FZD3//HAND1//IRX3//SOX9//CTHRC1
GO:0042886	amide transport	Biological process	23	276	930	16672	1.49391	0.0358197	0.333425	1.44588	0.0247312	SLC15A4//HNF4A//SNAP25//CLOCK//SLC25A32//EDN1//CPLX1//PDX1//RIMS2//JAK2//TCF7L2//PLEKHA8//RAB11FIP2//HTR2C//ACVR1C//PPP3CA//PDE8B//MIDN//APLN//ADCYAP1//SIDT2//NRXN1//RASL10B
GO:0051169	nuclear transport	Biological process	35	457	930	16672	1.37296	0.0358247	0.333425	1.44582	0.0376344	ABCE1//KPNB1//TNPO1//THRA//PDIA3//PPP3CA//U2AF2//SRSF3//DDX19B//AGFG1//DDX19A//KPNA4//NSRP1//TOB1//JAK2//PABPN1//CDKN1A//GAS6//PKIA//RHOA//C8ORF4//FLNA//PIK3R1//PIK3R2//PPP1CC//ANP32B//CTDSPL2//TCF7L2//NUDT4//NEMF//TMEM110//PPP3R1//AKAP6//TGFBR1//HMGA1
GO:0034641	cellular nitrogen compound metabolic process	Biological process	380	6338	930	16672	1.07482	0.0360073	0.333702	1.44361	0.408602	SMARCAD1//ARG2//DBF4//RAD9B//NASP//NFIX//ING4//REV1//PTMS//RBMS1//RRM2//ING5//DHFR//E2F6//BACH1//ZHX1//PLK3//RIPPLY2//E2F7//ZNF296//DDIT3//EDN1//NR2F6//ESR1//ESRRA//ETV3//CPEB3//WDTC1//ZFPM2//RYBP//FOSB//GATA2//NR6A1//HIC1//MYPOP//PDX1//IRF2//MXD1//MSX2//PEG3//PER1//PRRX1//DLL4//PPARG//PKIA//MOSPD1//NKX3-2//PEX2//RFC1//RREB1//SKIL//TCF7L2//VPS72//NR2F2//C1QBP//TLE1//VLDLR//E2F8//HMGA2//SCRT1//MTA…
GO:0051591	response to cAMP	Biological process	10	94	930	16672	1.90712	0.036487	0.333702	1.43786	0.0107527	AQP1//RAP1B//ZFP36L1//AKAP6//RAPGEF2//FOS//FOSB//NDUFS4//PER1//FOSL1
GO:0006517	protein deglycosylation	Biological process	4	23	930	16672	3.11772	0.0364999	0.333702	1.43771	0.00430108	SEL1L//EDEM3//MAN1A1//MAN1C1
GO:0009648	photoperiodism	Biological process	4	23	930	16672	3.11772	0.0364999	0.333702	1.43771	0.00430108	NR2F6//PER1//PPP1CC//CLOCK
GO:0010613	positive regulation of cardiac muscle hypertrophy	Biological process	4	23	930	16672	3.11772	0.0364999	0.333702	1.43771	0.00430108	EDN1//AKAP6//PPP3CA//TRPC3
GO:0014742	positive regulation of muscle hypertrophy	Biological process	4	23	930	16672	3.11772	0.0364999	0.333702	1.43771	0.00430108	EDN1//AKAP6//PPP3CA//TRPC3
GO:0016338	calcium-independent cell-cell adhesion via plasma membrane cell-adhesion molecules	Biological process	4	23	930	16672	3.11772	0.0364999	0.333702	1.43771	0.00430108	CLDN18//CLDN12//CLDN10//CLDN8
GO:0021602	cranial nerve morphogenesis	Biological process	4	23	930	16672	3.11772	0.0364999	0.333702	1.43771	0.00430108	SEMA3A//HOXA3//PAX2//ATP8B1
GO:0030511	positive regulation of transforming growth factor beta receptor signaling pathway	Biological process	4	23	930	16672	3.11772	0.0364999	0.333702	1.43771	0.00430108	LRG1//SDCBP//TGFBR3//MYOCD
GO:0043501	skeletal muscle adaptation	Biological process	4	23	930	16672	3.11772	0.0364999	0.333702	1.43771	0.00430108	RPS6KB1//TRIM63//PPP3CA//TNNI1
GO:0060964	regulation of gene silencing by miRNA	Biological process	4	23	930	16672	3.11772	0.0364999	0.333702	1.43771	0.00430108	ESR1//TRIM71//FMR1//PUM2
GO:1903846	positive regulation of cellular response to transforming growth factor beta stimulus	Biological process	4	23	930	16672	3.11772	0.0364999	0.333702	1.43771	0.00430108	LRG1//SDCBP//TGFBR3//MYOCD
GO:0001764	neuron migration	Biological process	13	134	930	16672	1.73918	0.036546	0.333702	1.43716	0.0139785	SEMA3A//RELN//SCRT1//SEMA6A//RAPGEF2//DCX//GAS6//GATA2//TLX3//PEX7//SPOCK1//NR2F2//FZD3
GO:1903533	regulation of protein targeting	Biological process	24	292	930	16672	1.47344	0.0373598	0.340637	1.4276	0.0258065	THRA//CDKN1A//GAS6//JAK2//PKIA//RHOA//C8ORF4//FLNA//PIK3R1//PIK3R2//TMEM110//PPP3CA//PPP3R1//AKAP6//TGFBR1//STOM//SIAH3//U2AF2//GPR26//LEPROT//FBXW7//ACTL6A//NPEPPS//ATG13
GO:0000209	protein polyubiquitination	Biological process	21	248	930	16672	1.518	0.0375694	0.340905	1.42517	0.0225806	RNF152//UBE2V1//TOPORS//CDC34//ANAPC13//SKP2//RNF139//TRIM6//HECTD2//C18ORF25//PSME4//MYLIP//RNF138//FBXW7//RNF20//PSMA1//UNKL//SIAH1//CBFB//LONRF1//NPEPPS
GO:0000288	nuclear-transcribed mRNA catabolic process, deadenylation-dependent decay	Biological process	8	69	930	16672	2.07848	0.0376039	0.340905	1.42477	0.00860215	PAIP1//EIF4B//CNOT7//DDX6//EXOSC3//TOB1//CPEB3//ZFP36L1
GO:0022406	membrane docking	Biological process	8	69	930	16672	2.07848	0.0376039	0.340905	1.42477	0.00860215	RALB//CPLX2//PLEK//SNAP25//STX3//MSN//RAB7A//STX7
GO:0072175	epithelial tube formation	Biological process	12	121	930	16672	1.77787	0.0376148	0.340905	1.42464	0.0129032	TRIM71//APAF1//PAX2//PRKACB//VANGL2//PHACTR4//ST14//FZD3//HAND1//IRX3//SOX9//CTHRC1
GO:0048008	platelet-derived growth factor receptor signaling pathway	Biological process	6	45	930	16672	2.39025	0.0377153	0.340905	1.42348	0.00645161	LRIG2//F3//GAB1//JAK2//CSRNP1//ZFAND5
GO:0051205	protein insertion into membrane	Biological process	6	45	930	16672	2.39025	0.0377153	0.340905	1.42348	0.00645161	YWHAQ//DYNLL2//PPP3R1//YWHAB//YWHAG//YWHAZ
GO:0060560	developmental growth involved in morphogenesis	Biological process	18	205	930	16672	1.57407	0.0381899	0.343025	1.41805	0.0193548	VANGL2//BIN3//LIMK1//ULK2//RND2//PLXNC1//SEMA3A//PLXNA2//SEMA6A//SLIT2//SPRY2//SOX9//ESR1//SYT2//ITSN2//SYT3//RIMS2//FLRT3
GO:0030072	peptide hormone secretion	Biological process	20	234	930	16672	1.53221	0.0383754	0.343025	1.41595	0.0215054	HNF4A//SNAP25//CLOCK//CPLX1//PDX1//RIMS2//JAK2//TCF7L2//RAB11FIP2//HTR2C//ACVR1C//PPP3CA//PDE8B//MIDN//APLN//ADCYAP1//SIDT2//NRXN1//RASL10B//EDN1
GO:0048660	regulation of smooth muscle cell proliferation	Biological process	11	108	930	16672	1.82589	0.03842	0.343025	1.41544	0.011828	EDN1//EREG//RBPMS2//RPS6KB1//SKP2//PPARG//KLF4//CDKN1B//JAK2//MMP2//TCF7L2
GO:0060041	retina development in camera-type eye	Biological process	13	135	930	16672	1.72629	0.0384663	0.343025	1.41492	0.0139785	PAX2//RAB11FIP4//ACTL6A//TOPORS//FJX1//IRX5//SOX9//DLL4//RHOJ//CELF4//SLC4A5//RHO//TUB
GO:0071158	positive regulation of cell cycle arrest	Biological process	9	82	930	16672	1.96758	0.0386518	0.343025	1.41283	0.00967742	CDKN1A//CDKN1B//PLK2//PLK3//E2F7//ZNF385A//CNOT7//UHRF2//HMGA2
GO:0000289	nuclear-transcribed mRNA poly(A) tail shortening	Biological process	5	34	930	16672	2.63631	0.0387812	0.343025	1.41138	0.00537634	TOB1//CPEB3//CNOT7//PAIP1//EIF4B
GO:0003091	renal water homeostasis	Biological process	5	34	930	16672	2.63631	0.0387812	0.343025	1.41138	0.00537634	AQP1//AQP2//RAB11FIP2//PRKACB//PRKAR1A
GO:0006084	acetyl-CoA metabolic process	Biological process	5	34	930	16672	2.63631	0.0387812	0.343025	1.41138	0.00537634	DLAT//PDK4//PDPR//DLST//AADAT
GO:0007031	peroxisome organization	Biological process	5	34	930	16672	2.63631	0.0387812	0.343025	1.41138	0.00537634	PEX1//PEX12//PEX7//PEX2//TRAPPC8
GO:0009154	purine ribonucleotide catabolic process	Biological process	5	34	930	16672	2.63631	0.0387812	0.343025	1.41138	0.00537634	PDE7B//PDE4D//PDE1B//PDE8B//NUDT4
GO:0045494	photoreceptor cell maintenance	Biological process	5	34	930	16672	2.63631	0.0387812	0.343025	1.41138	0.00537634	RHO//CDH23//TUB//CDHR1//IQCB1
GO:0051293	establishment of spindle localization	Biological process	5	34	930	16672	2.63631	0.0387812	0.343025	1.41138	0.00537634	SPRY2//EYA1//NUMA1//KPNB1//ESPL1
GO:0060323	head morphogenesis	Biological process	5	34	930	16672	2.63631	0.0387812	0.343025	1.41138	0.00537634	DLX5//MMP2//CSRNP1//CRISPLD1//CRISPLD2
GO:0060999	positive regulation of dendritic spine development	Biological process	5	34	930	16672	2.63631	0.0387812	0.343025	1.41138	0.00537634	RELN//CPEB3//FMR1//PALM//MAPK6
GO:0046545	development of primary female sexual characteristics	Biological process	10	95	930	16672	1.88704	0.0388295	0.343025	1.41084	0.0107527	ADCYAP1//KIT//TAF4//FSHR//ESR1//EREG//IDH1//SLIT2//ZFPM2//ACVR1B
GO:0016043	cellular component organization	Biological process	353	5870	930	16672	1.07806	0.0388393	0.343025	1.41073	0.37957	TRAPPC8//ATG13//KPNB1//TNPO1//SMC1A//ESPL1//BIN3//SPRY2//EYA1//NUMA1//SMARCA5//TUBG1//PHLDB2//PRPF8//USP39//MTFR1L//RFC1//PTGES3//GP1BA//SIDT2//RELN//FAM107A//AGTR1//IGFBP7//SPOCK1//KIAA1109//MYOCD//SPAST//TLK2//AGFG1//EIF4B//EIF3J//LATS2//BOK//ARHGEF26//RALB//SDCBP//FMR1//NTF3//GSPT1//HLA-DMB//MTA2//ANP32B//TSPYL4//NAP1L5//H2AFX//SOX9//KAT6A//NASP//VPS72//TWF1//RDX//MRAS//PIP5K1C//ARFIP2//ABL2//…
GO:0007369	gastrulation	Biological process	16	177	930	16672	1.62051	0.0389486	0.343025	1.40951	0.0172043	ACVR1//KIF16B//PRKAR1A//HAND1//KLF4//EYA1//PAX2//HNF4A//PHLDB2//VANGL2//MMP2//HMGA2//RIC8A//DUSP6//OTX2//WNT8B
GO:2000147	positive regulation of cell motility	Biological process	31	399	930	16672	1.39282	0.0392284	0.343025	1.4064	0.0333333	MIA3//CXCL9//EDN1//RREB1//SOX9//RPS6KB1//PDCD10//LRRC15//F3//SUN2//GCNT2//IGF1R//JAK2//KIT//NTF3//PAK1//PIK3R1//RDX//CCL7//SDCBP//TGFBR1//ACVR1//VEGFC//CCR7//C1QBP//ACVR1B//RELN//GAS6//SEMA3A//SEMA6A//RAPGEF2
GO:0015031	protein transport	Biological process	117	1795	930	16672	1.16849	0.0394548	0.343025	1.4039	0.125806	RAB6A//GCC2//KPNB1//TNPO1//TRIM6//THRA//PDIA3//PPP3CA//PEX1//PEX12//YWHAQ//AP1S3//YWHAB//YWHAG//YWHAZ//AKAP6//KPNA4//SDCBP//SSR1//SSR2//SRP9//CHMP4B//RAB7A//ZFYVE16//GOSR2//DSCR3//APPBP2//AP1S1//AP1G1//SNX31//TBC1D13//STX3//CLTCL1//STX7//RIMS2//TOB1//JAK2//HNF4A//SNAP25//CLOCK//CBLN4//TVP23C//SEL1L//OLFM2//GNPTAB//PEX7//PEX2//CPLX1//PDX1//GRPEL2//TCF7L2//TRAPPC8//CDKN1A//GAS6//ATP6V1H//ATP6V0C//A…
GO:0010977	negative regulation of neuron projection development	Biological process	12	122	930	16672	1.7633	0.0396945	0.343025	1.40127	0.0129032	ULK2//CERS2//RGMA//SEMA3A//SEMA6A//RHOA//LRP4//PPP3CA//RAPGEF2//PLK2//SLIT2//SPOCK1
GO:2001056	positive regulation of cysteine-type endopeptidase activity	Biological process	12	122	930	16672	1.7633	0.0396945	0.343025	1.40127	0.0129032	CDKN1B//ANP32B//F3//APAF1//ACER2//JAK2//NGF//PPARG//BOK//CASP3//ACVR1C//ASPH
GO:0014874	response to stimulus involved in regulation of muscle adaptation	Biological process	3	14	930	16672	3.84147	0.0396997	0.343025	1.40121	0.00322581	SRL//RPS6KB1//TRIM63
GO:0032506	cytokinetic process	Biological process	3	14	930	16672	3.84147	0.0396997	0.343025	1.40121	0.00322581	BIN3//RHOA//SPAST
GO:0033008	positive regulation of mast cell activation involved in immune response	Biological process	3	14	930	16672	3.84147	0.0396997	0.343025	1.40121	0.00322581	ADORA2B//GATA2//SNX4
GO:0033145	positive regulation of intracellular steroid hormone receptor signaling pathway	Biological process	3	14	930	16672	3.84147	0.0396997	0.343025	1.40121	0.00322581	PAK1//SKP2//KMT2D
GO:0043306	positive regulation of mast cell degranulation	Biological process	3	14	930	16672	3.84147	0.0396997	0.343025	1.40121	0.00322581	SNX4//ADORA2B//GATA2
GO:0046599	regulation of centriole replication	Biological process	3	14	930	16672	3.84147	0.0396997	0.343025	1.40121	0.00322581	PLK4//PLK2//CEP76
GO:0048313	Golgi inheritance	Biological process	3	14	930	16672	3.84147	0.0396997	0.343025	1.40121	0.00322581	PLK3//PDCD10//YWHAZ
GO:0060009	Sertoli cell development	Biological process	3	14	930	16672	3.84147	0.0396997	0.343025	1.40121	0.00322581	ARID4B//FNDC3A//SOX9
GO:0060148	positive regulation of posttranscriptional gene silencing	Biological process	3	14	930	16672	3.84147	0.0396997	0.343025	1.40121	0.00322581	TRIM71//FMR1//PUM2
GO:0070828	heterochromatin organization	Biological process	3	14	930	16672	3.84147	0.0396997	0.343025	1.40121	0.00322581	HMGA2//TNRC18//HMGA1
GO:2000479	regulation of cAMP-dependent protein kinase activity	Biological process	3	14	930	16672	3.84147	0.0396997	0.343025	1.40121	0.00322581	PKIA//PRKAR1A//RAPGEF2
GO:0043281	regulation of cysteine-type endopeptidase activity involved in apoptotic process	Biological process	17	192	930	16672	1.58728	0.0402954	0.347693	1.39474	0.0182796	CDKN1B//ANP32B//F3//APAF1//ACER2//JAK2//NGF//PPARG//BOK//CASP3//GAS6//AQP1//PAX2//KLF4//CD44//FNIP1//ACVR1C
GO:0048585	negative regulation of response to stimulus	Biological process	89	1331	930	16672	1.19872	0.0405346	0.349277	1.39217	0.0956989	DUSP6//SPRED2//PPP2R1A//ADRB2//PPARG//SLIT2//ADCYAP1//CBL//RAB7A//RGS16//ACVR1//GAS6//KLF4//RPGRIP1L//PLEK//YWHAB//GRB10//HIC1//TLE1//EDN1//PEG10//SKIL//TGFBR1//TGFBR3//TOB1//RBPMS2//VWC2//CTDSPL2//MMRN2//TMEM127//DEPTOR//FNIP1//C1QBP//SPRY2//GP1BA//ESR1//PER1//CD44//CDC34//GATA2//DLL4//FBXW7//C8ORF4//LRRC15//FLRT3//LEPROT//RASAL2//RPS6KB1//CERS2//RGMA//SEMA3A//SEMA6A//TARBP2//PLCL2//LPXN//ANGPT2…
GO:0050806	positive regulation of synaptic transmission	Biological process	11	109	930	16672	1.80913	0.0406741	0.349998	1.39068	0.011828	ADCYAP1//RELN//NRXN1//PLK2//SLC24A2//SNAP25//STX3//RIMS2//PAIP2//CREB1//FMR1
GO:0060078	regulation of postsynaptic membrane potential	Biological process	9	83	930	16672	1.94388	0.0413006	0.353881	1.38404	0.00967742	GRID2//PPP3CA//CELF4//RIMS2//RELN//NRXN1//ADCYAP1//SCN3B//SCN4B
GO:0007050	cell cycle arrest	Biological process	20	236	930	16672	1.51923	0.0413543	0.353881	1.38348	0.0215054	CDKN1A//CDKN1B//PLK2//PLK3//E2F7//ZNF385A//CNOT7//FOXE3//UHRF2//HMGA2//DDIT3//EIF4G2//GAS6//MLF1//ING4//SKIL//TCF7L2//TGFBR1//GAS7//LAMTOR3
GO:0032868	response to insulin	Biological process	20	236	930	16672	1.51923	0.0413543	0.353881	1.38348	0.0215054	GAB1//IGF1R//ATP6V1H//PDK4//ATP6V0C//PIK3R1//PIK3R2//ATP6V1G1//RAB10//WDTC1//PAK1//PPARG//CPEB1//ZFP36L1//YWHAG//GRB10//RPS6KB1//ESRRA//ACVR1C//GALP
GO:0043388	positive regulation of DNA binding	Biological process	6	46	930	16672	2.33829	0.0414075	0.353881	1.38292	0.00645161	TRIM6//HMGA2//KLF4//PDX1//JAK2//MYOCD
GO:2000243	positive regulation of reproductive process	Biological process	6	46	930	16672	2.33829	0.0414075	0.353881	1.38292	0.00645161	MSX2//C1QBP//ACVR1B//SEMA3A//ZFPM2//SOX9
GO:0040008	regulation of growth	Biological process	45	619	930	16672	1.30325	0.0414921	0.354122	1.38203	0.0483871	FAM107A//AGTR1//IGFBP7//SPOCK1//KIAA1109//MYOCD//SDCBP//TGFBR1//AKAP6//NME6//CDKN1A//CDKN1B//HNF4A//PPARG//PPP2R1A//ACVR1B//SLIT2//ADRB2//ADRB3//CREB1//GPAM//LIMK1//ING4//ING5//LATS2//RPS6KB1//ULK2//RND2//PLXNC1//SEMA3A//PLXNA2//SEMA6A//KCNK2//ZFPM2//TGFBR3//DUSP6//NRK//EDN1//SYT2//ITSN2//SYT3//RIMS2//GAS6//HMGA2//ACTL6A
GO:0006448	regulation of translational elongation	Biological process	4	24	930	16672	2.98781	0.0419298	0.35496	1.37748	0.00430108	GATC//SRP9//EIF5A2//CPEB3
GO:0033119	negative regulation of RNA splicing	Biological process	4	24	930	16672	2.98781	0.0419298	0.35496	1.37748	0.00430108	U2AF2//CELF4//PTBP1//C1QBP
GO:0033173	calcineurin-NFAT signaling cascade	Biological process	4	24	930	16672	2.98781	0.0419298	0.35496	1.37748	0.00430108	RCAN1//AKAP6//PPP3CA//PPP3R1
GO:0050926	regulation of positive chemotaxis	Biological process	4	24	930	16672	2.98781	0.0419298	0.35496	1.37748	0.00430108	F3//ANGPT2//NTF3//VEGFC
GO:0071398	cellular response to fatty acid	Biological process	4	24	930	16672	2.98781	0.0419298	0.35496	1.37748	0.00430108	CREB1//EDN1//PDK4//OR51E2
GO:0097720	calcineurin-mediated signaling	Biological process	4	24	930	16672	2.98781	0.0419298	0.35496	1.37748	0.00430108	RCAN1//PPP3CA//PPP3R1//AKAP6
GO:0007179	transforming growth factor beta receptor signaling pathway	Biological process	15	165	930	16672	1.62972	0.0427463	0.361385	1.3691	0.016129	TGFBR3//LRG1//SDCBP//MYOCD//PEG10//SKIL//TGFBR1//CREB1//FKBP1A//FOS//GCNT2//RHOA//SMAD9//CBL//ACVR1
GO:0003158	endothelium development	Biological process	11	110	930	16672	1.79269	0.0430181	0.362705	1.36635	0.011828	CCM2//ARHGEF26//NR2F2//MSN//PDE4D//RAP1B//RDX//RAPGEF2//ACVR1//DLL4//RHOA
GO:0048659	smooth muscle cell proliferation	Biological process	11	110	930	16672	1.79269	0.0430181	0.362705	1.36635	0.011828	TCF7L2//EDN1//EREG//RBPMS2//RPS6KB1//SKP2//PPARG//KLF4//CDKN1B//JAK2//MMP2
GO:0009261	ribonucleotide catabolic process	Biological process	5	35	930	16672	2.56098	0.0432456	0.363646	1.36406	0.00537634	PDE7B//PDE4D//PDE1B//PDE8B//NUDT4
GO:0048016	inositol phosphate-mediated signaling	Biological process	5	35	930	16672	2.56098	0.0432456	0.363646	1.36406	0.00537634	RCAN1//PPP3CA//PPP3R1//AKAP6//EDN1
GO:0008306	associative learning	Biological process	8	71	930	16672	2.01993	0.0434747	0.365082	1.36176	0.00860215	FOS//CREB1//KIT//ATP1A3//PDE1B//RIC8A//RELN//SNAP25
GO:0006913	nucleocytoplasmic transport	Biological process	34	449	930	16672	1.35749	0.0436144	0.365767	1.36037	0.0365591	ABCE1//KPNB1//TNPO1//THRA//PDIA3//PPP3CA//U2AF2//SRSF3//DDX19B//AGFG1//DDX19A//KPNA4//TOB1//JAK2//PABPN1//CDKN1A//GAS6//PKIA//RHOA//C8ORF4//FLNA//PIK3R1//PIK3R2//PPP1CC//ANP32B//CTDSPL2//TCF7L2//NUDT4//NEMF//TMEM110//PPP3R1//AKAP6//TGFBR1//NSRP1
GO:0043500	muscle adaptation	Biological process	9	84	930	16672	1.92074	0.0440692	0.368651	1.35586	0.00967742	EDN1//RPS6KB1//TRIM63//KLF4//PPP3CA//TNNI1//AKAP6//TRPC3
GO:0001655	urogenital system development	Biological process	25	312	930	16672	1.43645	0.0440759	0.368651	1.3558	0.0268817	EYA1//HOXC11//IRX3//ARG2//SMAD9//SLIT2//PAX2//PBX1//SOX9//AGTR1//RPGRIP1L//LRP4//TGFBR1//VANGL2//MYOCD//ESR1//PLAG1//CDKN1B//GCNT4//PRKX//ANGPT2//AQP11//AQP2//DLG5//GATA2
GO:0048738	cardiac muscle tissue development	Biological process	16	180	930	16672	1.5935	0.0443049	0.370073	1.35355	0.0172043	ZFPM2//DLL4//TGFBR1//TGFBR3//FHOD3//MYOCD//FKBP1A//TNNI1//HAND1//CREB1//PRKAR1A//KCNK2//ACVR1//EDN1//AKAP6//TAZ
GO:0032940	secretion by cell	Biological process	64	927	930	16672	1.23767	0.0444257	0.370589	1.35237	0.0688172	RALB//AGTR1//BTK//FAM3C//FLNA//GAS6//PLEK//TIMP3//VEGFC//TRIM6//CPLX1//MIA3//PAK1//VAMP1//CPLX2//SNAP25//BRSK1//PPFIA3//NRXN1//HNF4A//CLOCK//CBLN4//TVP23C//SEL1L//OLFM2//PIP5K1C//STX3//CREB1//EDN1//NMB//RIMS2//SYT2//SYT10//SYT3//PDX1//JAK2//TCF7L2//GNPTAB//RAB11FIP2//RASGRP1//KIT//ADORA2B//GATA2//AP1G1//HTR2C//ACVR1C//PPP3CA//PDE8B//MIDN//FMR1//CCR7//GPAM//GOLPH3L//CLEC4E//APLN//ADCYAP1//SIDT2//R…
GO:0010822	positive regulation of mitochondrion organization	Biological process	15	166	930	16672	1.6199	0.0446808	0.372221	1.34988	0.016129	C1QBP//PPIF//YWHAQ//DYNLL2//PPP3R1//YWHAB//YWHAG//YWHAZ//U2AF2//GPR26//LEPROT//FBXW7//ACTL6A//NPEPPS//ATG13
GO:0016567	protein ubiquitination	Biological process	54	766	930	16672	1.26377	0.0447864	0.372606	1.34885	0.0580645	TOPORS//RNF139//TRIM6//HECTD2//C18ORF25//PSME4//MYLIP//RNF138//FBXW7//RNF20//PSMA1//UNKL//SIAH1//SKP2//UBE2V1//CBFB//LONRF1//NPEPPS//CDC34//FBXO10//SIAH3//KLHDC8A//KLHL7//CBL//PEX12//TGFBR1//N4BP1//ADRB2//FKBP1A//HSPBP1//RYBP//DCUN1D4//DCUN1D1//ARRDC4//LIMK1//UHRF2//TRIM71//RNF10//RNF152//ANAPC13//MED8//ASB11//KLHL23//WDTC1//DCAF12//TRIM23//KLHL31//DCAF6//BACH1//PELI2//KLHL36//TRIM63//KBTBD6//TRI…
GO:0016266	O-glycan processing	Biological process	7	59	930	16672	2.12692	0.0450157	0.37303	1.34664	0.00752688	CHST4//GALNT1//GXYLT1//GCNT4//GALNT7//ST6GAL1//B3GNT7
GO:0032418	lysosome localization	Biological process	7	59	930	16672	2.12692	0.0450157	0.37303	1.34664	0.00752688	BTK//RASGRP1//CPLX2//KIT//ADORA2B//GATA2//SNX4
GO:0045670	regulation of osteoclast differentiation	Biological process	7	59	930	16672	2.12692	0.0450157	0.37303	1.34664	0.00752688	PIK3R1//CREB1//FOS//CLDN18//ESRRA//FSHR//RASSF2
GO:0010171	body morphogenesis	Biological process	6	47	930	16672	2.28854	0.0453196	0.374559	1.34371	0.00645161	DLX5//MMP2//CSRNP1//CRISPLD1//CRISPLD2//PHLDB2
GO:0031102	neuron projection regeneration	Biological process	6	47	930	16672	2.28854	0.0453196	0.374559	1.34371	0.00645161	DHFR//JAK2//KLF4//CERS2//RGMA//PRRX1
GO:0001837	epithelial to mesenchymal transition	Biological process	11	111	930	16672	1.77654	0.0454536	0.375171	1.34243	0.011828	MSX2//EPHA3//TGFBR1//PHLDB2//GCNT2//SDCBP//TGFBR3//ACVR1//SOX9//HMGA2
GO:0090287	regulation of cellular response to growth factor stimulus	Biological process	19	224	930	16672	1.52058	0.0455466	0.375445	1.34154	0.0204301	LRG1//SDCBP//TGFBR3//MYOCD//PEG10//SKIL//TGFBR1//MSX2//TOB1//RBPMS2//VWC2//CTDSPL2//VEGFC//MMRN2//GRB10//DUSP6//OTX2//SPRY2//SLIT2
GO:0042592	homeostatic process	Biological process	104	1589	930	16672	1.17331	0.0461087	0.379276	1.33622	0.111828	RFC1//PTGES3//ADRB3//PIK3R1//PIK3R2//GAPT//SOX9//ARMS2//LYZ//SKIL//AGTR1//EDN1//RAB11FIP2//AQP1//AQP2//PRKACB//PRKAR1A//PDIA6//PDIA5//DDIT3//QSOX2//GLRX//PDIA3//TXNDC12//SLC24A2//ANXA7//HTR2C//CCL7//VAPB//SLC31A1//ATP1A3//PDK4//ATP6V1H//ATP6V0C//ADCYAP1//CCR7//ESR1//GATA2//ABL2//JAK2//NMB//PTGER3//EIF5A2//TRPC3//PDE4D//AKAP6//CNNM4//TRPM7//KIT//THRA//CASP3//ADRB2//APLN//MAPK15//HMBOX1//SLC25A27//…
GO:0001505	regulation of neurotransmitter levels	Biological process	16	181	930	16672	1.5847	0.0462014	0.379276	1.33535	0.0172043	SNAP25//SLC38A1//CPLX1//BRSK1//PPFIA3//NRXN1//CPLX2//PIP5K1C//STX3//FMR1//SYT2//SYT10//SYT3//RIMS2//RAP1B//PDE1B
GO:1904951	positive regulation of establishment of protein localization	Biological process	37	498	930	16672	1.33192	0.0462993	0.379276	1.33443	0.0397849	TRIM6//JAK2//TCF7L2//PDX1//RHOA//C8ORF4//FLNA//PIK3R1//PIK3R2//ANP32B//GAS6//CTDSPL2//GOLPH3L//VEGFC//CLEC4E//TMEM110//PPP3CA//PPP3R1//AKAP6//TGFBR1//CLIP3//STOM//PLK3//OR51E2//YWHAQ//DYNLL2//YWHAB//YWHAG//YWHAZ//RASGRP1//U2AF2//GPR26//LEPROT//FBXW7//ACTL6A//NPEPPS//ATG13
GO:0007173	epidermal growth factor receptor signaling pathway	Biological process	12	125	930	16672	1.72098	0.0464143	0.379276	1.33335	0.0129032	EREG//FBXW7//CBL//RAB7A//RASSF2//SPRY2//GAB1//NRAS//PIK3R1//KIF16B//SOX9//RPS6KA5
GO:0030814	regulation of cAMP metabolic process	Biological process	12	125	930	16672	1.72098	0.0464143	0.379276	1.33335	0.0129032	ADCYAP1//ADORA2B//ADRB2//ADRB3//FSHR//GNAI2//PALM//CXCL9//EDN1//AKAP6//GPR161//PDE4D
GO:0006886	intracellular protein transport	Biological process	69	1011	930	16672	1.2235	0.0465096	0.379276	1.33246	0.0741935	RAB6A//GCC2//KPNB1//TNPO1//THRA//PDIA3//PPP3CA//PEX1//PEX12//YWHAQ//AP1S3//YWHAB//YWHAG//YWHAZ//AKAP6//KPNA4//SDCBP//SSR1//SSR2//SRP9//CHMP4B//RAB7A//ZFYVE16//GOSR2//TOB1//JAK2//GNPTAB//PEX7//PEX2//GRPEL2//SEL1L//TRAPPC8//CDKN1A//GAS6//TTC30B//PKIA//RHOA//C8ORF4//FLNA//PIK3R1//PIK3R2//ANP32B//CTDSPL2//TCF7L2//TMEM110//PPP3R1//TGFBR1//PALM//STOM//PLK3//SIAH3//U2AF2//GPR26//LEPROT//FBXW7//ACTL6A//N…
GO:0043408	regulation of MAPK cascade	Biological process	47	656	930	16672	1.2844	0.0465576	0.379276	1.33201	0.0505376	MAP4K3//MAP3K2//GNAI2//JAK2//MAP3K1//NGF//TGFBR1//LAMTOR3//ADORA2B//DUSP6//TAB3//KIT//NTF3//SPRED2//PPP2R1A//NRK//GAB1//PDCD10//TAOK1//RASGRP1//EDN1//SPRY2//ADRB2//ADRB3//PELI2//PAK1//VANGL2//IGF1R//PER1//CCR7//SDCBP//RASSF2//TIMP3//SPRY4//KLF4//ADCYAP1//FSHR//GAS6//GCNT2//HTR2C//TNFAIP8L3//FBXW7//RAP1B//CCL7//CD44//RAPGEF2//STK40
GO:0060415	muscle tissue morphogenesis	Biological process	8	72	930	16672	1.99188	0.0466244	0.379276	1.33139	0.00860215	VANGL2//TGFBR3//ZFPM2//DLL4//TGFBR1//FKBP1A//TNNI1//HAND1
GO:0060419	heart growth	Biological process	8	72	930	16672	1.99188	0.0466244	0.379276	1.33139	0.00860215	PRKAR1A//TGFBR3//TGFBR1//KCNK2//ZFPM2//DUSP6//EDN1//AKAP6
GO:0000902	cell morphogenesis	Biological process	74	1093	930	16672	1.21371	0.0466607	0.379276	1.33105	0.0795699	RELN//LATS2//ARHGEF26//RAB10//SLITRK1//NTNG1//SLITRK5//PAK1//PAX2//DSCAML1//SPAST//BRSK1//PARD6B//SEMA3A//CREB1//DLX5//FLRT3//NRAS//OTX2//SEMA6A//SIAH1//RPS6KA5//SLIT2//NRXN1//CHN1//ANXA7//KIT//MSN//PALM//CSNK1G1//RHOJ//RDX//CCL7//TTC30B//FLNA//RPGRIP1L//STK36//IQCB1//BIN3//PLXNC1//PLXNA2//CDH11//ZNF385A//CASP3//CEP250//VANGL2//FZD3//LIMK1//ULK2//RND2//NGF//NTF3//CNTNAP1//LRP4//VLDLR//LZTS1//RHOA…
GO:0042306	regulation of protein import into nucleus	Biological process	15	167	930	16672	1.6102	0.0466764	0.379276	1.3309	0.016129	THRA//CDKN1A//GAS6//JAK2//PKIA//RHOA//C8ORF4//FLNA//PIK3R1//PIK3R2//TMEM110//PPP3CA//PPP3R1//AKAP6//TGFBR1
GO:0001701	in utero embryonic development	Biological process	25	314	930	16672	1.4273	0.0469167	0.379748	1.32867	0.0268817	NASP//TGFBR1//HAND1//SKIL//TET1//LATS2//GATA2//ST14//PLK4//E2F7//NR2F2//E2F8//ZFP36L1//GAB1//NRK//EDN1//WDTC1//RPGRIP1L//ZFPM2//RIC8A//ZFAND5//FOSL1//CCM2//ACVR1//ACVR1B
GO:0001843	neural tube closure	Biological process	9	85	930	16672	1.89814	0.0469594	0.379748	1.32828	0.00967742	CTHRC1//VANGL2//TRIM71//APAF1//PAX2//PRKACB//PHACTR4//ST14//FZD3
GO:0031124	mRNA 3'-end processing	Biological process	9	85	930	16672	1.89814	0.0469594	0.379748	1.32828	0.00967742	CLP1//PAPOLB//ZFP36L1//RNF20//CCNT1//CPEB3//U2AF2//SRSF3//PABPN1
GO:0006086	acetyl-CoA biosynthetic process from pyruvate	Biological process	3	15	930	16672	3.58538	0.047623	0.379748	1.32218	0.00322581	DLAT//PDK4//PDPR
GO:0035313	wound healing, spreading of epidermal cells	Biological process	3	15	930	16672	3.58538	0.047623	0.379748	1.32218	0.00322581	PHLDB2//RREB1//MSX2
GO:0048308	organelle inheritance	Biological process	3	15	930	16672	3.58538	0.047623	0.379748	1.32218	0.00322581	PLK3//PDCD10//YWHAZ
GO:0061154	endothelial tube morphogenesis	Biological process	3	15	930	16672	3.58538	0.047623	0.379748	1.32218	0.00322581	DLL4//RHOA//CCM2
GO:1900271	regulation of long-term synaptic potentiation	Biological process	3	15	930	16672	3.58538	0.047623	0.379748	1.32218	0.00322581	CREB1//RELN//PAIP2
GO:2000136	regulation of cell proliferation involved in heart morphogenesis	Biological process	3	15	930	16672	3.58538	0.047623	0.379748	1.32218	0.00322581	EYA1//GNG5//SOX9
GO:2000679	positive regulation of transcription regulatory region DNA binding	Biological process	3	15	930	16672	3.58538	0.047623	0.379748	1.32218	0.00322581	TRIM6//HMGA2//KLF4
GO:0030878	thyroid gland development	Biological process	4	25	930	16672	2.8683	0.0477901	0.379748	1.32066	0.00430108	HOXA3//HOXA5//TG//THRA
GO:0060037	pharyngeal system development	Biological process	4	25	930	16672	2.8683	0.0477901	0.379748	1.32066	0.00430108	EYA1//PLXNA2//TGFBR1//ACVR1
GO:0060343	trabecula formation	Biological process	4	25	930	16672	2.8683	0.0477901	0.379748	1.32066	0.00430108	MMP2//MSX2//FKBP1A//TGFBR3
GO:0006904	vesicle docking involved in exocytosis	Biological process	5	36	930	16672	2.48984	0.0480058	0.379748	1.31871	0.00537634	RALB//SNAP25//STX3//CPLX2//PLEK
GO:0010470	regulation of gastrulation	Biological process	5	36	930	16672	2.48984	0.0480058	0.379748	1.31871	0.00537634	KLF4//DUSP6//OTX2//HNF4A//PHLDB2
GO:0010718	positive regulation of epithelial to mesenchymal transition	Biological process	5	36	930	16672	2.48984	0.0480058	0.379748	1.31871	0.00537634	TCF7L2//TGFBR1//ACVR1//GCNT2//SDCBP
GO:0031572	G2 DNA damage checkpoint	Biological process	5	36	930	16672	2.48984	0.0480058	0.379748	1.31871	0.00537634	FOXN3//HMGA2//CCNA2//TAOK1//BRSK1
GO:0032467	positive regulation of cytokinesis	Biological process	5	36	930	16672	2.48984	0.0480058	0.379748	1.31871	0.00537634	OPN1MW//RHOA//OPN1LW//SPAST//OPN1MW2
GO:0045744	negative regulation of G-protein coupled receptor protein signaling pathway	Biological process	5	36	930	16672	2.48984	0.0480058	0.379748	1.31871	0.00537634	ADRB2//PALM//RPGRIP1L//PLEK//YWHAB
GO:0061028	establishment of endothelial barrier	Biological process	5	36	930	16672	2.48984	0.0480058	0.379748	1.31871	0.00537634	RAPGEF2//MSN//PDE4D//RAP1B//RDX
GO:0071526	semaphorin-plexin signaling pathway	Biological process	5	36	930	16672	2.48984	0.0480058	0.379748	1.31871	0.00537634	SEMA3A//PLXNC1//PLXNA2//FLNA//SEMA6A
GO:0032269	negative regulation of cellular protein metabolic process	Biological process	66	964	930	16672	1.22736	0.0480885	0.379923	1.31796	0.0709677	DUSP6//SPRED2//PPP2R1A//KIRREL//PPP1R15B//SLIT2//CBL//LRRC15//FLRT3//GP1BA//CEP85//DEPTOR//TARBP2//YWHAG//SPRY2//COL6A3//CARD18//SPOCK1//SNX12//TOB1//IGF2BP3//IGF2BP2//RNF139//TRIM71//CPEB3//FMR1//CELF4//LIN28B//N4BP1//TLK2//SDCBP//FKBP1A//PDE4D//RASSF2//CNOT7//YWHAB//GAS6//AQP1//NGF//PAX2//KLF4//CD44//FNIP1//CDKN1A//CDKN1B//LATS2//NR2F2//MYOCD//SRP9//PAIP2//PER1//NTF3//TIMP3//IGF1R//PSMA1//LIMK1…
GO:0006836	neurotransmitter transport	Biological process	16	182	930	16672	1.57599	0.0481546	0.379967	1.31736	0.0172043	SNAP25//SLC38A1//CPLX1//BRSK1//PPFIA3//NRXN1//CPLX2//PIP5K1C//STX3//FMR1//SYT2//SYT10//SYT3//RIMS2//RAP1B//SLC6A1
GO:0006977	DNA damage response, signal transduction by p53 class mediator resulting in cell cycle arrest	Biological process	7	60	930	16672	2.09147	0.048616	0.382165	1.31322	0.00752688	CDKN1A//CDKN1B//PLK2//PLK3//E2F7//ZNF385A//CNOT7
GO:0007602	phototransduction	Biological process	7	60	930	16672	2.09147	0.048616	0.382165	1.31322	0.00752688	RHO//CDS1//OPN1MW//OPN1LW//RGR//TRPC3//OPN1MW2
GO:0048678	response to axon injury	Biological process	7	60	930	16672	2.09147	0.048616	0.382165	1.31322	0.00752688	DHFR//JAK2//KLF4//CERS2//RGMA//FLRT3//KCNK2
GO:0030326	embryonic limb morphogenesis	Biological process	12	126	930	16672	1.70732	0.0488183	0.382797	1.31142	0.0129032	RPGRIP1L//HOXA9//RSPO2//MSX2//ALX4//HOXC11//LRP4//DLX5//SP8//HOXA10//PBX1//PRRX1
GO:0035113	embryonic appendage morphogenesis	Biological process	12	126	930	16672	1.70732	0.0488183	0.382797	1.31142	0.0129032	DLX5//SP8//HOXA10//PBX1//PRRX1//RPGRIP1L//HOXA9//RSPO2//MSX2//ALX4//HOXC11//LRP4
GO:0051028	mRNA transport	Biological process	13	140	930	16672	1.66464	0.0491464	0.384419	1.30851	0.0139785	DDX19B//U2AF2//AGFG1//DDX19A//SRSF3//PABPN1//IGF2BP3//IGF2BP2//FMR1//AHCTF1//NXT2//EIF5A2//ZFP36L1
GO:0007030	Golgi organization	Biological process	10	99	930	16672	1.8108	0.0492304	0.384419	1.30777	0.0107527	TMED5//GCC2//PLK3//PDCD10//YWHAZ//UBXN2B//ATP8B1//GOLPH3L//SURF4//ATP8B4
GO:0048858	cell projection morphogenesis	Biological process	55	787	930	16672	1.25283	0.0492796	0.384419	1.30733	0.0591398	RAB10//SLITRK1//NTNG1//SLITRK5//PAK1//PAX2//DSCAML1//SPAST//BRSK1//PARD6B//SEMA3A//CREB1//DLX5//FLRT3//NRAS//OTX2//RELN//SEMA6A//SIAH1//RPS6KA5//SLIT2//NRXN1//CHN1//TTC30B//FLNA//RPGRIP1L//STK36//IQCB1//PLXNC1//PLXNA2//CDH11//CEP250//VANGL2//FZD3//LIMK1//ULK2//RND2//NGF//NTF3//CNTNAP1//LRP4//VLDLR//LZTS1//RHOA//SKIL//PPP3CA//RAPGEF2//ACTR3//TROVE2//CEP135//SYT2//ITSN2//SYT3//RIMS2//RREB1
GO:0060541	respiratory system development	Biological process	17	197	930	16672	1.54699	0.049312	0.384419	1.30705	0.0182796	ZFPM2//CRISPLD2//RPGRIP1L//HOXA5//STK40//MYOCD//FOXP2//DLX5//CREB1//SPRY2//RSPO2//SOX9//DLG5//EYA1//NUMA1//VANGL2//THRA
GO:0033554	cellular response to stress	Biological process	112	1728	930	16672	1.16193	0.0493448	0.384419	1.30676	0.12043	H2AFX//CLOCK//ZFYVE26//RNF138//NABP1//GINS2//SMARCAD1//RAD9B//EYA4//PDS5B//PSME4//KIF22//BACH1//TAOK1//SMC1A//ACTL6A//UBE2V1//POLR2K//RFC1//HMGA2//EYA1//SMARCA5//TOPORS//CDKN1A//TLK2//PLK3//MACROD2//DDIT3//FMR1//ZNF385A//BRSK1//CBL//CDKN1B//PLK2//E2F7//CNOT7//ING4//PPP1R15B//VAPB//FOXN3//CCNA2//ADORA2B//TAB3//MAP4K3//NRK//MAP3K2//GAB1//HIC1//PIK3R1//BOK//JAK2//GAS6//PDK4//RALB//FNIP1//FIGN//REV1/…
GO:0033762	response to glucagon	Biological process	6	48	930	16672	2.24086	0.0494542	0.384419	1.3058	0.00645161	GNG5//PRKACB//PRKAR1A//CREB1//RPS6KB1//CCNA2
GO:0060324	face development	Biological process	6	48	930	16672	2.24086	0.0494542	0.384419	1.3058	0.00645161	DLX5//MMP2//CSRNP1//CRISPLD1//CRISPLD2//ZFAND5
GO:0002790	peptide secretion	Biological process	20	241	930	16672	1.48771	0.049533	0.384554	1.3051	0.0215054	HNF4A//SNAP25//CLOCK//EDN1//CPLX1//PDX1//RIMS2//JAK2//TCF7L2//RAB11FIP2//HTR2C//ACVR1C//PPP3CA//PDE8B//MIDN//APLN//ADCYAP1//SIDT2//NRXN1//RASL10B
GO:0032989	cellular component morphogenesis	Biological process	79	1179	930	16672	1.20121	0.0495942	0.384554	1.30457	0.0849462	GP1BA//SIDT2//RELN//AGFG1//LATS2//ARHGEF26//RAB10//SLITRK1//NTNG1//SLITRK5//PAK1//PAX2//DSCAML1//SPAST//BRSK1//PARD6B//SEMA3A//CREB1//DLX5//FLRT3//NRAS//OTX2//SEMA6A//SIAH1//RPS6KA5//SLIT2//NRXN1//CHN1//ANXA7//KIT//MSN//PALM//CSNK1G1//RHOJ//RDX//CCL7//TTC30B//FLNA//RPGRIP1L//STK36//IQCB1//BIN3//PLXNC1//PLXNA2//CDH11//ZNF385A//CASP3//CNTNAP1//CEP250//VANGL2//FZD3//PRKAR1A//FHOD3//LIMK1//ULK2//RND2…
GO:0015833	peptide transport	Biological process	21	256	930	16672	1.47056	0.0498611	0.385168	1.30224	0.0225806	SLC15A4//HNF4A//SNAP25//CLOCK//EDN1//CPLX1//PDX1//RIMS2//JAK2//TCF7L2//RAB11FIP2//HTR2C//ACVR1C//PPP3CA//PDE8B//MIDN//APLN//ADCYAP1//SIDT2//NRXN1//RASL10B
GO:0017038	protein import	Biological process	25	316	930	16672	1.41827	0.0498889	0.385168	1.302	0.0268817	KPNB1//TNPO1//THRA//PDIA3//PPP3CA//KPNA4//TOB1//JAK2//PEX1//PEX7//PEX12//PEX2//GRPEL2//CDKN1A//GAS6//PKIA//RHOA//C8ORF4//FLNA//PIK3R1//PIK3R2//TMEM110//PPP3R1//AKAP6//TGFBR1
GO:0002705	positive regulation of leukocyte mediated immunity	Biological process	9	86	930	16672	1.87607	0.0499726	0.385168	1.30127	0.00967742	BTK//STX7//SH2D1B//ADORA2B//GATA2//AP1G1//EXOSC3//RASGRP1//SNX4
GO:0060606	tube closure	Biological process	9	86	930	16672	1.87607	0.0499726	0.385168	1.30127	0.00967742	TRIM71//APAF1//PAX2//PRKACB//VANGL2//PHACTR4//ST14//FZD3//CTHRC1
GO:0005622	intracellular	Cellular component	827	13930	1000	17942	1.06519	2.94313e-05	0.023133	4.53119	0.827	MTA2//ELP4//ING4//RASGRP1//CHST4//TFG//RAB10//PDCD10//AP1S1//AP1S3//MANEAL//CYP2E1//AP1G1//CHSY1//FNDC3A//HEPACAM2//ST6GALNAC3//GALNT1//GCNT2//GXYLT1//DYNAP//HLA-DQA1//ACER2//TRIM23//MIA3//ARF3//MAN1A1//NRAS//NUMA1//GCNT4//GALNT7//LEPROT//GOLPH3L//ZDHHC7//MAN1C1//RAB6A//RHO//SCOC//ST6GAL1//BOK//SURF4//GNPTAB//CHPF//STEAP4//MANEA//B3GNT9//NDST2//CHST1//B4GALT3//VAPB//B3GNT7//NDST3//GOSR2//RALB//TO…
GO:0043231	intracellular membrane-bounded organelle	Cellular component	659	10794	1000	17942	1.0954	6.86221e-05	0.0269685	4.16354	0.659	NME6//LYPLA1//YWHAQ//GRPEL2//CPOX//DYNLL2//CYP2E1//TMEM65//CYP17A1//DDX6//DLAT//ELK3//STOM//ACSL1//RAI14//RPUSD2//GLRX//AMT//GNG5//SPRYD4//GATC//SIAH3//MICU3//IDH1//CTU2//ARG2//ARMS2//MMP2//NDUFS4//ATP5G1//PDK4//ATP5J//PON2//PPP1CC//PPP2R1A//PPP3CA//PPP3R1//MTFR1L//ADCK1//LYRM1//MTUS1//BCAT1//BCKDHB//ABCE1//RPS6KB1//HIF3A//ATPAF1//SNCB//BOK//TAZ//C1QBP//YWHAB//YWHAG//YWHAZ//SLC25A32//NOA1//TNRC18…
GO:0044424	intracellular part	Cellular component	805	13592	1000	17942	1.06263	0.000135963	0.0356224	3.86658	0.805	TOPORS//DCUN1D4//FBXO10//DCUN1D1//RNF20//UBE2V1//PPP2R1A//EXOSC3//GNAI2//GNG5//CDKN1A//CCNC//PSMA1//HNRNPA0//FMR1//TROVE2//ZFP36L1//PABPN1//NSRP1//MTRNR2L5//CDH11//TOB1//CDKN1B//APBB3//LANCL1//TFG//CDR2//LYPLA1//APPBP2//DCTN2//ANP32B//PAIP1//IGF2BP3//IGF2BP2//PTGES3//MAP3K2//PLK2//YWHAQ//CLP1//MAPRE2//NUDT4//LZTS1//CHN1//PDCD10//DDX19B//CTHRC1//TRIM6//COLCA2//NAA30//PLK3//VSTM2L//CHMP4B//TYW5//LR…
GO:0043227	membrane-bounded organelle	Cellular component	717	11961	1000	17942	1.07553	0.000248234	0.0487779	3.60514	0.717	AP1S1//SYT2//AP1G1//DDX6//ELK3//RAB11FIP2//ATP11A//DNAJC13//AGFG1//FOXN2//IGF1R//MIA3//NOVA1//PALM//HSD17B11//PEX1//PPARG//CASZ1//ZDHHC7//EIF5A2//MPP4//SNAPC1//BTK//RAB7A//STX7//CLOCK//ZFYVE16//PGRMC1//CYP4F22//DCTN2//CHMP4B//STOM//RHOA//MSN//SNAP25//NRXN1//NME6//LYPLA1//YWHAQ//GRPEL2//CPOX//DYNLL2//CYP2E1//TMEM65//CYP17A1//DLAT//ACSL1//RAI14//RPUSD2//GLRX//AMT//GNG5//SPRYD4//GATC//SIAH3//MICU3//…
GO:0005667	transcription factor complex	Cellular component	32	301	1000	17942	1.90746	0.000353836	0.055623	3.4512	0.032	SOX9//KLF4//SNAPC1//ASCL4//NR5A2//HMGA1//PPARG//TCF12//HAND1//TAF4//CBFB//DDIT3//CREB1//TCF7L2//E2F7//E2F5//E2F6//FOXE3//FOS//GATA2//NR6A1//HOXA9//HOXA10//SMAD9//PBX1//PBX3//POU3F1//ALX4//SKIL//E2F8//MTA2//CLOCK
GO:0043229	intracellular organelle	Cellular component	705	11832	1000	17942	1.06906	0.000892642	0.116936	3.04932	0.705	AP1S1//SYT2//AP1G1//DDX6//ELK3//RAB11FIP2//ATP11A//DNAJC13//AGFG1//FOXN2//IGF1R//MIA3//NOVA1//PALM//HSD17B11//PEX1//PPARG//CASZ1//ZDHHC7//EIF5A2//MPP4//SNAPC1//BTK//RAB7A//STX7//CLOCK//ZFYVE16//NME6//LYPLA1//YWHAQ//GRPEL2//CPOX//DYNLL2//CYP2E1//TMEM65//CYP17A1//DLAT//STOM//ACSL1//RAI14//RPUSD2//GLRX//AMT//GNG5//SPRYD4//GATC//SIAH3//MICU3//IDH1//CTU2//ARG2//ARMS2//MMP2//NDUFS4//ATP5G1//PDK4//ATP5J…
GO:0042622	photoreceptor outer segment membrane	Cellular component	5	16	1000	17942	5.60688	0.00138776	0.155826	2.85769	0.005	OPN1MW//OPN1LW//RHO//OPN1MW2//CDHR1
GO:0043226	organelle	Cellular component	758	12881	1000	17942	1.05582	0.00187449	0.165514	2.72712	0.758	CEP250//CCSAP//TTC30B//RPGRIP1L//TUB//PDZD7//TTLL4//RAB10//DYNLL2//GPR161//TNPO1//AP1S1//SYT2//AP1G1//DDX6//ELK3//RAB11FIP2//ATP11A//DNAJC13//AGFG1//FOXN2//IGF1R//MIA3//NOVA1//PALM//HSD17B11//PEX1//PPARG//CASZ1//ZDHHC7//EIF5A2//MPP4//SNAPC1//BTK//RAB7A//STX7//CLOCK//ZFYVE16//DCTN2//CHMP4B//STOM//RHOA//MSN//SNAP25//NRXN1//COL6A3//GNAI2//ATP1A3//SDCBP//NME6//LYPLA1//YWHAQ//GRPEL2//CPOX//CYP2E1//TME…
GO:0097458	neuron part	Cellular component	95	1276	1000	17942	1.33581	0.00217468	0.165514	2.6626	0.095	OPN1MW//OPN1LW//RHO//OPN1MW2//IQCB1//ARMS2//SEPT6//SNAP25//STX3//CTTNBP2//BRSK1//LZTS1//FMR1//LRP4//DLGAP3//CPEB1//SPOCK1//FAM107A//DCX//CPEB3//AHCYL2//FOS//LIMK1//NMB//RASGRF1//RPS6KB1//SLC6A1//FOSL1//RAPGEF2//DCTN2//OTX2//UTRN//ORAI2//CBL//SYT2//VAMP1//ATP8B1//RDX//CDH23//LHFPL5//CDHR1//NRXN1//RIMS2//CPLX2//CPLX1//PLK3//SLC31A1//CYP17A1//EEF1A2//FLNA//MOB4//ZNF385A//AGFG1//KCND1//KCNK2//NUMA1//…
GO:0005737	cytoplasm	Cellular component	631	10548	1000	17942	1.07332	0.0023239	0.165514	2.63378	0.631	EXOSC3//ACTR3//RASGRP1//SPRY2//CDKN1A//CDKN1B//TFG//LYPLA1//DCTN2//PAIP1//IGF2BP3//IGF2BP2//PTGES3//PLK4//MAP3K2//PLK2//GJB6//CPLX2//CPLX1//RALBP1//YWHAQ//NUDT4//CEP250//CHN1//PDCD10//USP18//SH2D1B//AP1S1//TRIM6//SPATA33//CHMP4B//AP1S3//UBXN2B//DYNLL2//HECTD2//PNPLA5//AP1G1//DCX//DDIT3//DDX6//DHFR//DUSP6//EIF4B//EIF4G2//SPRED2//AK9//FKBP1A//FNDC3A//WDTC1//PDS5B//RRP1B//FLNA//RGL1//PSME4//RPGRIP1L…
GO:0031201	SNARE complex	Cellular component	9	53	1000	17942	3.04675	0.00241967	0.165514	2.61624	0.009	CPLX1//SNAP25//CPLX2//SEC22A//STX3//VAMP1//STX7//SNX4//GOSR2
GO:0000139	Golgi membrane	Cellular component	56	684	1000	17942	1.46894	0.00252693	0.165514	2.59741	0.056	QSOX2//TVP23C//ACER2//MAN1C1//ST6GAL1//CHST4//CHSY1//MOB4//GALNT1//GOLPH3L//CHPF//B4GALT3//AP1S1//AP1S3//CLVS2//AP1G1//ARFIP2//CLIP3//HLA-DQA1//RAB6A//RASGRP1//TFG//RAB10//PDCD10//MANEAL//CYP2E1//FNDC3A//HEPACAM2//ST6GALNAC3//GCNT2//GXYLT1//DYNAP//TRIM23//MIA3//ARF3//MAN1A1//NRAS//NUMA1//GCNT4//GALNT7//LEPROT//ZDHHC7//RHO//SCOC//BOK//SURF4//GNPTAB//STEAP4//MANEA//B3GNT9//NDST2//CHST1//VAPB//B3GNT…
GO:0098827	endoplasmic reticulum subcompartment	Cellular component	5	19	1000	17942	4.72158	0.00321324	0.194278	2.49306	0.005	FKBP1A//RAB10//KPNB1//TMEM110//ASPH
GO:0043234	protein complex	Cellular component	257	3985	1000	17942	1.15711	0.00395797	0.222212	2.40253	0.257	DCTN2//FBXO28//KIF22//SMC1A//RASSF2//TOPORS//TUBG1//U2AF2//LPXN//CTHRC1//COL8A2//COL24A1//DDX19B//AHCTF1//AGFG1//KPNB1//KPNA4//DDX19A//EIF5A2//RFC1//E2F7//E2F5//E2F6//FOXE3//FOS//GATA2//NR6A1//HMGA1//HOXA9//HOXA10//SMAD9//PBX1//PBX3//POU3F1//ALX4//SKIL//E2F8//MTA2//CLOCK//PSMA1//CLP1//ABCE1//EIF3J//EEF1A2//TNNI1//APPBP2//DCX//ACTR3//ACTR3C//ELP4//AFF4//TTF2//EIF4B//EIF4G2//DYNLL2//MED8//CCNC//YWH…
GO:0005634	nucleus	Cellular component	423	6887	1000	17942	1.102	0.00501754	0.248194	2.29951	0.423	EXOSC3//HMGA2//SUN2//H2AFX//TUBG1//SMC1A//PPP1CC//NABP1//HMBOX1//DLX5//ESR1//ETV3//ZNF385A//MXD1//NASP//TCF7L2//TCF12//ACTL6A//MTA2//KLF4//UBQLN4//PABPN1//SMARCAD1//SMARCA5//SOX9//U2AF2//CREB1//TET3//CCNA2//ANAPC13//UHRF2//CCNT1//ELP4//ING4//CLP1//TSEN54//GINS2//CHMP4B//ANXA7//KPNB1//LBR//NUCB2//PTGER3//AKAP6//DDX19B//AHCTF1//AGFG1//KPNA4//DDX19A//EIF5A2//CDKN1A//CDKN1B//PRPF8//KHDRBS3//USP39//PT…
GO:0044444	cytoplasmic part	Cellular component	481	7919	1000	17942	1.0898	0.00524184	0.248194	2.28052	0.481	PPP1R15B//EXOSC3//TRAPPC8//ATG13//NME6//LYPLA1//YWHAQ//GRPEL2//CPOX//DYNLL2//CYP2E1//TMEM65//CYP17A1//DDX6//DLAT//ELK3//STOM//ACSL1//RAI14//RPUSD2//GLRX//AMT//GNG5//SPRYD4//GATC//SIAH3//MICU3//IDH1//CTU2//ARG2//ARMS2//MMP2//NDUFS4//ATP5G1//PDK4//ATP5J//PON2//PPP1CC//PPP2R1A//PPP3CA//PPP3R1//MTFR1L//ADCK1//LYRM1//MTUS1//BCAT1//BCKDHB//ABCE1//RPS6KB1//HIF3A//ATPAF1//SNCB//BOK//TAZ//C1QBP//YWHAB//YW…
GO:0044464	cell part	Cellular component	921	16101	1000	17942	1.02631	0.00536806	0.248194	2.27018	0.921	CDH11//RASGRP1//PDIA6//EBI3//PLXNC1//LPAR6//SPRY2//FRS3//RAB10//CKAP4//ADAM30//PDCD10//FCHO2//LRIG3//ANO4//CCR7//SYT2//FAM168B//ACVR1C//TMEM198//SLC31A1//ADORA2B//DYNLL2//GSG1L//GPBAR1//ADRB2//ADRB3//TMEM65//FAM84B//SLC35G1//TRPV3//OR7D2//QSOX2//AGTR1//ARID2//SLC5A9//SPRED2//SLC39A11//GAPT//EPHA3//ESR1//F3//F9//ACSL1//CPNE2//MRAS//RAB11FIP2//FLNA//ATP11A//ARFIP2//FLRT3//FSHR//CADM2//GABRA1//TAB3/…
GO:0005925	focal adhesion	Cellular component	34	388	1000	17942	1.57224	0.00616773	0.258847	2.20987	0.034	ACTR3//RAB10//YWHAQ//CSRP1//CSRP2//FLNA//PIP5K1C//FLRT3//PDIA3//HMGA1//IRF2//KIF22//RHOA//LASP1//LIMK1//MSN//PAK1//ATP6V0C//PPP1CC//LIMS2//DCAF6//TWF1//RDX//SDCBP//SNTB2//TNS1//YWHAB//YWHAG//YWHAZ//SPRY4//LAMTOR3//PHLDB2//LPXN//CD44
GO:0005623	cell	Cellular component	922	16131	1000	17942	1.02551	0.00632252	0.258847	2.19911	0.922	CDH11//RASGRP1//PDIA6//EBI3//PLXNC1//LPAR6//SPRY2//FRS3//RAB10//CKAP4//ADAM30//PDCD10//FCHO2//LRIG3//ANO4//CCR7//SYT2//FAM168B//ACVR1C//TMEM198//SLC31A1//ADORA2B//DYNLL2//GSG1L//GPBAR1//ADRB2//ADRB3//TMEM65//FAM84B//SLC35G1//TRPV3//OR7D2//QSOX2//AGTR1//ARID2//SLC5A9//SPRED2//SLC39A11//GAPT//EPHA3//ESR1//F3//F9//ACSL1//CPNE2//MRAS//RAB11FIP2//FLNA//ATP11A//ARFIP2//FLRT3//FSHR//CADM2//GABRA1//TAB3/…
GO:0005773	vacuole	Cellular component	86	1184	1000	17942	1.30322	0.00665867	0.258847	2.17661	0.086	ATP6V0C//ATP6V1H//CDKN1B//DSCR3//RAB10//CHMP4B//CLVS2//ADRB2//RAB11FIP2//RHOA//NGF//LEPROT//KIF16B//SCOC//SPAST//TGFBR1//STEAP4//STX7//SYT3//RAB11FIP4//ARRDC4//NRBF2//PEG3//UBQLN4//RALB//ATP6V1G1//RNF152//TMEM9//GALC//PAX2//PON2//SFTPB//RAB7A//SNX31//EPHA3//ATP11A//SNX12//TMEM127//SIAH1//RND2//CYTIP//ZFYVE16//SLC31A1//DDIT3//CLTCL1//RAPGEF2//AP1G1//GPR161//SLC9A9//AQP2//PANK1//TUBG1//TUBA1A//TMUB…
GO:0005924	cell-substrate adherens junction	Cellular component	34	391	1000	17942	1.56017	0.00691576	0.258847	2.16016	0.034	ACTR3//RAB10//YWHAQ//CSRP1//CSRP2//FLNA//PIP5K1C//FLRT3//PDIA3//HMGA1//IRF2//KIF22//RHOA//LASP1//LIMK1//MSN//PAK1//ATP6V0C//PPP1CC//LIMS2//DCAF6//TWF1//RDX//SDCBP//SNTB2//TNS1//YWHAB//YWHAG//YWHAZ//SPRY4//LAMTOR3//PHLDB2//LPXN//CD44
GO:0055037	recycling endosome	Cellular component	15	134	1000	17942	2.00843	0.00774682	0.260694	2.11088	0.015	RAB10//RAB11FIP2//CLIP3//RAB11FIP4//SLC31A1//AP1G1//ATP11A//GPR161//SLC9A9//AQP2//PANK1//TUBG1//TUBA1A//TMUB1//STX7
GO:0071782	endoplasmic reticulum tubular network	Cellular component	4	15	1000	17942	4.78453	0.00798526	0.260694	2.09771	0.004	TMEM110//ASPH//RAB10//KPNB1
GO:0030055	cell-substrate junction	Cellular component	34	395	1000	17942	1.54437	0.00802961	0.260694	2.09531	0.034	ACTR3//RAB10//YWHAQ//CSRP1//CSRP2//FLNA//PIP5K1C//FLRT3//PDIA3//HMGA1//IRF2//KIF22//RHOA//LASP1//LIMK1//MSN//PAK1//ATP6V0C//PPP1CC//LIMS2//DCAF6//TWF1//RDX//SDCBP//SNTB2//TNS1//YWHAB//YWHAG//YWHAZ//SPRY4//LAMTOR3//PHLDB2//LPXN//CD44
GO:0012505	endomembrane system	Cellular component	242	3787	1000	17942	1.14654	0.0082918	0.260694	2.08135	0.242	PDIA6//CDS1//PGRMC1//CKAP4//RNF139//UBXN2B//CYP17A1//SMIM14//STOM//EXTL2//ATP11A//AHCYL2//FOS//AQP11//PDIA3//CERS2//MAN1A1//ASPH//ATP1A3//NUCB2//ATP8B1//ELOVL2//RGMA//MAN1C1//SCD//SEL1L//BOK//SPAST//SSR1//SSR2//CNBP//EDEM3//TCL1A//ELOVL3//CLDN8//VAPB//NRXN1//MLEC//CHMP4B//SUN2//ANXA7//KPNB1//LBR//PTGER3//AKAP6//CDKN1B//DSCR3//RAB10//CLVS2//ADRB2//RAB11FIP2//RHOA//NGF//LEPROT//KIF16B//SCOC//TGFBR1…
GO:1902554	serine/threonine protein kinase complex	Cellular component	10	78	1000	17942	2.30026	0.0111342	0.327183	1.95334	0.01	CDKN1A//CCNC//PRKACB//PRKAR1A//ACVR1C//ACVR1//ACVR1B//TGFBR1//ATG13//CCNT1
GO:0044798	nuclear transcription factor complex	Cellular component	14	127	1000	17942	1.97786	0.0112391	0.327183	1.94927	0.014	SNAPC1//ASCL4//NR5A2//HMGA1//PPARG//TCF12//HAND1//TAF4//CBFB//DDIT3//CREB1//TCF7L2//SOX9//KLF4
GO:0031984	organelle subcompartment	Cellular component	27	306	1000	17942	1.58312	0.0125113	0.35121	1.9027	0.027	PLK3//CLIP3//CHST4//RAB10//CLVS2//RAB6A//SCOC//SNAP25//CLTCL1//PLEKHA8//GCC2//FKBP1A//KPNB1//TMEM110//ASPH//AP1S1//AP1S3//AP1G1//ARFIP2//HLA-DQA1//GOLPH3L//CHSY1//MOB4//GALNT1//ST6GAL1//CHPF//B4GALT3
GO:0098796	membrane protein complex	Cellular component	74	1026	1000	17942	1.29406	0.0132699	0.356139	1.87713	0.074	VPS37C//CHMP4B//SRP9//AP1G1//PIK3R1//PIK3R2//STT3A//AP1S3//RAB7A//SEC22A//SNAP25//STX3//VAMP1//STX7//SNX4//GOSR2//RNF139//SEL1L//LAMTOR3//NRBF2//C7//PANK1//CPLX1//CPLX2//GNAI2//GNG5//SCN3B//SCN4B//ATP1A3//PDE4D//CACNA2D3//GJB6//GJC2//KCNA4//KCNC3//KCND1//KCNJ6//KCNK2//CNTNAP1//SNTB2//UTRN//LRP4//CBL//CASP3//TGFBR3//IGF1R//ATP5G1//ATP5J//GRPEL2//NDUFS4//PPIF//ATP6V1G1//AP1S1//NECAP1//CLTCL1//ATP6V…
GO:0005768	endosome	Cellular component	59	791	1000	17942	1.33828	0.0136713	0.356139	1.86419	0.059	ADRB2//SNX31//EPHA3//ATP11A//SNX12//KIF16B//TMEM127//SIAH1//RND2//STX7//ARRDC4//CYTIP//ZFYVE16//SLC31A1//DDIT3//TMEM9//RAB7A//CLTCL1//RAPGEF2//RAB10//AP1G1//GPR161//SLC9A9//AQP2//PANK1//TUBG1//TUBA1A//TMUB1//SFTPB//CD79A//CLVS2//DNAJC13//CLIP3//SH3GL3//SNX4//CHMP4B//CYB561A3//MMD//HLA-DMB//VPS37C//GOSR2//RAB11FIP2//RAB11FIP4//TAB3//SUN2//HLA-DQA1//ATP6V0C//LEPROT//LAMTOR3//JAK2//CDKN1B//DSCR3//RH…
GO:0098588	bounding membrane of organelle	Cellular component	116	1709	1000	17942	1.21783	0.0140462	0.356139	1.85244	0.116	RASGRP1//CHST4//TFG//RAB10//PDCD10//AP1S1//AP1S3//MANEAL//CYP2E1//AP1G1//CHSY1//FNDC3A//HEPACAM2//ST6GALNAC3//GALNT1//GCNT2//GXYLT1//DYNAP//HLA-DQA1//ACER2//TRIM23//MIA3//ARF3//MAN1A1//NRAS//NUMA1//GCNT4//GALNT7//LEPROT//GOLPH3L//ZDHHC7//MAN1C1//RAB6A//RHO//SCOC//ST6GAL1//BOK//SURF4//GNPTAB//CHPF//STEAP4//MANEA//B3GNT9//NDST2//CHST1//B4GALT3//VAPB//B3GNT7//NDST3//GOSR2//RAB7A//SPRED2//SYT10//AQP2…
GO:0044431	Golgi apparatus part	Cellular component	65	891	1000	17942	1.3089	0.0156164	0.374787	1.80642	0.065	RASGRP1//CHST4//TFG//RAB10//PDCD10//AP1S1//AP1S3//MANEAL//CYP2E1//AP1G1//CHSY1//FNDC3A//HEPACAM2//ST6GALNAC3//GALNT1//GCNT2//GXYLT1//DYNAP//HLA-DQA1//ACER2//TRIM23//MIA3//ARF3//MAN1A1//NRAS//NUMA1//GCNT4//GALNT7//LEPROT//GOLPH3L//ZDHHC7//MAN1C1//RAB6A//RHO//SCOC//ST6GAL1//BOK//SURF4//GNPTAB//CHPF//STEAP4//MANEA//B3GNT9//NDST2//CHST1//B4GALT3//VAPB//B3GNT7//NDST3//GOSR2//F9//GAS6//NGF//CLTCL1//TRA…
GO:0030054	cell junction	Cellular component	94	1358	1000	17942	1.24194	0.0162308	0.374787	1.78966	0.094	ACTR3//RAB10//FLNA//RPGRIP1L//FLRT3//KIT//PAK1//PIK3R1//KIRREL//VANGL2//TWF1//CADM3//RAP1B//RHO//STX3//RAPGEF2//CHMP4B//DDX6//EIF4G2//CADM4//TIGIT//ARFIP2//TMEM2//CADM2//BZW2//IDH1//LASP1//RDX//SDCBP//YWHAB//YWHAZ//CBL//PHLDB2//VAPB//DLG5//BZW1//RHOA//CLDN18//TGFBR1//PARD6B//CLDN12//CLDN10//CLDN8//TMEM65//SCN4B//AKAP6//YWHAQ//CSRP1//CSRP2//PIP5K1C//PDIA3//HMGA1//IRF2//KIF22//LIMK1//MSN//ATP6V0C//…
GO:0032991	macromolecular complex	Cellular component	293	4726	1000	17942	1.11236	0.0165031	0.374787	1.78243	0.293	PLK2//PDS5B//AHCTF1//HIC1//HMGN2//KIF22//KDM3A//TNRC18//DDIT3//EYA1//PAX2//TCF7L2//HMGA2//CDKN1A//YWHAQ//CEP250//SNX31//CTU2//NASP//OTX2//PAK1//PPP1CC//PRKAR1A//MAPK6//SKIL//SNTB2//SOX9//VPS72//UBE2V1//UTRN//CEP76//CCM2//PARD6B//ACTL6A//SNX4//MTA2//NRXN1//RAPGEF2//RASSF2//FMR1//DLX5//ESR1//ETV3//ZNF385A//H2AFX//MXD1//TCF12//KLF4//RRP1B//DDX6//SMARCAD1//AFF4//EXOSC3//KAT6A//KMT2D//DCTN2//FBXO28//S…
GO:0031090	organelle membrane	Cellular component	167	2570	1000	17942	1.16588	0.016689	0.374787	1.77757	0.167	FNDC3A//SLC5A6//RNF152//CEPT1//DDX19B//FAM76B//QSOX2//ALG14//AK9//PUM2//KLHDC2//SUN2//AHCTF1//OSBPL3//CERS2//AQP1//KPNB1//TNPO1//LBR//PAK1//DDX19A//SPAST//AKIRIN1//TNRC18//NRXN1//AKAP6//BOK//TAZ//APPBP2//RAB10//YWHAQ//AP1S1//LRIG3//AP1S3//AP1G1//RAB11FIP2//ENTPD7//YWHAB//YWHAG//YWHAZ//ULK2//SFXN2//CPOX//GATM//GPD2//NDUFS4//MRPS18C//ATP5G1//PDK4//ATP5J//GPAM//SLC25A1//CSDE1//SLC25A32//SLC25A18//CO…
GO:0005911	cell-cell junction	Cellular component	48	632	1000	17942	1.36268	0.0183081	0.399728	1.73736	0.048	RAB10//CHMP4B//DDX6//EIF4G2//CADM4//TIGIT//FLNA//ARFIP2//TMEM2//CADM2//BZW2//IDH1//LASP1//TWF1//CADM3//RDX//SDCBP//YWHAB//YWHAZ//CBL//PHLDB2//VAPB//DLG5//BZW1//RHOA//TMEM65//PAK1//SCN4B//AKAP6//RPGRIP1L//CLDN18//TGFBR1//PARD6B//CLDN12//CLDN10//CLDN8//RAPGEF2//GJB6//GJC2//ACTR3//FLRT3//KIT//PIK3R1//KIRREL//VANGL2//RAP1B//RHO//STX3
GO:0032433	filopodium tip	Cellular component	3	12	1000	17942	4.4855	0.0260104	0.506953	1.58485	0.003	FMR1//OSBPL3//FZD3
GO:0090575	RNA polymerase II transcription factor complex	Cellular component	11	102	1000	17942	1.93492	0.0265861	0.506953	1.57535	0.011	TAF4//CBFB//DDIT3//CREB1//TCF7L2//ASCL4//NR5A2//HMGA1//PPARG//TCF12//HAND1
GO:0042629	mast cell granule	Cellular component	4	21	1000	17942	3.41752	0.0268609	0.506953	1.57088	0.004	RASGRP1//CPLX2//KIT//BTK
GO:0090568	nuclear transcriptional repressor complex	Cellular component	5	31	1000	17942	2.89387	0.0270555	0.506953	1.56774	0.005	TNRC18//SMARCA5//MTA2//ETV3//LIN52
GO:0005765	lysosomal membrane	Cellular component	24	283	1000	17942	1.52158	0.0270891	0.506953	1.56721	0.024	RAB7A//EEF1A2//AP1S1//SLC15A4//AP1S3//AP1G1//CYB561A3//RNF152//ATP11A//DNAJC13//ZFYVE26//MMD//TMEM9//HLA-DMB//HLA-DQA1//TRIM23//SIDT2//ATP6V1H//ATP6V0C//TLDC1//STX7//DIRC2//LAMTOR3//ATP6V1G1
GO:0098852	lytic vacuole membrane	Cellular component	24	283	1000	17942	1.52158	0.0270891	0.506953	1.56721	0.024	AP1S1//SLC15A4//AP1S3//AP1G1//CYB561A3//RNF152//ATP11A//DNAJC13//ZFYVE26//MMD//TMEM9//HLA-DMB//HLA-DQA1//TRIM23//SIDT2//ATP6V1H//ATP6V0C//TLDC1//RAB7A//STX7//DIRC2//LAMTOR3//ATP6V1G1//EEF1A2
GO:1902911	protein kinase complex	Cellular component	10	90	1000	17942	1.99356	0.0279814	0.511475	1.55313	0.01	PRKAR1A//CDKN1A//CCNC//PRKACB//ACVR1C//ACVR1//ACVR1B//TGFBR1//ATG13//CCNT1
GO:0043005	neuron projection	Cellular component	66	938	1000	17942	1.26244	0.02966	0.529836	1.52783	0.066	SEMA3A//CCSAP//FAM168B//CREB1//CYP17A1//FMR1//CADM2//TNFRSF21//KCNA4//NEFM//ATP1A3//PAK1//PALM//SEMA6A//SLC6A1//IRX3//FZD3//PLK2//CPLX2//CPLX1//PLK3//CPEB3//ZNF385A//GNAI2//AQP11//HTR2C//KCND1//LRP4//NUMA1//RELN//CPEB1//STX3//DCTN2//OTX2//RASGRF1//SNAP25//UTRN//ORAI2//CBL//FLNA//LZTS1//MOB4//GRID2//PPP1CC//CTTNBP2//SPAST//KIRREL//JPH4//FLRT3//SEPT6//KCNK2//SPOCK1//CNTNAP1//ADCYAP1//AP1S1//VAMP1//…
GO:0045202	synapse	Cellular component	52	717	1000	17942	1.30123	0.0311502	0.54409	1.50654	0.052	LRP4//PRKAR1A//SPOCK1//UTRN//FLRT3//OLFM2//STX3//FMR1//PIP5K1C//SYT10//SYT3//PPP3CA//GSG1L//LZTS1//DLGAP3//CPEB1//SEPT6//SNAP25//CTTNBP2//BRSK1//SYT2//VAMP1//PALM//FOSL1//NRXN1//RIMS2//CPLX2//CPLX1//ADCYAP1//AP1S1//RAB7A//MOB4//GRID2//PPP1CC//ATP1A3//GABRA1//GABRG1//GLRA2//GRIN2D//TMUB1//FZD3//PPFIA3//CBLN4//CPEB3//CADM2//VWC2//DSCAML1//RPS6KB1//SNCB//SNTB2//SHISA7//RAPGEF2
GO:0032588	trans-Golgi network membrane	Cellular component	9	80	1000	17942	2.01848	0.033576	0.570831	1.47397	0.009	AP1S1//AP1S3//CLVS2//AP1G1//ARFIP2//CLIP3//HLA-DQA1//GOLPH3L//RAB6A
GO:0032421	stereocilium bundle	Cellular component	6	44	1000	17942	2.44664	0.0341336	0.570831	1.46682	0.006	ATP8B1//RDX//CDH23//PDZD7//LHFPL5//FAM65B
GO:0031965	nuclear membrane	Cellular component	23	277	1000	17942	1.48977	0.0368851	0.584715	1.43315	0.023	SUN2//LBR//CEPT1//DDX19B//FAM76B//QSOX2//ALG14//AK9//PUM2//KLHDC2//AHCTF1//OSBPL3//CERS2//AQP1//KPNB1//TNPO1//PAK1//DDX19A//SPAST//AKIRIN1//TNRC18//NRXN1//AKAP6
GO:0032154	cleavage furrow	Cellular component	6	45	1000	17942	2.39227	0.0375987	0.584715	1.42483	0.006	PLK4//SEPT6//RHOA//PPP1CC//RDX//RAB11FIP4
GO:0097610	cell surface furrow	Cellular component	6	45	1000	17942	2.39227	0.0375987	0.584715	1.42483	0.006	PLK4//SEPT6//RHOA//PPP1CC//RDX//RAB11FIP4
GO:0005814	centriole	Cellular component	11	108	1000	17942	1.82743	0.038259	0.584715	1.41727	0.011	TOPORS//PLK4//PLK2//CEP250//CCSAP//TUBG1//AGBL2//CEP76//NEURL4//IQCB1//CEP135
GO:0016471	vacuolar proton-transporting V-type ATPase complex	Cellular component	3	14	1000	17942	3.84471	0.0396197	0.584715	1.40209	0.003	ATP6V0C//ATP6V1H//ATP6V1G1
GO:0043205	fibril	Cellular component	3	14	1000	17942	3.84471	0.0396197	0.584715	1.40209	0.003	MFAP5//ADAMTS10//ODAM
GO:0005829	cytosol	Cellular component	207	3327	1000	17942	1.11632	0.0401713	0.584715	1.39608	0.207	RRM2//SNAP25//MRPS18C//UBQLN4//APAF1//ACTR3//RASGRP1//SPRY2//CDKN1A//CDKN1B//TFG//LYPLA1//DCTN2//PAIP1//IGF2BP3//IGF2BP2//PTGES3//PLK4//MAP3K2//PLK2//GJB6//CPLX2//CPLX1//RALBP1//YWHAQ//NUDT4//CEP250//CHN1//PDCD10//USP18//SH2D1B//AP1S1//TRIM6//SPATA33//CHMP4B//AP1S3//UBXN2B//DYNLL2//HECTD2//PNPLA5//AP1G1//DCX//DDIT3//DDX6//DHFR//DUSP6//EIF4B//EIF4G2//SPRED2//AK9//FKBP1A//FNDC3A//WDTC1//PDS5B//RRP1…
GO:0043679	axon terminus	Cellular component	11	110	1000	17942	1.7942	0.0428395	0.612216	1.36816	0.011	CPLX2//CPLX1//ADCYAP1//AP1S1//VAMP1//RAB7A//KCNK2//STX3//SEPT6//FMR1//FLRT3
GO:0016469	proton-transporting two-sector ATPase complex	Cellular component	6	47	1000	17942	2.29047	0.0451817	0.626326	1.34504	0.006	ATP6V1G1//PPIF//ATP5G1//ATP5J//ATP6V0C//ATP6V1H
GO:0005912	adherens junction	Cellular component	49	687	1000	17942	1.27971	0.0454206	0.626326	1.34275	0.049	RAB10//CHMP4B//DDX6//EIF4G2//CADM4//TIGIT//FLNA//ARFIP2//TMEM2//CADM2//BZW2//IDH1//LASP1//TWF1//CADM3//RDX//SDCBP//YWHAB//YWHAZ//CBL//PHLDB2//VAPB//DLG5//BZW1//ACTR3//YWHAQ//CSRP1//CSRP2//PIP5K1C//FLRT3//PDIA3//HMGA1//IRF2//KIF22//RHOA//LIMK1//MSN//PAK1//ATP6V0C//PPP1CC//LIMS2//DCAF6//SNTB2//TNS1//YWHAG//SPRY4//LAMTOR3//LPXN//CD44
GO:0019898	extrinsic component of membrane	Cellular component	21	254	1000	17942	1.48339	0.0463	0.627444	1.33442	0.021	PIK3R1//PIK3R2//FMR1//ST14//ABL2//JAK2//RHOA//STYK1//BTK//NOA1//RAB7A//GNAI2//GNG5//NRBF2//MYLIP//SNX12//MSN//RDX//BST1//FRMD5//SNX4
GO:0044432	endoplasmic reticulum part	Cellular component	78	1163	1000	17942	1.20333	0.0496567	0.661528	1.30402	0.078	SRP9//PDIA6//PDIA5//COL4A6//COL6A3//COL8A2//F9//COL24A1//GAS6//PDIA3//TXNDC12//POGLUT1//KDELC1//ARSJ//EDEM3//RASGRP1//CEPT1//CDS1//PGRMC1//RAB10//CKAP4//CYP4F22//CYP2E1//CYP17A1//AWAT2//SLC35G1//ALG14//SMIM14//EXTL2//ACSL1//REEP3//FKBP1A//TMCC1//FLRT3//GALNT1//OSBPL3//SEC22A//CERS2//ANXA7//STT3A//MIA3//TMEM110//KCNK2//RHOA//NR3C2//ASPH//TMED5//ELOVL2//EIF5A2//UBQLN4//RAB6A//SCD//SDCBP//SEL1L//SFT…
GO:0005515	protein binding	Molecular function	564	8879	913	16309	1.13468	2.4423e-06	0.00290145	5.6122	0.617744	PTGES3//GRPEL2//SEC22A//STX3//VAMP1//STX7//GOSR2//RIC8B//RIC8A//LRRC15//PLK3//ZNF385B//ZNF385A//RNF20//SUN2//LBR//PPP1CC//ANP32B//UHRF2//WDTC1//H2AFX//JAK2//SMARCA5//CDKN1B//ATP1A3//BAG2//SH2D1B//TRIM6//COL8A2//FLRT3//FBXW7//PLXNC1//ADCYAP1//CADM4//TIGIT//ANGPTL2//CADM2//GAS6//ANGPT2//HNF4A//RSPO2//IDH1//MSN//NTF3//LEPROT//STYK1//CADM3//TAC3//APLN//NRXN1//ACVR1C//SDCBP//TGFBR1//ACVR1B//RDX//AKAP6…
GO:0003700	transcription factor activity, sequence-specific DNA binding	Molecular function	101	1209	913	16309	1.49228	2.75048e-05	0.0112611	4.56059	0.110624	FOXP4//ETV3//FOXE3//PEG3//HIF3A//FOXP2//KLF4//FOS//FOSB//FOSL1//CLOCK//E2F7//NR2F6//MSX2//GATA2//IRF2//ALX4//CSRNP1//MYOCD//CREB1//NR5A2//HNF4A//PDX1//NFIX//SOX9//ESRRA//NR6A1//PPARG//NR2F2//DDIT3//DLX5//ELK3//ESR1//HOXA5//HOXA10//HOXC11//OTX1//OTX2//PBX1//PLAG1//TCF12//HMGA2//ZFPM2//MYPOP//MXD1//BACH1//NKX3-2//SKIL//E2F8//HAND1//HMGA1//PBX3//THRA//ZSCAN30//ZNF275//FOXN3//LZTS1//ZHX1//ASCL4//ZFP3…
GO:0001071	nucleic acid binding transcription factor activity	Molecular function	101	1210	913	16309	1.49105	2.8437e-05	0.0112611	4.54612	0.110624	ZSCAN30//ZNF275//FOXN3//LZTS1//ZHX1//ASCL4//ZFP3//CREB1//E2F7//ZNF583//CREBRF//DDIT3//RCAN1//E2F5//E2F6//EGR3//ELK3//NR2F6//ESR1//IKZF2//FOXE3//MGA//FOS//NR5A2//AHCTF1//GATA2//AFF4//CNOT7//HIC1//HMGA1//HNF4A//HOXA3//HOXA4//HOXA5//HOXB8//FOXN2//PDX1//IRF2//MXD1//SMAD9//NR3C2//NEUROG1//NFIX//PBX1//PLAG1//POU3F1//PPARG//KDM3A//BACH1//CREBZF//DMRT3//GPBP1L1//RREB1//CSRNP1//SHOX//RFX7//SOX9//ZFP36L1//…
GO:0003707	steroid hormone receptor activity	Molecular function	12	59	913	16309	3.63317	8.59258e-05	0.0245657	4.06588	0.0131435	ESR1//NR2F6//ESRRA//NR5A2//NR6A1//HNF4A//PAQR9//NR3C2//PPARG//NR2F2//THRA//OR51E2
GO:0005070	SH3/SH2 adaptor activity	Molecular function	11	52	913	16309	3.77873	0.000115997	0.0245657	3.93555	0.0120482	TOB1//CHN1//GAB1//GRB10//LASP1//ARHGAP6//ITSN2//SH3BGR//FCRL2//CNTNAP1//SH2D2A
GO:0045182	translation regulator activity	Molecular function	9	36	913	16309	4.46577	0.000124069	0.0245657	3.90634	0.00985761	TRIM71//FMR1//PAIP2//CPEB3//CELF4//CPEB1//PAIP1//IGF2BP3//IGF2BP2
GO:0043565	sequence-specific DNA binding	Molecular function	87	1058	913	16309	1.46889	0.000175179	0.0297304	3.75652	0.0952903	HMBOX1//DDIT3//NR5A2//PSPC1//KDM3A//THRA//TNRC18//HMGA1//HMGA2//ELK3//ASCL4//E2F7//ZNF583//ETV3//GATA2//IRF2//MSX2//ALX4//ZNF711//CREB1//DLX5//ESR1//ESRRA//FOS//FOSB//NR6A1//HOXA5//HOXA10//HOXC11//MYPOP//PDX1//MXD1//OTX1//OTX2//PBX1//PER1//PLAG1//NKX3-2//RFX7//SKIL//TCF7L2//TCF12//E2F8//FOSL1//ACTL6A//MTA2//FOXP2//HAND1//CLOCK//HNF4A//RREB1//NR2F6//PBX3//BACH1//PAX2//DMRT3//KLF4//PPARG//SOX9//MYO…
GO:0000982	transcription factor activity, RNA polymerase II core promoter proximal region sequence-specific binding	Molecular function	35	336	913	16309	1.86074	0.000302455	0.0449145	3.51934	0.0383352	CREB1//DDIT3//DLX5//ELK3//ESR1//ESRRA//FOS//FOSB//NR5A2//GATA2//NR6A1//HNF4A//HOXA5//HOXA10//HOXC11//OTX1//OTX2//PBX1//PLAG1//SOX9//TCF12//FOSL1//HMGA2//KLF4//MYOCD//ZFPM2//MYPOP//MXD1//BACH1//NKX3-2//SKIL//E2F8//FOXP2//HAND1//CLOCK
GO:0046332	SMAD binding	Molecular function	12	70	913	16309	3.06224	0.000463601	0.0611954	3.33386	0.0131435	TGFBR1//FOS//MYOCD//TOB1//FKBP1A//FLNA//SKIL//TCF12//TGFBR3//HMGA2//ACVR1//ACVR1B
GO:0000987	core promoter proximal region sequence-specific DNA binding	Molecular function	36	367	913	16309	1.75224	0.000772085	0.0676857	3.11233	0.0394304	CREB1//DDIT3//DLX5//ELK3//ESR1//ESRRA//FOS//FOSB//NR5A2//NR6A1//HOXA5//HOXA10//HOXC11//MYPOP//PDX1//MXD1//OTX1//OTX2//PBX1//PER1//PLAG1//NKX3-2//RFX7//SKIL//TCF7L2//TCF12//E2F8//FOSL1//ACTL6A//MTA2//FOXP2//HAND1//CLOCK//PAX2//DMRT3//KLF4
GO:0035591	signaling adaptor activity	Molecular function	12	74	913	16309	2.89672	0.000778849	0.0676857	3.10855	0.0131435	PIK3R1//TOB1//CHN1//GAB1//GRB10//LASP1//ARHGAP6//ITSN2//SH3BGR//FCRL2//CNTNAP1//SH2D2A
GO:0030371	translation repressor activity	Molecular function	6	21	913	16309	5.10374	0.000794481	0.0676857	3.09992	0.00657174	CPEB3//CELF4//CPEB1//TRIM71//FMR1//PAIP2
GO:0030291	protein serine/threonine kinase inhibitor activity	Molecular function	7	29	913	16309	4.31178	0.000887221	0.0676857	3.05197	0.00766703	CDKN1A//CDKN1B//PKIA//PRKAR1A//YWHAG//SPRY2//SPRED2
GO:0001159	core promoter proximal region DNA binding	Molecular function	36	370	913	16309	1.73803	0.000894593	0.0676857	3.04837	0.0394304	PAX2//DMRT3//KLF4//CREB1//DDIT3//DLX5//ELK3//ESR1//ESRRA//FOS//FOSB//NR5A2//NR6A1//HOXA5//HOXA10//HOXC11//MYPOP//PDX1//MXD1//OTX1//OTX2//PBX1//PER1//PLAG1//NKX3-2//RFX7//SKIL//TCF7L2//TCF12//E2F8//FOSL1//ACTL6A//MTA2//FOXP2//HAND1//CLOCK
GO:0030674	protein binding, bridging	Molecular function	19	154	913	16309	2.20389	0.000992623	0.0676857	3.00322	0.0208105	PIK3R1//TOB1//CHN1//GAB1//GRB10//LASP1//ARHGAP6//ITSN2//SH3BGR//FCRL2//CNTNAP1//SH2D2A//BIN3//SDCBP//SH2D1B//TRIM6//COL8A2//FLRT3//FBXW7
GO:0009881	photoreceptor activity	Molecular function	5	15	913	16309	5.95436	0.00101906	0.0676857	2.9918	0.00547645	OPN1MW//OPN1LW//RHO//OPN1MW2//RGR
GO:0004879	RNA polymerase II transcription factor activity, ligand-activated sequence-specific DNA binding	Molecular function	9	47	913	16309	3.42059	0.00103289	0.0676857	2.98595	0.00985761	NR2F6//THRA//ESR1//ESRRA//NR5A2//NR6A1//HNF4A//PPARG//NR2F2
GO:0098531	transcription factor activity, direct ligand regulated sequence-specific DNA binding	Molecular function	9	47	913	16309	3.42059	0.00103289	0.0676857	2.98595	0.00985761	NR2F6//ESRRA//NR5A2//NR6A1//HNF4A//PPARG//NR2F2//THRA//ESR1
GO:0000976	transcription regulatory region sequence-specific DNA binding	Molecular function	57	671	913	16309	1.51743	0.00108869	0.0676857	2.9631	0.0624315	ASCL4//E2F7//ZNF583//ETV3//GATA2//IRF2//MSX2//ALX4//ZNF711//PAX2//DMRT3//KLF4//ESR1//PDX1//PPARG//SOX9//MYOCD//CLOCK//CREB1//DDIT3//DLX5//ELK3//ESRRA//FOS//FOSB//NR5A2//NR6A1//HOXA5//HOXA10//HOXC11//MYPOP//MXD1//OTX1//OTX2//PBX1//PER1//PLAG1//NKX3-2//RFX7//SKIL//TCF7L2//TCF12//E2F8//FOSL1//ACTL6A//MTA2//FOXP2//HAND1//HNF4A//RREB1//NR2F6//PBX3//BACH1//PSPC1//KDM3A//THRA//TNRC18
GO:0001077	transcriptional activator activity, RNA polymerase II core promoter proximal region sequence-specific binding	Molecular function	25	230	913	16309	1.94164	0.00115314	0.0676857	2.93812	0.0273823	CREB1//DDIT3//DLX5//ELK3//ESR1//ESRRA//FOS//FOSB//NR5A2//GATA2//NR6A1//HNF4A//HOXA5//HOXA10//HOXC11//OTX1//OTX2//PBX1//PLAG1//SOX9//TCF12//FOSL1//HMGA2//KLF4//MYOCD
GO:1990837	sequence-specific double-stranded DNA binding	Molecular function	59	703	913	16309	1.49918	0.00119646	0.0676857	2.9221	0.0646221	DDIT3//NR5A2//PSPC1//KDM3A//THRA//TNRC18//HMGA1//HMGA2//ELK3//ASCL4//E2F7//ZNF583//ETV3//GATA2//IRF2//MSX2//ALX4//ZNF711//PAX2//DMRT3//KLF4//ESR1//PDX1//PPARG//SOX9//MYOCD//CLOCK//CREB1//DLX5//ESRRA//FOS//FOSB//NR6A1//HOXA5//HOXA10//HOXC11//MYPOP//MXD1//OTX1//OTX2//PBX1//PER1//PLAG1//NKX3-2//RFX7//SKIL//TCF7L2//TCF12//E2F8//FOSL1//ACTL6A//MTA2//FOXP2//HAND1//HNF4A//RREB1//NR2F6//PBX3//BACH1
GO:0004675	transmembrane receptor protein serine/threonine kinase activity	Molecular function	5	16	913	16309	5.58222	0.00141444	0.0744471	2.84942	0.00547645	TGFBR1//TGFBR3//ACVR1B//ACVR1//ACVR1C
GO:0060090	binding, bridging	Molecular function	20	171	913	16309	2.08925	0.00144132	0.0744471	2.84124	0.0219058	SH2D1B//TRIM6//COL8A2//FLRT3//FBXW7//PIK3R1//TOB1//CHN1//GAB1//GRB10//LASP1//ARHGAP6//ITSN2//SH3BGR//FCRL2//CNTNAP1//SH2D2A//BIN3//SDCBP//GAS6
GO:0008270	zinc ion binding	Molecular function	87	1139	913	16309	1.36443	0.00176279	0.087258	2.7538	0.0952903	RASGRP1//TOPORS//LANCL1//PCGF3//USP39//DBF4//ADAM30//ADAMTS8//RNF139//RNF157//UHRF2//TRIM6//TRIM71//CSRP1//CSRP2//ZNF385B//ADAMTS15//NR2F6//ESR1//ESRRA//ZCCHC24//RNF152//PEG10//ZCCHC14//ZFPM2//RYBP//NR5A2//TAB3//ZNF385A//GATA2//NR6A1//MYLIP//HNF4A//ZCCHC16//TRIM23//KPNB1//LIN28B//LASP1//LIMK1//MAP3K1//NR3C2//MMP2//PAPPA//ING4//CPA4//RNF138//PEX12//PGGT1B//POLR2K//PPARG//ZDHHC7//LIMS2//RNF20//PTMS…
GO:0003730	mRNA 3'-UTR binding	Molecular function	9	51	913	16309	3.15231	0.00188786	0.0897111	2.72403	0.00985761	CPEB3//CPEB1//ZFP36L1//IGF2BP3//IGF2BP2//FMR1//PUM2//ZNF385A//RNF20
GO:0001228	transcriptional activator activity, RNA polymerase II transcription regulatory region sequence-specific binding	Molecular function	31	319	913	16309	1.73591	0.0020095	0.0910314	2.69691	0.033954	CREB1//DDIT3//DLX5//ELK3//ESR1//ESRRA//FOS//FOSB//NR5A2//GATA2//NR6A1//HNF4A//HOXA5//HOXA10//HOXC11//OTX1//OTX2//PBX1//PLAG1//SOX9//TCF12//FOSL1//HMGA2//KLF4//MYOCD//HMGA1//PBX3//BACH1//IRF2//ALX4//CSRNP1
GO:0004672	protein kinase activity	Molecular function	53	632	913	16309	1.49801	0.00211999	0.0910314	2.67367	0.0580504	PLK4//MAP3K2//PLK2//TLK2//PLK3//ACVR1C//LATS2//STK36//LIMK1//MAP3K1//PAK1//CSNK1G1//TRPM7//PRKACB//MAPK6//ADCK1//TAOK1//TGFBR1//STK40//BRSK1//MAP4K3//RIOK3//PRPF4B//CCNC//ACVR1//CCNT1//ACVR1B//RPS6KA5//ULK2//RELN//RPS6KB1//EREG//FGF5//ABL2//IGF1R//JAK2//KIT//BTK//PDK4//CDKN1A//HMGA2//DCX//CAMKK1//NRK//ROR1//STYK1//PRKX//MAPK15//TGFBR3//EPHA3//MMD//SOX9//RASSF2
GO:0000978	RNA polymerase II core promoter proximal region sequence-specific DNA binding	Molecular function	33	348	913	16309	1.69391	0.00218482	0.0910314	2.66058	0.0361446	CREB1//DDIT3//DLX5//ELK3//ESR1//ESRRA//FOS//FOSB//NR5A2//NR6A1//HOXA5//HOXA10//HOXC11//MYPOP//PDX1//MXD1//OTX1//OTX2//PBX1//PER1//PLAG1//NKX3-2//RFX7//SKIL//TCF7L2//TCF12//E2F8//FOSL1//ACTL6A//MTA2//FOXP2//HAND1//CLOCK
GO:0044212	transcription regulatory region DNA binding	Molecular function	66	828	913	16309	1.42387	0.00229552	0.0910314	2.63912	0.0722892	DDIT3//NR5A2//PSPC1//KDM3A//THRA//TNRC18//E2F7//E2F8//HMGA2//KLF4//CLOCK//ELK3//ESR1//TOX3//SOX9//TCF12//CREB1//NEUROG1//PER1//NEUROG2//ASCL4//ZNF583//ETV3//GATA2//IRF2//MSX2//ALX4//ZNF711//PAX2//DMRT3//PDX1//PPARG//MYOCD//DLX5//ESRRA//FOS//FOSB//NR6A1//HOXA5//HOXA10//HOXC11//MYPOP//MXD1//OTX1//OTX2//PBX1//PLAG1//NKX3-2//RFX7//SKIL//TCF7L2//FOSL1//ACTL6A//MTA2//FOXP2//HAND1//HNF4A//RREB1//NR2F6//…
GO:0008020	G-protein coupled photoreceptor activity	Molecular function	4	11	913	16309	6.49567	0.00234481	0.0910314	2.62989	0.00438116	OPN1MW//OPN1LW//RHO//OPN1MW2
GO:0000975	regulatory region DNA binding	Molecular function	66	831	913	16309	1.41873	0.00250341	0.0910314	2.60147	0.0722892	DDIT3//DLX5//IKZF2//FOS//NR5A2//HNF4A//MSX2//PAX2//ARID4B//PPARG//TCF7L2//TCF12//THRA//KMT2D//CCNT1//KLF4//HAND1//RNF10//PSPC1//KDM3A//TNRC18//E2F7//E2F8//HMGA2//CLOCK//ELK3//ESR1//TOX3//SOX9//CREB1//NEUROG1//PER1//NEUROG2//ASCL4//ZNF583//ETV3//GATA2//IRF2//ALX4//ZNF711//ESRRA//FOSB//NR6A1//HOXA5//HOXA10//HOXC11//MYPOP//PDX1//MXD1//OTX1//OTX2//PBX1//PLAG1//NKX3-2//RFX7//SKIL//FOSL1//ACTL6A//MTA2/…
GO:0071837	HMG box domain binding	Molecular function	5	18	913	16309	4.96197	0.00252692	0.0910314	2.59741	0.00547645	DLX5//HOXA3//PRRX1//ALX4//TCF12
GO:0001067	regulatory region nucleic acid binding	Molecular function	66	832	913	16309	1.41702	0.00257627	0.0910314	2.58901	0.0722892	HMGA2//DDIT3//DLX5//IKZF2//FOS//NR5A2//HNF4A//MSX2//PAX2//ARID4B//PPARG//TCF7L2//TCF12//THRA//KMT2D//CCNT1//KLF4//HAND1//RNF10//PSPC1//KDM3A//TNRC18//E2F7//E2F8//CLOCK//ELK3//ESR1//TOX3//SOX9//CREB1//NEUROG1//PER1//NEUROG2//ASCL4//ZNF583//ETV3//GATA2//IRF2//ALX4//ZNF711//DMRT3//PDX1//MYOCD//ESRRA//FOSB//NR6A1//HOXA5//HOXA10//HOXC11//MYPOP//MXD1//OTX1//OTX2//PBX1//PLAG1//NKX3-2//RFX7//SKIL//FOSL1/…
GO:0003677	DNA binding	Molecular function	170	2489	913	16309	1.22006	0.00260528	0.0910314	2.58415	0.186199	HMGA2//H2AFX//REV1//RFC1//RBMS1//RNF138//NABP1//ZSCAN30//IRX5//FOXN3//FOXP4//CREBRF//NR2F6//ESRRA//FOXE3//OTP//NR5A2//NR6A1//TLX3//HIC1//HOXA3//HOXA4//HOXA9//HOXB8//FOXN2//NR3C2//MSX2//PRRX1//POU3F1//PPARG//CREBZF//CSRNP1//SHOX//SNAPC1//TCF7L2//NR2F2//ZNF711//ZKSCAN8//IRX3//THAP9//ZFHX2//FOXP2//CLOCK//TET1//DDIT3//DLX5//IKZF2//FOS//HNF4A//PAX2//ARID4B//TCF12//THRA//KMT2D//CCNT1//KLF4//HAND1//RNF1…
GO:0005057	receptor signaling protein activity	Molecular function	17	144	913	16309	2.10884	0.00287213	0.0974881	2.5418	0.0186199	MAP3K2//ACVR1C//NRK//MAP3K1//PAK1//TAOK1//TGFBR1//MAP4K3//ACVR1//ACVR1B//KIT//CDKN1B//MAPK15//MAPK6//SMAD9//ADCYAP1//FLRT3
GO:0003690	double-stranded DNA binding	Molecular function	62	777	913	16309	1.42537	0.00300743	0.0992453	2.5218	0.067908	HMBOX1//DDIT3//NR5A2//PSPC1//KDM3A//THRA//TNRC18//HMGA1//HMGA2//ELK3//ASCL4//E2F7//ZNF583//ETV3//GATA2//IRF2//MSX2//ALX4//ZNF711//CREB1//DLX5//ESR1//ESRRA//FOS//FOSB//NR6A1//HOXA5//HOXA10//HOXC11//MYPOP//PDX1//MXD1//OTX1//OTX2//PBX1//PER1//PLAG1//NKX3-2//RFX7//SKIL//TCF7L2//TCF12//E2F8//FOSL1//ACTL6A//MTA2//FOXP2//HAND1//CLOCK//HNF4A//RREB1//NR2F6//PBX3//BACH1//PAX2//DMRT3//KLF4//PPARG//SOX9//MYO…
GO:0048185	activin binding	Molecular function	4	12	913	16309	5.95436	0.00336249	0.107963	2.47334	0.00438116	FKBP1A//TGFBR3//ACVR1//ACVR1B
GO:0000981	RNA polymerase II transcription factor activity, sequence-specific DNA binding	Molecular function	53	647	913	16309	1.46328	0.00345825	0.108116	2.46114	0.0580504	FOS//FOSB//FOSL1//CLOCK//E2F7//NR2F6//ETV3//MSX2//GATA2//IRF2//ALX4//CSRNP1//MYOCD//CREB1//NR5A2//HNF4A//PDX1//NFIX//SOX9//ESRRA//NR6A1//PPARG//NR2F2//DDIT3//DLX5//ELK3//ESR1//HOXA5//HOXA10//HOXC11//OTX1//OTX2//PBX1//PLAG1//TCF12//HMGA2//KLF4//ZFPM2//MYPOP//MXD1//BACH1//NKX3-2//SKIL//E2F8//FOXP2//HAND1//HMGA1//PBX3//THRA//FOXP4//FOXE3//PEG3//HIF3A
GO:0003676	nucleic acid binding	Molecular function	256	3963	913	16309	1.15391	0.00417101	0.127055	2.37976	0.280394	TOPORS//ZBTB6//ZNF275//LZTS1//ZHX1//UHRF2//OLIG1//ZFP3//ZNF684//KLF14//DDIT3//MIER3//ZNF800//RCAN1//E2F5//E2F6//EGR3//ARID2//TET3//NR2F6//ESRRA//SP8//FOXE3//PDS5B//PEG10//HIC2//MGA//ZFPM2//RYBP//FOSB//NR5A2//AHCTF1//ZNF385A//NR6A1//CSDC2//CERS2//H2AFX//HMGA1//HNF4A//HOXA5//AGFG1//IRF2//KIF22//LIN28B//LBR//ZBTB34//SMAD9//MLF1//NEUROG1//NFIX//NUCB2//PAX2//MYEF2//PBX1//YBX2//POLR2K//PPARG//CASZ1//ZN…
GO:0046914	transition metal ion binding	Molecular function	100	1384	913	16309	1.29069	0.00454375	0.129911	2.34259	0.109529	CYP4F22//TYW5//CYP2E1//CYP17A1//TET3//KDM3A//ALOXE3//ABCE1//SCD//TET1//SLC24A2//RASGRP1//TOPORS//LANCL1//PCGF3//USP39//DBF4//ADAM30//ADAMTS8//RNF139//RNF157//UHRF2//TRIM6//TRIM71//CSRP1//CSRP2//ZNF385B//ADAMTS15//NR2F6//ESR1//ESRRA//ZCCHC24//RNF152//PEG10//ZCCHC14//ZFPM2//RYBP//NR5A2//TAB3//ZNF385A//GATA2//NR6A1//MYLIP//HNF4A//ZCCHC16//TRIM23//KPNB1//LIN28B//LASP1//LIMK1//MAP3K1//NR3C2//MMP2//PAP…
GO:0016773	phosphotransferase activity, alcohol group as acceptor	Molecular function	60	762	913	16309	1.40654	0.0046503	0.129911	2.33252	0.0657174	GK5//PANK1//MAP3K2//MMD//ABL2//JAK2//LIMK1//MAP3K1//PAK1//PDK4//TAOK1//RPS6KB1//SOX9//TGFBR1//MAP4K3//PRPF4B//ACVR1//RPS6KA5//RASSF2//PIP5K1C//FGF5//GAB1//PIK3R1//PIK3R2//EREG//KIT//PLK4//PLK2//TLK2//PLK3//ACVR1C//LATS2//STK36//CSNK1G1//TRPM7//PRKACB//MAPK6//ADCK1//STK40//BRSK1//RIOK3//CCNC//CCNT1//ACVR1B//ULK2//RELN//IGF1R//BTK//CDKN1A//CLP1//HMGA2//DCX//CAMKK1//NRK//ROR1//STYK1//PRKX//MAPK15//T…
GO:1990782	protein tyrosine kinase binding	Molecular function	9	58	913	16309	2.77186	0.00466223	0.129911	2.33141	0.00985761	TOB1//GAS6//ANGPT2//LRP4//PIK3R2//YWHAG//CBL//PIK3R1//TRIM6
GO:0004702	receptor signaling protein serine/threonine kinase activity	Molecular function	12	91	913	16309	2.35557	0.00470218	0.129911	2.3277	0.0131435	MAPK15//MAPK6//MAP3K2//MAP3K1//MAP4K3//ACVR1C//NRK//PAK1//TAOK1//TGFBR1//ACVR1//ACVR1B
GO:0019904	protein domain specific binding	Molecular function	49	603	913	16309	1.45156	0.00561363	0.151568	2.25076	0.0536692	LANCL1//KHDRBS3//MAPK15//ARHGAP6//SH3BGR//CTTNBP2//REPS1//CNTNAP1//CBL//SH2D2A//GNG5//GRID2//RPS6KB1//SRR//TGFBR3//FZD3//RAPGEF2//VAPB//HMGA2//JAK2//BOK//TCF7L2//LBR//U2AF2//GATA2//DLX5//HOXA3//PRRX1//ALX4//TCF12//DDIT3//YWHAQ//CEP250//DDX6//ESRRA//ARFIP2//KPNB1//MLF1//ARHGEF4//PPP1CC//PPP3R1//RAB6A//RDX//RFC1//THRA//YWHAB//YWHAG//YWHAZ//TUBA1A
GO:0070063	RNA polymerase binding	Molecular function	7	40	913	16309	3.12604	0.006205	0.15713	2.20726	0.00766703	SCAF8//ELP4//RPRD1B//ANP32B//STOM//PABPN1//CCNT1
GO:0016740	transferase activity	Molecular function	156	2311	913	16309	1.20582	0.00621237	0.15713	2.20674	0.170865	RNF139//SMYD4//METTL21B//ST6GALNAC3//ST6GAL1//AMT//PRKACB//TAOK1//RPS6KB1//GK5//CTU2//CHST4//CHST1//URM1//TOPORS//UHRF2//TRIM71//HECTD2//KLHL23//RNF152//FBXO10//MYLIP//TRIM23//KLHL31//PEX12//KLHDC8A//FBXW7//KLHL7//RNF20//BACH1//UNKL//SIAH1//SKP2//KLHL36//TRIM63//CBL//KBTBD6//LONRF1//RNF10//CDC34//UFC1//PGGT1B//PELI2//TRIM6//C18ORF25//SIAH3//RNF138//UBE2V1//NDST2//NDST3//HS6ST3//EXTL2//GCNT4//B4GA…
GO:0004559	alpha-mannosidase activity	Molecular function	4	14	913	16309	5.10374	0.0062164	0.15713	2.20646	0.00438116	MANEA//EDEM3//MAN1A1//MAN1C1
GO:0016769	transferase activity, transferring nitrogenous groups	Molecular function	5	23	913	16309	3.88328	0.00786635	0.192607	2.10423	0.00547645	AMT//BCAT1//AADAT//GATM//GFPT2
GO:0004115	3',5'-cyclic-AMP phosphodiesterase activity	Molecular function	4	15	913	16309	4.76349	0.00810635	0.192607	2.09117	0.00438116	PDE7B//PDE4D//PDE1B//PDE8B
GO:0015923	mannosidase activity	Molecular function	4	15	913	16309	4.76349	0.00810635	0.192607	2.09117	0.00438116	EDEM3//MANEA//MAN1A1//MAN1C1
GO:0019207	kinase regulator activity	Molecular function	19	187	913	16309	1.81497	0.0087465	0.201604	2.05817	0.0208105	LAMTOR3//MOB1B//PIK3R1//KLF4//LRRC15//FLRT3//GP1BA//PRKAR1A//ELP4//CCNC//CCNT1//PIK3R2//CDKN1A//CDKN1B//PKIA//YWHAG//SPRY2//SPRED2//GAS6
GO:0000977	RNA polymerase II regulatory region sequence-specific DNA binding	Molecular function	47	588	913	16309	1.42783	0.00882442	0.201604	2.05431	0.0514786	CREB1//DDIT3//DLX5//ELK3//ESR1//ESRRA//FOS//FOSB//NR5A2//NR6A1//HOXA5//HOXA10//HOXC11//MYPOP//PDX1//MXD1//OTX1//OTX2//PBX1//PER1//PLAG1//NKX3-2//RFX7//SKIL//TCF7L2//TCF12//E2F8//FOSL1//ACTL6A//MTA2//FOXP2//HAND1//CLOCK//GATA2//HNF4A//RREB1//NR2F6//PBX3//BACH1//ASCL4//E2F7//ZNF583//ETV3//IRF2//MSX2//ALX4//ZNF711
GO:0001012	RNA polymerase II regulatory region DNA binding	Molecular function	47	589	913	16309	1.42541	0.00908922	0.203736	2.04147	0.0514786	ASCL4//E2F7//ZNF583//ETV3//GATA2//IRF2//MSX2//ALX4//ZNF711//CREB1//DDIT3//DLX5//ELK3//ESR1//ESRRA//FOS//FOSB//NR5A2//NR6A1//HOXA5//HOXA10//HOXC11//MYPOP//PDX1//MXD1//OTX1//OTX2//PBX1//PER1//PLAG1//NKX3-2//RFX7//SKIL//TCF7L2//TCF12//E2F8//FOSL1//ACTL6A//MTA2//FOXP2//HAND1//CLOCK//HNF4A//RREB1//NR2F6//PBX3//BACH1
GO:0005488	binding	Molecular function	766	13201	913	16309	1.03652	0.00978874	0.21297	2.00927	0.838992	PPIF//PDIA6//TOB1//EBI3//PLXNC1//TOPORS//SPRY2//CDKN1A//CDKN1B//APBB3//TFG//CDR2//APPBP2//DCTN2//ANP32B//PRPF8//PAIP1//IGF2BP3//IGF2BP2//KHDRBS3//PTGES3//PLK4//MAP3K2//PLK2//ZBTB6//FRS3//RALBP1//YWHAQ//MAPRE2//FOXN3//FSTL1//LZTS1//CEP250//CHN1//PDCD10//RNF139//ZHX1//USP18//U2AF2//UHRF2//FOXP4//SH2D1B//TRIM6//PLK3//SHE//SYT2//VSTM2L//CHMP4B//CPNE4//RIPPLY2//UBXN2B//CREB1//FAM76B//RAD9B//CREBRF//AD…
GO:0030971	receptor tyrosine kinase binding	Molecular function	8	54	913	16309	2.64638	0.00985974	0.21297	2.00613	0.00876232	PIK3R1//TOB1//GAS6//ANGPT2//LRP4//PIK3R2//YWHAG//CBL
GO:0004674	protein serine/threonine kinase activity	Molecular function	37	445	913	16309	1.48525	0.0105703	0.224241	1.97591	0.0405257	ACVR1//ACVR1B//HMGA2//DCX//CAMKK1//MAP3K2//ACVR1C//NRK//MAP3K1//PAK1//TAOK1//TGFBR1//MAP4K3//RPS6KB1//TGFBR3//PRKACB//PRKX//MAPK15//MAPK6//RPS6KA5//PLK4//PLK2//TLK2//PLK3//LATS2//STK36//LIMK1//CSNK1G1//TRPM7//ADCK1//STK40//BRSK1//RIOK3//PRPF4B//CCNC//CCNT1//ULK2
GO:0003729	mRNA binding	Molecular function	17	165	913	16309	1.84044	0.011139	0.23216	1.95315	0.0186199	IGF2BP3//IGF2BP2//CPEB3//FMR1//PUM2//ZNF385A//RNF20//CPEB1//ZFP36L1//SRSF3//DHFR//RBPMS2//NOVA1//PAIP2//CELF4//C1QBP//NSRP1
GO:0046983	protein dimerization activity	Molecular function	81	1133	913	16309	1.27706	0.0130997	0.256711	1.88274	0.0887185	RASGRP1//CEACAM5//PDCD10//CHMP4B//TYW5//GRPEL2//CPOX//ADRB2//ADRB3//CADM4//TIGIT//STOM//IKZF2//RAB11FIP2//FLNA//FMR1//FLRT3//CADM2//NR6A1//TOX3//HNF4A//MYPOP//SYT10//IDH1//RBPMS2//KIT//LRP4//AADAT//PEX7//PLEK//KLHL7//DSCAML1//CADM3//DMRT3//RDX//SRR//SDCBP//BOK//TARBP2//TCF12//NR2F2//THRSP//E2F8//PDZD7//RAB11FIP4//ACVR1//VAPB//SLIT2//FOXP2//HAND1//ZHX1//DDIT3//AGTR1//FOS//RALGAPA1//H2AFX//PDX1//LI…
GO:1901363	heterocyclic compound binding	Molecular function	356	5791	913	16309	1.09813	0.0132908	0.256711	1.87645	0.389923	DBF4//ZNF296//ZCCHC14//ZCCHC16//PEG3//SMARCAD1//NYNRIN//RBAK//FKBP1A//DHFR//HTR2C//TOPORS//ZBTB6//ZNF275//LZTS1//ZHX1//UHRF2//OLIG1//ZFP3//ZNF684//KLF14//DDIT3//MIER3//ZNF800//RCAN1//E2F5//E2F6//EGR3//ARID2//TET3//NR2F6//ESRRA//SP8//FOXE3//PDS5B//PEG10//HIC2//MGA//ZFPM2//RYBP//FOSB//NR5A2//AHCTF1//ZNF385A//NR6A1//CSDC2//CERS2//H2AFX//HMGA1//HNF4A//HOXA5//AGFG1//IRF2//KIF22//LIN28B//LBR//ZBTB34//S…
GO:0001047	core promoter binding	Molecular function	16	155	913	16309	1.84393	0.0133031	0.256711	1.87605	0.0175246	ESR1//PDX1//PPARG//SOX9//MYOCD//CLOCK//FOS//GATA2//HNF4A//RREB1//E2F7//PSPC1//KDM3A//E2F8//HMGA2//KLF4
GO:0036002	pre-mRNA binding	Molecular function	5	26	913	16309	3.43521	0.013389	0.256711	1.87325	0.00547645	U2AF2//PRPF8//SOX9//PTBP1//TARBP2
GO:0016301	kinase activity	Molecular function	62	834	913	16309	1.32795	0.0133974	0.256711	1.87298	0.067908	GK5//PANK1//MAP3K2//MMD//ABL2//JAK2//LIMK1//MAP3K1//PAK1//PDK4//TAOK1//RPS6KB1//SOX9//TGFBR1//MAP4K3//PRPF4B//ACVR1//RPS6KA5//RASSF2//PIP5K1C//FGF5//GAB1//PIK3R1//PIK3R2//EREG//KIT//PLK4//PLK2//TLK2//PLK3//ACVR1C//LATS2//STK36//CSNK1G1//TRPM7//PRKACB//MAPK6//ADCK1//STK40//BRSK1//RIOK3//CCNC//CCNT1//ACVR1B//ULK2//RELN//IGF1R//BTK//CDKN1A//NME6//AK9//HMGA2//DCX//CAMKK1//NRK//ROR1//STYK1//PRKX//MAPK…
GO:0097159	organic cyclic compound binding	Molecular function	360	5871	913	16309	1.09534	0.0147112	0.277411	1.83235	0.394304	DBF4//ZNF296//ZCCHC14//ZCCHC16//PEG3//SMARCAD1//NYNRIN//RBAK//PGRMC1//ESR1//ESRRA//PAQR9//NR3C2//FKBP1A//DHFR//HTR2C//TOPORS//ZBTB6//ZNF275//LZTS1//ZHX1//UHRF2//OLIG1//ZFP3//ZNF684//KLF14//DDIT3//MIER3//ZNF800//RCAN1//E2F5//E2F6//EGR3//ARID2//TET3//NR2F6//SP8//FOXE3//PDS5B//PEG10//HIC2//MGA//ZFPM2//RYBP//FOSB//NR5A2//AHCTF1//ZNF385A//NR6A1//CSDC2//CERS2//H2AFX//HMGA1//HNF4A//HOXA5//AGFG1//IRF2//K…
GO:0000900	translation repressor activity, nucleic acid binding	Molecular function	3	10	913	16309	5.35893	0.0156005	0.281951	1.80686	0.00328587	CPEB3//CELF4//CPEB1
GO:0015924	mannosyl-oligosaccharide mannosidase activity	Molecular function	3	10	913	16309	5.35893	0.0156005	0.281951	1.80686	0.00328587	MAN1A1//MAN1C1//EDEM3
GO:0031690	adrenergic receptor binding	Molecular function	4	18	913	16309	3.96958	0.0159013	0.281951	1.79857	0.00438116	RAPGEF2//PDE4D//ADRB3//C1QBP
GO:0090079	translation regulator activity, nucleic acid binding	Molecular function	4	18	913	16309	3.96958	0.0159013	0.281951	1.79857	0.00438116	CPEB3//CELF4//CPEB1//PAIP1
GO:0016772	transferase activity, transferring phosphorus-containing groups	Molecular function	71	986	913	16309	1.28629	0.0167955	0.293428	1.77481	0.0777656	PRKACB//TAOK1//RPS6KB1//GK5//CTU2//PANK1//MAP3K2//MMD//ABL2//JAK2//LIMK1//MAP3K1//PAK1//PDK4//SOX9//TGFBR1//MAP4K3//PRPF4B//ACVR1//RPS6KA5//RASSF2//NME6//AK9//REV1//GNPTAB//PIP5K1C//FGF5//GAB1//PIK3R1//PIK3R2//EREG//KIT//PLK4//PLK2//TLK2//PLK3//ACVR1C//LATS2//STK36//CSNK1G1//TRPM7//MAPK6//ADCK1//STK40//BRSK1//RIOK3//CCNC//CCNT1//ACVR1B//ULK2//HMGA2//DCX//CAMKK1//NRK//RELN//IGF1R//BTK//ROR1//STYK1…
GO:0005484	SNAP receptor activity	Molecular function	6	38	913	16309	2.82049	0.0180009	0.309928	1.74471	0.00657174	SEC22A//SNAP25//STX3//VAMP1//STX7//GOSR2
GO:0004860	protein kinase inhibitor activity	Molecular function	10	85	913	16309	2.10154	0.0200972	0.339428	1.69686	0.0109529	SPRY2//SPRED2//CDKN1A//CDKN1B//PKIA//PRKAR1A//YWHAG//LRRC15//FLRT3//GP1BA
GO:0035925	mRNA 3'-UTR AU-rich region binding	Molecular function	3	11	913	16309	4.87175	0.0205714	0.339428	1.68674	0.00328587	CPEB3//CPEB1//ZFP36L1
GO:0043560	insulin receptor substrate binding	Molecular function	3	11	913	16309	4.87175	0.0205714	0.339428	1.68674	0.00328587	IGF1R//JAK2//PIK3R1
GO:0001190	transcriptional activator activity, RNA polymerase II transcription factor binding	Molecular function	7	51	913	16309	2.4518	0.022704	0.364492	1.6439	0.00766703	ZFPM2//PRRX1//POU3F1//MYOCD//CREB1//KLF4//CLOCK
GO:0098811	transcriptional repressor activity, RNA polymerase II activating transcription factor binding	Molecular function	7	51	913	16309	2.4518	0.022704	0.364492	1.6439	0.00766703	CREB1//KLF4//CLOCK//ZFPM2//PRRX1//POU3F1//MYOCD
GO:0005543	phospholipid binding	Molecular function	28	336	913	16309	1.48859	0.0232433	0.368173	1.6337	0.0306681	RASGRP1//FCHO2//GAS6//SYT10//SYT2//ANXA7//SYT3//SNX31//ZCCHC14//SNX12//TNFAIP8L3//TUB//SNX4//PLEKHA5//ZFYVE16//CEACAM5//ATP8B1//KIF16B//BTK//ZFYVE26//ARFIP2//GOLPH3L//PLEKHA8//TWF1//F3//NR5A2//PAFAH2//APOM
GO:0008135	translation factor activity, RNA binding	Molecular function	10	88	913	16309	2.0299	0.0249897	0.385555	1.60224	0.0109529	EIF1B//EIF4B//EIF4G2//EIF3J//EEF1A2//EIF5A2//GSPT1//C12ORF65//CPEB3//CPEB1
GO:0019210	kinase inhibitor activity	Molecular function	10	88	913	16309	2.0299	0.0249897	0.385555	1.60224	0.0109529	LRRC15//FLRT3//GP1BA//SPRY2//SPRED2//CDKN1A//CDKN1B//PKIA//PRKAR1A//YWHAG
GO:0004842	ubiquitin-protein transferase activity	Molecular function	33	414	913	16309	1.42387	0.0261293	0.393605	1.58287	0.0361446	TOPORS//RNF139//UHRF2//TRIM6//TRIM71//C18ORF25//RNF152//SIAH3//MYLIP//RNF138//SIAH1//SKP2//UBE2V1//CBL//CDC34//PELI2//HECTD2//KLHL23//FBXO10//TRIM23//KLHL31//PEX12//KLHDC8A//FBXW7//KLHL7//RNF20//BACH1//UNKL//KLHL36//TRIM63//KBTBD6//LONRF1//RNF10
GO:0003756	protein disulfide isomerase activity	Molecular function	4	21	913	16309	3.40249	0.0272387	0.393605	1.56481	0.00438116	PDIA6//PDIA5//QSOX2//PDIA3
GO:0008483	transaminase activity	Molecular function	4	21	913	16309	3.40249	0.0272387	0.393605	1.56481	0.00438116	BCAT1//AADAT//GFPT2//AMT
GO:0016864	intramolecular oxidoreductase activity, transposing S-S bonds	Molecular function	4	21	913	16309	3.40249	0.0272387	0.393605	1.56481	0.00438116	PDIA6//PDIA5//QSOX2//PDIA3
GO:0070273	phosphatidylinositol-4-phosphate binding	Molecular function	4	21	913	16309	3.40249	0.0272387	0.393605	1.56481	0.00438116	ARFIP2//PLEKHA5//GOLPH3L//PLEKHA8
GO:0005158	insulin receptor binding	Molecular function	5	31	913	16309	2.88114	0.0274994	0.393605	1.56068	0.00547645	FRS3//GRB10//IGF1R//PIK3R1//SNX4
GO:0000980	RNA polymerase II distal enhancer sequence-specific DNA binding	Molecular function	8	65	913	16309	2.19853	0.0280204	0.396289	1.55253	0.00876232	CREB1//NR2F6//NR5A2//GATA2//PBX3//BACH1//ACTL6A//MTA2
GO:0019787	ubiquitin-like protein transferase activity	Molecular function	34	432	913	16309	1.40589	0.0284782	0.398025	1.54549	0.0372399	TOPORS//RNF139//UHRF2//TRIM71//HECTD2//KLHL23//RNF152//FBXO10//MYLIP//TRIM23//KLHL31//PEX12//KLHDC8A//FBXW7//KLHL7//RNF20//BACH1//UNKL//SIAH1//SKP2//KLHL36//TRIM63//CBL//KBTBD6//LONRF1//RNF10//CDC34//UFC1//TRIM6//C18ORF25//SIAH3//RNF138//UBE2V1//PELI2
GO:0001664	G-protein coupled receptor binding	Molecular function	22	256	913	16309	1.53511	0.0304238	0.420273	1.51679	0.0240964	CTHRC1//SDCBP//WNT8B//C1QBP//AGTR1//FLNA//RAPGEF2//PDE4D//ADRB3//JAK2//RPGRIP1L//CXCL9//CCL7//ATP1A3//PALM//APLN//ADCYAP1//EDN1//NMB//YARS//GNAI2//SFTPB
GO:0005165	neurotrophin receptor binding	Molecular function	3	13	913	16309	4.12225	0.0328069	0.442893	1.48403	0.00328587	NGF//NTF3//PIK3R1
GO:0035497	cAMP response element binding	Molecular function	3	13	913	16309	4.12225	0.0328069	0.442893	1.48403	0.00328587	CREB1//TCF12//HMGA2
GO:0019199	transmembrane receptor protein kinase activity	Molecular function	9	80	913	16309	2.0096	0.0343611	0.452164	1.46393	0.00985761	ACVR1//ACVR1B//KIT//ROR1//TGFBR1//TGFBR3//IGF1R//ACVR1C//EPHA3
GO:0016798	hydrolase activity, acting on glycosyl bonds	Molecular function	12	119	913	16309	1.80132	0.034471	0.452164	1.46255	0.0131435	LCT//LYZ//GALC//MAN1A1//ACER2//BST1//EDEM3//FUCA1//MANEA//MAN1C1//MACROD2//MANEAL
GO:0008289	lipid binding	Molecular function	46	625	913	16309	1.31472	0.0349103	0.452164	1.45705	0.0503834	PGRMC1//ESR1//ESRRA//PAQR9//NR3C2//HNF4A//F3//NR5A2//PAFAH2//APOM//PGGT1B//RASGRP1//RAPGEF2//PLEKHA8//IRX5//ATP1A3//FCHO2//GAS6//SYT10//SYT2//ANXA7//SYT3//SNX31//ZCCHC14//SNX12//TNFAIP8L3//TUB//SNX4//CEACAM5//OSBPL3//NR2F2//PLEKHA5//ZFYVE16//ATP8B1//KIF16B//BTK//ZFYVE26//ARFIP2//GOLPH3L//PPARG//STX3//CLIP3//TWF1//CLVS2//ATP5G1//SH3GL3
GO:0008022	protein C-terminus binding	Molecular function	16	174	913	16309	1.64258	0.0350161	0.452164	1.45573	0.0175246	YWHAQ//FOXN3//CEP250//HIC2//JAK2//BCAM//PEX1//PEX12//PPP1CC//FIGN//MIF4GD//SDCBP//SIAH1//YWHAB//COIL//CEP135
GO:0001078	transcriptional repressor activity, RNA polymerase II core promoter proximal region sequence-specific binding	Molecular function	11	108	913	16309	1.81939	0.0392521	0.480309	1.40614	0.0120482	ESRRA//ZFPM2//MYPOP//MXD1//BACH1//NKX3-2//SKIL//E2F8//HMGA2//FOXP2//HAND1
GO:0008376	acetylgalactosaminyltransferase activity	Molecular function	5	34	913	16309	2.62692	0.0392867	0.480309	1.40575	0.00547645	GALNT1//GALNT7//EXTL2//CHSY1//CHPF
GO:0070888	E-box binding	Molecular function	5	34	913	16309	2.62692	0.0392867	0.480309	1.40575	0.00547645	NEUROG1//PER1//NEUROG2//TCF12//CLOCK
GO:0035091	phosphatidylinositol binding	Molecular function	18	205	913	16309	1.56847	0.0393016	0.480309	1.40559	0.0197152	PLEKHA5//ZFYVE16//CEACAM5//KIF16B//BTK//ZFYVE26//ARFIP2//GOLPH3L//PLEKHA8//FCHO2//SYT10//TWF1//SNX31//ZCCHC14//SNX12//TNFAIP8L3//TUB//SNX4
GO:0001158	enhancer sequence-specific DNA binding	Molecular function	9	82	913	16309	1.96058	0.0393905	0.480309	1.40461	0.00985761	CREB1//NR2F6//NR5A2//GATA2//PBX3//BACH1//ACTL6A//MTA2//SOX9
GO:0035326	enhancer binding	Molecular function	10	95	913	16309	1.88033	0.0396215	0.480309	1.40207	0.0109529	GATA2//SOX9//CREB1//NR2F6//NR5A2//PBX3//BACH1//ACTL6A//MTA2//TCF12
GO:0034236	protein kinase A catalytic subunit binding	Molecular function	3	14	913	16309	3.8278	0.0400589	0.480706	1.3973	0.00328587	PKIA//PRKAR1A//SOX9
GO:0017091	AU-rich element binding	Molecular function	4	24	913	16309	2.97718	0.0423944	0.503646	1.37269	0.00438116	CPEB3//CPEB1//ZFP36L1//HNRNPA0
GO:0005548	phospholipid transporter activity	Molecular function	6	47	913	16309	2.28039	0.0459748	0.526563	1.33748	0.00657174	ATP11A//ATP8B1//ATP8B4//TNFAIP8L3//ANO4//MFSD2A
GO:0005521	lamin binding	Molecular function	3	15	913	16309	3.57262	0.048047	0.526563	1.31833	0.00328587	SUN2//LBR//PPP1CC
GO:0008191	metalloendopeptidase inhibitor activity	Molecular function	3	15	913	16309	3.57262	0.048047	0.526563	1.31833	0.00328587	NGF//SPOCK1//TIMP3
GO:0015250	water channel activity	Molecular function	3	15	913	16309	3.57262	0.048047	0.526563	1.31833	0.00328587	AQP11//AQP1//AQP2
GO:0034483	heparan sulfate sulfotransferase activity	Molecular function	3	15	913	16309	3.57262	0.048047	0.526563	1.31833	0.00328587	NDST2//NDST3//HS6ST3
GO:0035198	miRNA binding	Molecular function	3	15	913	16309	3.57262	0.048047	0.526563	1.31833	0.00328587	TRIM71//FMR1//TARBP2
GO:0070742	C2H2 zinc finger domain binding	Molecular function	3	15	913	16309	3.57262	0.048047	0.526563	1.31833	0.00328587	U2AF2//GATA2//HMGA2
GO:0042803	protein homodimerization activity	Molecular function	50	703	913	16309	1.27049	0.0480706	0.526563	1.31812	0.0547645	RASGRP1//CEACAM5//PDCD10//CHMP4B//TYW5//GRPEL2//CPOX//ADRB2//ADRB3//CADM4//TIGIT//STOM//IKZF2//RAB11FIP2//FLNA//FMR1//FLRT3//CADM2//NR6A1//TOX3//HNF4A//MYPOP//SYT10//IDH1//RBPMS2//KIT//LRP4//AADAT//PEX7//PLEK//KLHL7//DSCAML1//CADM3//DMRT3//RDX//SRR//SDCBP//BOK//TARBP2//TCF12//NR2F2//THRSP//E2F8//PDZD7//RAB11FIP4//ACVR1//VAPB//SLIT2//FOXP2//HAND1
GO:0004114	3',5'-cyclic-nucleotide phosphodiesterase activity	Molecular function	4	25	913	16309	2.85809	0.0483126	0.526563	1.31594	0.00438116	PDE7B//PDE4D//PDE1B//PDE8B

## Sheet: down_tissue
#Column "GO.ID" stands for the ID of gene ontology term
#Column "Term" stands for the name of gene ontology term
#Column "Ontology" stands for the ontology of GOID belongs to
#Column "Count" stands for the number of DE genes associated with the listed GOID
#Column "Pop.Hits" stands for the number of background population genes associated with the listed GOID
#Column "List.Total" stands for the total number of DE genes
#Column "Pop.Total" stands for the total number of background population genes
#Column "Fold.Enrichment" stands for the Fold Enrichment value of the GOID, it equals (Count/Pop.Hits)/(List.Total/Pop.Total)
#Column "Pvalue" stands for the significance testing value of the GOID
#Column "FDR" stands for the false discovery rate of the GOID, using Benjamini & Hochberg (1995) method
#Column "Enrichment.Score" stands for the Enrichment Score value of the GOID, it equals (-log10(Pvalue))
#Column "Gene.Ratio" stands for the Gene Ratio value genes associated with the GOID, it equals (Count/List.Total)
#Column "GENES" stands for the DE genes associated with the GOID
GO.ID	Term	Ontology	Count	Pop.Hits	List.Total	Pop.Total	Fold.Enrichment	Pvalue	FDR	Enrichment.Score	Gene.Ratio	GENES
GO:0070936	protein K48-linked ubiquitination	Biological process	8	49	594	16672	4.58242	0.000307329	1	3.5124	0.013468	NMI//AMFR//UBE2R2//PELI1//HACE1//RNF4//UBE2G1//UBE2H
GO:0043632	modification-dependent macromolecule catabolic process	Biological process	36	581	594	16672	1.73911	0.000935043	1	3.02917	0.0606061	HECTD2//AMFR//RNF11//SPOPL//NEDD4//ANAPC7//HACE1//KLHL8//SIAH1//RNF128//LNX1//CDC27//USP18//RLIM//TP53INP2//UBE2G1//UBE2H//XBP1//USP45//USP10//RNF103//PSMA6//FBXL5//RAD23B//CLEC16A//SDCBP//SOCS4//UBE2V2//SUMO1//SIRT1//FBXL22//ARNTL//UBE2R2//RNF4//EXOSC8//EXOSC2
GO:0010243	response to organonitrogen compound	Biological process	44	756	594	16672	1.63355	0.000964622	1	3.01564	0.0740741	SH2B2//GRB2//PIK3C2A//PTPRA//RRM2B//SESN1//ASS1//RRAGD//ZEB1//XBP1//DHFR//MAPK14//JAG1//RELA//ADM//SIRT1//PPAT//SP1//TBC1D4//CHRNG//PIK3CA//OPRM1//TACR3//TAC1//BCHE//BTG2//EIF2B2//GRB10//PID1//PAX4//PLA2G5//CRHBP//MSX1//NTRK1//RAP1B//AKAP6//PRKAR2A//KLF4//GABRB3//GABRG2//PTN//IQGAP1//MGST2//ATP4B
GO:0048010	vascular endothelial growth factor receptor signaling pathway	Biological process	10	91	594	16672	3.08432	0.00146864	1	2.83308	0.016835	TMEM204//PDCD6//NEDD4//GRB10//MAPK14//SHC2//PIK3CA//BRK1//ROCK1//NRP1
GO:0009719	response to endogenous stimulus	Biological process	75	1501	594	16672	1.40243	0.00166308	1	2.77909	0.126263	PRCP//FERMT2//FMOD//SH2B2//GRB2//PIK3C2A//PTPRA//GALNT3//HNRNPF//NDST1//PTBP1//IQGAP1//SNRPN//TAC1//CRHBP//LANCL2//MGST2//ATP4B//RRM2B//ZEB1//SESN1//ASS1//RRAGD//XBP1//TOB1//ACVR2A//SDCBP//PEG10//SIRT1//RASL11B//MSX1//TADA3//GRIP1//RNF4//DHFR//MAPK14//JAG1//RELA//PTN//ADM//PPAT//SP1//TBC1D4//CHRNG//PIK3CA//NTRK1//GPC1//OPRM1//TACR3//NEDD4//BCHE//PGRMC2//ESRRB//NR3C2//RORA//BTG2//EIF2B2//PID1//GRB…
GO:0006511	ubiquitin-dependent protein catabolic process	Biological process	34	565	594	16672	1.68901	0.00207976	1	2.68199	0.0572391	HECTD2//AMFR//RNF11//SPOPL//NEDD4//ANAPC7//HACE1//KLHL8//SIAH1//RNF128//LNX1//CDC27//RNF103//PSMA6//FBXL5//RAD23B//CLEC16A//SDCBP//SOCS4//UBE2V2//SUMO1//SIRT1//FBXL22//ARNTL//RLIM//UBE2R2//RNF4//UBE2H//USP18//TP53INP2//UBE2G1//XBP1//USP45//USP10
GO:0030855	epithelial cell differentiation	Biological process	33	545	594	16672	1.69949	0.00217999	1	2.66154	0.0555556	VEZF1//B4GALT1//CDK6//GDNF//CLDN3//ROCK1//KLF4//JAG1//CERS3//KRT10//SCEL//ZEB1//NUMB//HRNR//MSN//PTN//MYCN//TCF21//NTRK1//C1GALT1//XBP1//RAP1B//MYADM//CYP26B1//TDRD7//MAF//IQGAP1//NRP1//ARNTL//DHRS9//UPK1A//HNRNPH3//CASP6
GO:2000377	regulation of reactive oxygen species metabolic process	Biological process	13	147	594	16672	2.48215	0.00232026	1	2.63446	0.0218855	MAPK14//GRB2//PID1//CRYAB//MYCN//BECN1//KLRK1//DDAH1//ASS1//KLF4//RAB27A//DHFR//PRCP
GO:1901698	response to nitrogen compound	Biological process	47	861	594	16672	1.53213	0.00241681	1	2.61676	0.0791246	HRH4//SH2B2//GRB2//PIK3C2A//PTPRA//MGST2//ATP4B//RRM2B//SESN1//ASS1//RRAGD//ZEB1//XBP1//DHFR//MAPK14//JAG1//RELA//ADM//SIRT1//PPAT//SP1//TBC1D4//CHRNG//PIK3CA//OPRM1//TACR3//TAC1//BCHE//PELI1//BTG2//EIF2B2//GRB10//PID1//PAX4//PLA2G5//CRHBP//MSX1//NTRK1//RAP1B//AKAP6//PRKAR2A//KLF4//GABRB3//GABRG2//PTN//IQGAP1//BCDIN3D
GO:0019941	modification-dependent protein catabolic process	Biological process	34	573	594	16672	1.66543	0.00260705	1	2.58385	0.0572391	HECTD2//AMFR//RNF11//SPOPL//NEDD4//ANAPC7//HACE1//KLHL8//SIAH1//RNF128//LNX1//CDC27//USP18//RLIM//TP53INP2//UBE2G1//UBE2H//XBP1//USP45//USP10//RNF103//PSMA6//FBXL5//RAD23B//CLEC16A//SDCBP//SOCS4//UBE2V2//SUMO1//SIRT1//FBXL22//ARNTL//UBE2R2//RNF4
GO:0090002	establishment of protein localization to plasma membrane	Biological process	12	135	594	16672	2.49487	0.00322695	1	2.49121	0.020202	GOLGA7//RAB34//VAMP3//ATP1B1//MYADM//RANGRF//RHOG//PID1//FLOT2//PKP2//ROCK1//TSPAN14
GO:1901137	carbohydrate derivative biosynthetic process	Biological process	41	739	594	16672	1.55719	0.00338436	1	2.47052	0.0690236	GPC6//GPC1//NDST1//HS3ST3B1//PGM3//UAP1//UGP2//ADM//ADK//GUCY2C//NPR2//PPAT//PARP4//PARP16//B3GALNT2//B4GALT1//MAGT1//PQLC3//ALG2//MAN2A1//POMGNT1//PIGA//CAP2//ACR//OPRM1//RRM2B//PPCS//GALNT3//GXYLT1//C1GALT1//B3GNT7//FMOD//CHSY1//AKAP6//ITM2B//ACOT8//TKT//SLC35B3//PAPSS2//CHP1//PID1
GO:0050427	3'-phosphoadenosine 5'-phosphosulfate metabolic process	Biological process	4	19	594	16672	5.90891	0.00403457	1	2.3942	0.00673401	SLC35B3//PAPSS2//BPNT1//SULT1E1
GO:2000773	negative regulation of cellular senescence	Biological process	3	10	594	16672	8.4202	0.00447685	1	2.34903	0.00505051	CDK6//SIRT1//ZKSCAN3
GO:0071495	cellular response to endogenous stimulus	Biological process	58	1153	594	16672	1.41189	0.00484758	1	2.31448	0.0976431	PRCP//FERMT2//FMOD//SH2B2//GRB2//PIK3C2A//PTPRA//GALNT3//HNRNPF//NDST1//PTBP1//IQGAP1//CRHBP//LANCL2//ZEB1//SESN1//ASS1//RRAGD//XBP1//TOB1//ACVR2A//SDCBP//PEG10//SIRT1//RASL11B//MSX1//TADA3//GRIP1//RNF4//PPAT//SP1//TBC1D4//PIK3CA//PTN//NTRK1//GPC1//NEDD4//PGRMC2//ESRRB//NR3C2//RORA//PID1//GRB10//RELA//HEYL//TCF21//OPRM1//RAP1B//AKAP6//PTPN12//BECN1//PRKAR2A//PRKAA2//KLF4//GABRB3//GABRG2//TAC1//AR…
GO:0034035	purine ribonucleoside bisphosphate metabolic process	Biological process	4	20	594	16672	5.61347	0.00490301	1	2.30954	0.00673401	BPNT1//SULT1E1//SLC35B3//PAPSS2
GO:0072659	protein localization to plasma membrane	Biological process	15	198	594	16672	2.12631	0.00494594	1	2.30575	0.0252525	GOLGA7//RAB34//VAMP3//ATP1B1//MYADM//FLOT2//PKP2//ROCK1//TSPAN14//RANGRF//RHOG//PID1//NUMB//STX3//EMP2
GO:0023051	regulation of signaling	Biological process	131	2984	594	16672	1.23218	0.00496822	1	2.3038	0.220539	MAP4K5//MAP3K2//NTRK1//MAPK14//SHC2//GRM4//RGS4//FAM109A//FAM109B//CAMLG//VAMP3//ADM//PRCP//SOCS4//MAP3K9//SYT9//ARNTL//SLC16A1//SNAP25//KCTD16//GIT2//RORA//LANCL2//TOB1//SH2B2//KHDRBS1//GRB2//CNTNAP1//IGFBP3//RGS21//IL23R//AKAP6//PJA2//PELI3//INHBC//SDCBP//ACVR2A//LCK//PIK3CA//CD19//KLF4//SIRT1//NEDD4//BECN1//RS1//ZEB1//GNGT1//TMEM237//SPIN1//TSKU//GRB10//PEG10//RASL11B//MSX1//TMEM204//PDCD6//PR…
GO:0070911	global genome nucleotide-excision repair	Biological process	5	32	594	16672	4.38552	0.00512167	1	2.29059	0.00841751	CETN2//RAD23B//UBE2V2//SUMO1//USP45
GO:0071312	cellular response to alkaloid	Biological process	5	33	594	16672	4.25263	0.00586276	1	2.2319	0.00841751	CRHBP//OPRM1//MSX1//NTRK1//RELA
GO:0035556	intracellular signal transduction	Biological process	115	2588	594	16672	1.2472	0.00603214	1	2.21953	0.193603	SHC2//GDNF//GRB2//NDST1//MARK3//MEF2A//PSMA6//PTPRA//CAMK2G//MAP4K5//MAP3K2//NTRK1//MAPK14//GRM4//RGS4//BTG2//ROCK1//MAP3K9//NMI//DDAH1//RAB40B//YWHAQ//CHP1//ARL8A//RAB21//RASD2//RAB2A//RAB6A//RAB27A//RASL11B//ARL14//RAB34//G3BP1//MRAS//RALGDS//SDCBP//SETDB1//RHOG//PHACTR4//IL23R//AKAP6//PJA2//ATP1B1//LCK//PIK3CA//CD19//KLF4//SIRT1//NEDD4//BECN1//BRK1//HACE1//ADM//USP10//PDCD6//ARNTL//PRKAA2//RRA…
GO:0006470	protein dephosphorylation	Biological process	18	262	594	16672	1.92829	0.0061315	1	2.21243	0.030303	EYA4//AKAP6//PPP2R5E//PTPN4//PTPN9//PTPN12//PTPRA//DNAJC6//ROCK1//PPM1D//RPRD1B//CTDSP2//PPTC7//DAPP1//LCK//PPP6C//CTDSP1//CAMK2G
GO:0051592	response to calcium ion	Biological process	10	111	594	16672	2.52859	0.00627053	1	2.2027	0.016835	STIM1//CRHBP//MEF2A//IQGAP1//PDCD6//ANXA11//NEDD4//TNNT2//TRPC1//ALG2
GO:0050890	cognition	Biological process	17	243	594	16672	1.96356	0.00638638	1	2.19475	0.0286195	CRHBP//AMFR//LHX8//NTRK1//SLC24A2//PTN//BCHE//KCNK10//TAC1//PJA2//SNAP25//BTG2//ADAM2//GTF2A1L//CHMP2B//SHROOM4//MAGT1
GO:0033865	nucleoside bisphosphate metabolic process	Biological process	5	34	594	16672	4.12755	0.00667622	1	2.17547	0.00841751	PPCS//BPNT1//SULT1E1//SLC35B3//PAPSS2
GO:0033875	ribonucleoside bisphosphate metabolic process	Biological process	5	34	594	16672	4.12755	0.00667622	1	2.17547	0.00841751	PPCS//BPNT1//SULT1E1//SLC35B3//PAPSS2
GO:0034032	purine nucleoside bisphosphate metabolic process	Biological process	5	34	594	16672	4.12755	0.00667622	1	2.17547	0.00841751	PPCS//BPNT1//SULT1E1//SLC35B3//PAPSS2
GO:1902253	regulation of intrinsic apoptotic signaling pathway by p53 class mediator	Biological process	4	22	594	16672	5.10315	0.00699751	1	2.15506	0.00673401	HNRNPK//SIRT1//RRM2B//MSX1
GO:0051603	proteolysis involved in cellular protein catabolic process	Biological process	35	636	594	16672	1.54459	0.00735767	1	2.13326	0.0589226	HECTD2//AMFR//RNF11//SPOPL//NEDD4//ANAPC7//HACE1//KLHL8//SIAH1//RNF128//LNX1//CDC27//ACR//USP18//RLIM//TP53INP2//UBE2G1//UBE2H//XBP1//USP45//USP10//RNF103//PSMA6//FBXL5//RAD23B//CLEC16A//SDCBP//SOCS4//UBE2V2//SUMO1//SIRT1//FBXL22//ARNTL//UBE2R2//RNF4
GO:0021670	lateral ventricle development	Biological process	3	12	594	16672	7.01684	0.00778263	1	2.10887	0.00505051	CDK6//TSKU//NUMB
GO:0060766	negative regulation of androgen receptor signaling pathway	Biological process	3	12	594	16672	7.01684	0.00778263	1	2.10887	0.00505051	HEYL//SIRT1//TCF21
GO:0002064	epithelial cell development	Biological process	14	189	594	16672	2.07906	0.00786707	1	2.10419	0.023569	VEZF1//CDK6//CLDN3//ROCK1//NTRK1//C1GALT1//XBP1//MSN//RAP1B//MYADM//JAG1//IQGAP1//ARNTL//B4GALT1
GO:0072593	reactive oxygen species metabolic process	Biological process	16	229	594	16672	1.96104	0.008099	1	2.09157	0.026936	NQO1//RORA//MAPK14//GRB2//PID1//CRYAB//MYCN//BECN1//KLRK1//DDAH1//ASS1//KLF4//PRCP//RAB27A//DHFR//SESN1
GO:0010508	positive regulation of autophagy	Biological process	8	81	594	16672	2.77208	0.00812997	1	2.08991	0.013468	SIRT1//PAFAH1B2//PRKAA2//CLEC16A//BECN1//PIM2//TP53INP2//MTDH
GO:0071417	cellular response to organonitrogen compound	Biological process	27	462	594	16672	1.6403	0.00833953	1	2.07886	0.0454545	SH2B2//GRB2//PIK3C2A//PTPRA//SESN1//ASS1//RRAGD//ZEB1//XBP1//PPAT//SP1//TBC1D4//PIK3CA//GRB10//PID1//RELA//SIRT1//CRHBP//OPRM1//MSX1//NTRK1//RAP1B//AKAP6//PRKAR2A//KLF4//GABRB3//GABRG2
GO:0032007	negative regulation of TOR signaling	Biological process	5	36	594	16672	3.89824	0.00853399	1	2.06885	0.00841751	SESN1//PDCD6//SIRT1//ARNTL//PRKAA2
GO:0051147	regulation of muscle cell differentiation	Biological process	12	153	594	16672	2.20136	0.0086815	1	2.06141	0.020202	MAPK14//XBP1//BHLHE41//FLOT2//CXCL14//IGFBP3//PTBP1//MEF2A//ZEB1//MSX1//AKAP6//CYP26B1
GO:1990778	protein localization to cell periphery	Biological process	15	211	594	16672	1.99531	0.00873795	1	2.05859	0.0252525	GOLGA7//RAB34//VAMP3//FLOT2//ATP1B1//EMP2//MYADM//PKP2//ROCK1//TSPAN14//RANGRF//RHOG//PID1//NUMB//STX3
GO:2000379	positive regulation of reactive oxygen species metabolic process	Biological process	8	83	594	16672	2.70529	0.00937585	1	2.02799	0.013468	KLRK1//DDAH1//ASS1//KLF4//RAB27A//MAPK14//GRB2//PID1
GO:0044257	cellular protein catabolic process	Biological process	36	670	594	16672	1.5081	0.00946373	1	2.02394	0.0606061	HECTD2//AMFR//RNF11//SPOPL//NEDD4//ANAPC7//HACE1//KLHL8//SIAH1//RNF128//LNX1//CDC27//ACR//PSMA6//USP18//RLIM//TP53INP2//UBE2G1//UBE2H//XBP1//USP45//USP10//RNF103//FBXL5//RAD23B//CLEC16A//SDCBP//SOCS4//UBE2V2//SUMO1//SIRT1//FBXL22//ARNTL//UBE2R2//RNF4//MSN
GO:0009755	hormone-mediated signaling pathway	Biological process	15	213	594	16672	1.97657	0.00948517	1	2.02295	0.0252525	PRCP//LANCL2//TADA3//GRIP1//RNF4//NEDD4//PGRMC2//ESRRB//NR3C2//RORA//SIRT1//HEYL//TCF21//ARNTL//CRHBP
GO:0007271	synaptic transmission, cholinergic	Biological process	5	37	594	16672	3.79288	0.00958495	1	2.01841	0.00841751	TAC1//CHRNG//NQO1//CHRNA10//HRH4
GO:0033119	negative regulation of RNA splicing	Biological process	4	24	594	16672	4.67789	0.00961005	1	2.01727	0.00673401	HNRNPK//PTBP1//PTBP2//PTBP3
GO:0055089	fatty acid homeostasis	Biological process	3	13	594	16672	6.47708	0.00985279	1	2.00644	0.00505051	SIRT1//PRKAA2//XBP1
GO:0016567	protein ubiquitination	Biological process	40	766	594	16672	1.46566	0.0101317	1	1.99432	0.0673401	HECTD2//AMFR//RLIM//PSMA6//SIAH1//UBE2V2//RNF11//SPOPL//NEDD4//ANAPC7//HACE1//KLHL8//RNF128//LNX1//CDC27//PEX12//UBE2R2//CHP1//RASD2//NDFIP2//PELI1//RNF4//UBE2G1//UBE2H//NMI//RAB40B//SOCS4//ASB15//ASB14//TRIM2//SIRT1//PELI3//DCAF12//FBXL5//FBXL22//IPP//LMO7//KLHL24//RNF103//PJA2
GO:0014072	response to isoquinoline alkaloid	Biological process	4	25	594	16672	4.49077	0.0111246	1	1.95372	0.00673401	RELA//TAC1//TACR3//OPRM1
GO:0030947	regulation of vascular endothelial growth factor receptor signaling pathway	Biological process	4	25	594	16672	4.49077	0.0111246	1	1.95372	0.00673401	PDCD6//NEDD4//GRB10//TMEM204
GO:0043278	response to morphine	Biological process	4	25	594	16672	4.49077	0.0111246	1	1.95372	0.00673401	OPRM1//RELA//TAC1//TACR3
GO:0007264	small GTPase mediated signal transduction	Biological process	31	563	594	16672	1.54545	0.0111652	1	1.95213	0.0521886	G3BP1//MAPK14//MRAS//SHC2//GRB2//RALGDS//SDCBP//SETDB1//RHOG//ROCK1//PHACTR4//BRK1//HACE1//CYTH1//RAP1B//NTRK1//FAM13A//MYO9A//RALGAPB//RAB40B//YWHAQ//CHP1//ARL8A//RAB21//RASD2//RAB2A//RAB6A//RAB27A//RASL11B//ARL14//RAB34
GO:0061061	muscle structure development	Biological process	31	563	594	16672	1.54545	0.0111652	1	1.95213	0.0521886	CRYAB//MRAS//SIRT1//MEF2A//MSX1//XBP1//CD164//MAPK14//BHLHE41//TCF21//MTPN//HEYL//DMRTA2//BTG2//RORA//QKI//JAG1//FLOT2//CXCL14//IGFBP3//TMEM204//PTBP1//ZEB1//PKP2//TNNT2//ASS1//AKAP6//ADM//GPC1//ARNTL//CYP26B1
GO:0007169	transmembrane receptor protein tyrosine kinase signaling pathway	Biological process	35	655	594	16672	1.49978	0.0112758	1	1.94785	0.0589226	SOCS4//GRB2//PIK3C2A//PIK3CA//CAMLG//IQGAP1//SH2B2//PTPRA//GALNT3//HNRNPF//NDST1//PTBP1//TMEM204//PDCD6//NEDD4//GRB10//NRP1//GPC1//PTPN12//IGFBP3//PID1//RELA//SIRT1//GIGYF1//MAPK14//SHC2//BRK1//ROCK1//NTRK1//SDCBP//ADAMTS3//ITK//LCK//ANGPTL1//CD8B
GO:0016311	dephosphorylation	Biological process	25	432	594	16672	1.62427	0.0121813	1	1.91431	0.0420875	CTDSP2//PPTC7//DAPP1//LCK//PPP6C//PTPN4//PTPN9//PTPN12//CTDSP1//CAMK2G//PPM1D//CHP1//EYA4//AKAP6//PPP2R5E//IQGAP1//PTPRA//DNAJC6//ROCK1//IMPA1//RPRD1B//BPNT1//PGAM4//SGPP1//PPIP5K1
GO:2000479	regulation of cAMP-dependent protein kinase activity	Biological process	3	14	594	16672	6.01443	0.0122125	1	1.91319	0.00505051	SIRT1//PKIA//PRKAR2A
GO:0001525	angiogenesis	Biological process	24	411	594	16672	1.63897	0.0125301	1	1.90205	0.040404	NRP1//PTN//ROCK1//XBP1//EMP2//PDCD6//ADM//SIRT1//DDAH1//VASH2//MTDH//B4GALT1//PRCP//TCF21//PDCD10//KLF4//MAPK14//JAG1//ELK3//PIK3CA//C1GALT1//RORA//SAT1//VEZF1
GO:0071363	cellular response to growth factor stimulus	Biological process	32	592	594	16672	1.51715	0.0128667	1	1.89053	0.0538721	FERMT2//FMOD//GALNT3//GRB2//HNRNPF//NDST1//PTBP1//IQGAP1//ZEB1//TOB1//ACVR2A//SDCBP//PEG10//SIRT1//RASL11B//MSX1//TMEM204//PDCD6//NEDD4//GRB10//RELA//NRP1//MAPK14//PTN//NTRK1//GPC1//PTPN12//BECN1//HEYL//ADAMTS3//TAC1//KLF4
GO:0007167	enzyme linked receptor protein signaling pathway	Biological process	47	946	594	16672	1.39447	0.0132258	1	1.87858	0.0791246	SHC2//ITK//LCK//ANGPTL1//CD8B//MAPK14//ACVR2A//SOCS4//GUCY2C//NPR2//GRB2//PIK3C2A//PIK3CA//CAMLG//IQGAP1//FERMT2//FMOD//TOB1//PTN//SH2B2//PTPRA//GALNT3//HNRNPF//NDST1//PTBP1//INHBC//SDCBP//ZEB1//PEG10//SIRT1//RASL11B//MSX1//TMEM204//PDCD6//NEDD4//GRB10//NRP1//GPC1//PTPN12//IGFBP3//PID1//RELA//GIGYF1//BRK1//ROCK1//NTRK1//ADAMTS3
GO:0070848	response to growth factor	Biological process	33	617	594	16672	1.50117	0.0134509	1	1.87125	0.0555556	FERMT2//FMOD//GALNT3//GRB2//HNRNPF//NDST1//PTBP1//IQGAP1//ZEB1//TOB1//ACVR2A//SDCBP//PEG10//SIRT1//RASL11B//MSX1//TMEM204//PDCD6//NEDD4//GRB10//RELA//NRP1//MAPK14//PTN//NTRK1//GPC1//KLF4//PTPN12//BECN1//HEYL//ADAMTS3//TAC1//OPRM1
GO:0045446	endothelial cell differentiation	Biological process	8	89	594	16672	2.52291	0.0139686	1	1.85485	0.013468	VEZF1//MSN//RAP1B//MYADM//NRP1//ROCK1//JAG1//PTN
GO:0032869	cellular response to insulin stimulus	Biological process	13	183	594	16672	1.99385	0.01413	1	1.84986	0.0218855	SH2B2//GRB2//PIK3C2A//PTPRA//PIK3CA//GRB10//PID1//RELA//SIRT1//PPAT//SP1//XBP1//TBC1D4
GO:0090407	organophosphate biosynthetic process	Biological process	30	551	594	16672	1.52817	0.0143292	1	1.84378	0.0505051	PPAT//ADM//ADK//GUCY2C//NPR2//PIGA//ETNK1//IMPA1//PIK3C2A//PIK3CA//PI4K2B//PLA2G5//NADK2//MOCS2//CAP2//ACR//OPRM1//SERINC1//DHFR//TPK1//RRM2B//PPCS//LCLAT1//AKAP6//PPIP5K1//GRB2//TKT//SLC35B3//PAPSS2//PID1
GO:0000002	mitochondrial genome maintenance	Biological process	4	27	594	16672	4.15812	0.0145948	1	1.8358	0.00673401	RRM2B//PID1//AKT3//MEF2A
GO:0070979	protein K11-linked ubiquitination	Biological process	4	27	594	16672	4.15812	0.0145948	1	1.8358	0.00673401	ANAPC7//RNF4//UBE2H//CDC27
GO:2000772	regulation of cellular senescence	Biological process	4	27	594	16672	4.15812	0.0145948	1	1.8358	0.00673401	CDK6//SIRT1//ZKSCAN3//ARNTL
GO:0032495	response to muramyl dipeptide	Biological process	3	15	594	16672	5.61347	0.0148679	1	1.82775	0.00505051	MAPK14//JAG1//RELA
GO:0032446	protein modification by small protein conjugation	Biological process	44	882	594	16672	1.40018	0.0152032	1	1.81807	0.0740741	HECTD2//AMFR//RLIM//PSMA6//SIAH1//UBE2V2//RNF11//SPOPL//NEDD4//ANAPC7//HACE1//KLHL8//RNF128//LNX1//CDC27//RAB40B//SOCS4//ASB15//ASB14//TRIM2//SIRT1//PELI3//DCAF12//FBXL5//FBXL22//IPP//LMO7//KLHL24//RNF4//RNF103//PJA2//PEX12//UBE2R2//CETN2//HNRNPK//SUMO1//NAE1//CHP1//RASD2//NDFIP2//PELI1//UBE2G1//UBE2H//NMI
GO:1904427	positive regulation of calcium ion transmembrane transport	Biological process	6	57	594	16672	2.95446	0.0155342	1	1.80871	0.010101	STIM1//TRPC1//CD19//AKAP6//SUMO1//ATP1B1
GO:0048514	blood vessel morphogenesis	Biological process	27	487	594	16672	1.55609	0.0158016	1	1.8013	0.0454545	PDCD6//PDCD10//MAPK14//JAG1//ELK3//SIRT1//PIK3CA//C1GALT1//RORA//SAT1//XBP1//VEZF1//NRP1//WARS2//ADM//QKI//PTN//ROCK1//EMP2//DDAH1//VASH2//MTDH//B4GALT1//PRCP//TCF21//KLF4//NEDD4
GO:0000209	protein polyubiquitination	Biological process	16	248	594	16672	1.8108	0.0163863	1	1.78552	0.026936	NEDD4//RNF4//UBE2G1//UBE2V2//AMFR//UBE2R2//PELI1//HACE1//UBE2H//ANAPC7//CDC27//NMI//HECTD2//RLIM//PSMA6//SIAH1
GO:0071396	cellular response to lipid	Biological process	27	490	594	16672	1.54657	0.016975	1	1.77019	0.0454545	LANCL2//TADA3//GRIP1//RNF4//MAPK14//MTDH//RORA//NEDD4//PGRMC2//ESRRB//NR3C2//SIRT1//HEYL//TCF21//KLRK1//CDK19//ASS1//RELA//XBP1//CYP26B1//KLF4//PTN//CRHBP//MSN//PID1//CDK6//ARNTL
GO:1901699	cellular response to nitrogen compound	Biological process	29	536	594	16672	1.51857	0.0171354	1	1.76611	0.0488215	HRH4//SH2B2//GRB2//PIK3C2A//PTPRA//SESN1//ASS1//RRAGD//ZEB1//XBP1//PPAT//SP1//TBC1D4//PIK3CA//GRB10//PID1//RELA//SIRT1//CRHBP//OPRM1//MSX1//NTRK1//RAP1B//AKAP6//PRKAR2A//KLF4//GABRB3//GABRG2//BCDIN3D
GO:0044763	single-organism cellular process	Biological process	439	11664	594	16672	1.05638	0.0174131	1	1.75912	0.739057	SLC27A6//ASS1//DDAH1//ARL8A//NEK9//KIF18B//RAD17//MAPK14//CDK6//PIM2//DHFR//EIF4E//CRLF3//PPAT//PPP6C//CAMK2G//KHDRBS1//CETN2//ODF2//CEP72//TPD52L1//PPM1D//SHC2//GDNF//GRB2//NDST1//MARK3//MEF2A//PSMA6//PTPRA//SIRT1//MAP4K5//MAP3K2//NTRK1//GRM4//RGS4//SNX18//ATG5//TEX12//CAP2//LIPA//MSX1//BECN1//CHMP2B//GPC6//GPC1//LRAT//MTPN//IGFBP3//WARS2//ADM//QKI//CHP1//TP53INP2//JAG1//CYP26B1//PHACTR4//NRP1//…
GO:0070647	protein modification by small protein conjugation or removal	Biological process	49	1011	594	16672	1.36034	0.0175327	1	1.75615	0.0824916	HECTD2//AMFR//RLIM//PSMA6//SIAH1//UBE2V2//RNF11//SPOPL//NEDD4//ANAPC7//HACE1//KLHL8//RNF128//LNX1//CDC27//RAB40B//SOCS4//ASB15//ASB14//TRIM2//SIRT1//PELI3//DCAF12//FBXL5//FBXL22//IPP//LMO7//KLHL24//RNF4//RNF103//PJA2//PEX12//UBE2R2//USP18//USP45//USP10//ATXN3L//CETN2//HNRNPK//SUMO1//NAE1//CHP1//RASD2//NDFIP2//PELI1//UBE2G1//UBE2H//FAM63B//NMI
GO:1901214	regulation of neuron death	Biological process	16	250	594	16672	1.79631	0.0175435	1	1.75588	0.026936	TRIM2//GRM4//NAE1//GABRB3//GDNF//NTRK1//PIK3CA//ROCK1//UBE2V2//BTG2//NRP1//NQO1//SIRT1//BTBD10//PICALM//CHP1
GO:0033866	nucleoside bisphosphate biosynthetic process	Biological process	3	16	594	16672	5.26263	0.0178231	1	1.74902	0.00505051	PPCS//SLC35B3//PAPSS2
GO:0034030	ribonucleoside bisphosphate biosynthetic process	Biological process	3	16	594	16672	5.26263	0.0178231	1	1.74902	0.00505051	PPCS//SLC35B3//PAPSS2
GO:0034033	purine nucleoside bisphosphate biosynthetic process	Biological process	3	16	594	16672	5.26263	0.0178231	1	1.74902	0.00505051	PPCS//SLC35B3//PAPSS2
GO:0044849	estrous cycle	Biological process	3	16	594	16672	5.26263	0.0178231	1	1.74902	0.00505051	MMP7//OPRM1//PTN
GO:0051923	sulfation	Biological process	3	16	594	16672	5.26263	0.0178231	1	1.74902	0.00505051	NDST1//CHSY1//SULT1E1
GO:0090344	negative regulation of cell aging	Biological process	3	16	594	16672	5.26263	0.0178231	1	1.74902	0.00505051	CDK6//SIRT1//ZKSCAN3
GO:1901652	response to peptide	Biological process	24	425	594	16672	1.58498	0.0180998	1	1.74233	0.040404	SH2B2//GRB2//PIK3C2A//PTPRA//MAPK14//JAG1//RELA//ADM//SIRT1//PPAT//SP1//XBP1//TBC1D4//PIK3CA//BTG2//EIF2B2//GRB10//PID1//ASS1//PRKAR2A//CRHBP//RAP1B//KLF4//IQGAP1
GO:0009725	response to hormone	Biological process	41	821	594	16672	1.40166	0.0184223	1	1.73466	0.0690236	PRCP//SH2B2//GRB2//PIK3C2A//PTPRA//CRHBP//LANCL2//TADA3//GRIP1//RNF4//PTN//RELA//ADM//SIRT1//PPAT//SP1//XBP1//TBC1D4//PIK3CA//NEDD4//PGRMC2//ESRRB//NR3C2//RORA//BTG2//EIF2B2//PID1//GRB10//ACR//BCHE//TAT//ASS1//HEYL//TCF21//PRKAR2A//PRKAA2//RAP1B//IQGAP1//ARNTL//SNRPN//TAC1
GO:0097009	energy homeostasis	Biological process	4	29	594	16672	3.87136	0.0186809	1	1.7286	0.00673401	PRKAA2//SLC35D3//PIK3CA//PRCP
GO:0046854	phosphatidylinositol phosphorylation	Biological process	8	94	594	16672	2.38871	0.0188984	1	1.72357	0.013468	BPNT1//GRB2//IMPA1//LCK//PIK3C2A//PIK3CA//PI4K2B//CD19
GO:0043112	receptor metabolic process	Biological process	11	152	594	16672	2.03119	0.0202393	1	1.6938	0.0185185	FAM109A//FAM109B//CAMLG//VAMP3//ADM//SDCBP//GRB2//NEDD4//PICALM//BECN1//HNRNPK
GO:0009966	regulation of signal transduction	Biological process	113	2646	594	16672	1.19864	0.0203116	1	1.69226	0.190236	MAP4K5//MAP3K2//NTRK1//MAPK14//SHC2//GRM4//RGS4//ADM//PRCP//SOCS4//MAP3K9//KCTD16//GIT2//RORA//LANCL2//TOB1//SH2B2//KHDRBS1//GRB2//CNTNAP1//IGFBP3//RGS21//IL23R//AKAP6//PJA2//PELI3//INHBC//SDCBP//ACVR2A//LCK//PIK3CA//CD19//KLF4//SIRT1//NEDD4//BECN1//RS1//ZEB1//GNGT1//TMEM237//SPIN1//TSKU//GRB10//PEG10//RASL11B//MSX1//TMEM204//PDCD6//ARNTL//PRKAA2//RRAGD//CYTH1//PDCD10//PELI1//GPC1//PTPN12//C1QTNF…
GO:0071407	cellular response to organic cyclic compound	Biological process	27	498	594	16672	1.52172	0.0204448	1	1.68942	0.0454545	TADA3//GRIP1//RNF4//RORA//NEDD4//PGRMC2//ESRRB//NR3C2//SIRT1//HEYL//TCF21//PTN//CRHBP//OPRM1//MSX1//NTRK1//RELA//ASS1//RAP1B//AKAP6//MSN//KLF4//GABRB3//GABRG2//ARNTL//BCDIN3D//SLC16A1
GO:0032870	cellular response to hormone stimulus	Biological process	31	591	594	16672	1.47223	0.0207367	1	1.68326	0.0521886	PRCP//SH2B2//GRB2//PIK3C2A//PTPRA//CRHBP//LANCL2//TADA3//GRIP1//RNF4//PPAT//SP1//XBP1//TBC1D4//SIRT1//PIK3CA//NEDD4//PGRMC2//ESRRB//NR3C2//RORA//PID1//GRB10//RELA//HEYL//TCF21//ASS1//PRKAR2A//PRKAA2//RAP1B//ARNTL
GO:0033144	negative regulation of intracellular steroid hormone receptor signaling pathway	Biological process	4	30	594	16672	3.74231	0.0209637	1	1.67853	0.00673401	SIRT1//HEYL//TCF21//ARNTL
GO:0048265	response to pain	Biological process	4	30	594	16672	3.74231	0.0209637	1	1.67853	0.00673401	GIT2//NTRK1//TAC1//TACR1
GO:1901021	positive regulation of calcium ion transmembrane transporter activity	Biological process	4	30	594	16672	3.74231	0.0209637	1	1.67853	0.00673401	STIM1//AKAP6//SUMO1//ATP1B1
GO:0008152	metabolic process	Biological process	409	10818	594	16672	1.06115	0.0210276	1	1.67721	0.688552	APLF//SIRT1//SMARCAD1//SLC27A6//ASS1//DDAH1//RAD17//DHFR//PAPSS2//HEXIM1//KLF12//DLX2//DNAJB5//HEYL//ATXN1L//MAF//MEF2A//MSX1//PAX4//RLIM//PKIA//RCOR3//MOSPD1//RELA//ZEB1//TCF21//BTG2//BHLHE41//ZKSCAN3//MTDH//KLF4//TCEAL1//SHC2//GDNF//GRB2//NDST1//MARK3//PSMA6//PTPRA//CAMK2G//RPL15//MAP4K5//MAP3K2//NTRK1//MAPK14//GRM4//RGS4//HECTD2//AMFR//SIAH1//UBE2V2//RNF11//SPOPL//NEDD4//ANAPC7//HACE1//KLHL8//…
GO:0006337	nucleosome disassembly	Biological process	3	17	594	16672	4.95306	0.0210806	1	1.67612	0.00505051	ARID2//SMARCD2//SMARCE1
GO:0032986	protein-DNA complex disassembly	Biological process	3	17	594	16672	4.95306	0.0210806	1	1.67612	0.00505051	ARID2//SMARCD2//SMARCE1
GO:0061436	establishment of skin barrier	Biological process	3	17	594	16672	4.95306	0.0210806	1	1.67612	0.00505051	HRNR//CYP26B1//ALOXE3
GO:2001014	regulation of skeletal muscle cell differentiation	Biological process	3	17	594	16672	4.95306	0.0210806	1	1.67612	0.00505051	GPC1//ARNTL//CYP26B1
GO:0033993	response to lipid	Biological process	41	830	594	16672	1.38646	0.0215903	1	1.66574	0.0690236	LANCL2//TADA3//GRIP1//RNF4//MAPK14//MTDH//CRYAB//NQO1//ASS1//PTN//TACR3//ADM//IL23R//MGST2//ATP4B//OPRM1//PELI1//CXCL6//TAC1//RELA//RORA//NEDD4//PGRMC2//ESRRB//NR3C2//ACR//BCHE//TAT//SIRT1//HEYL//TCF21//KLRK1//CDK19//XBP1//CYP26B1//KLF4//CRHBP//MSN//PID1//CDK6//ARNTL
GO:0008286	insulin receptor signaling pathway	Biological process	9	115	594	16672	2.19657	0.0217151	1	1.66324	0.0151515	PIK3CA//GRB10//PID1//RELA//SIRT1//SH2B2//GRB2//PIK3C2A//PTPRA
GO:0072657	protein localization to membrane	Biological process	26	478	594	16672	1.52668	0.0218289	1	1.66097	0.043771	GOLGA7//SDCBP//TRAM1L1//RPL15//RAB34//VAMP3//FLOT2//ATP1B1//PEX3//WRB//UBL4A//EMP2//MYADM//PKP2//ROCK1//TSPAN14//RANGRF//RHOG//PID1//CHP1//YWHAQ//NUMB//STX3//PTN//FERMT2//CPE
GO:0007517	muscle organ development	Biological process	20	344	594	16672	1.63182	0.0222765	1	1.65215	0.03367	MAPK14//TCF21//MTPN//HEYL//DMRTA2//BTG2//PKP2//TNNT2//ASS1//AKAP6//GPC1//ARNTL//CYP26B1//CRYAB//MRAS//SIRT1//MEF2A//MSX1//XBP1//CD164
GO:0048583	regulation of response to stimulus	Biological process	145	3503	594	16672	1.16179	0.0230967	1	1.63645	0.244108	MAP4K5//MAP3K2//NTRK1//MAPK14//SHC2//GRM4//RGS4//IL23R//ADM//PRCP//KLRK1//PSMA6//RELA//TAC1//CXCL6//SIRT1//SOCS4//UBE2V2//MAP3K9//KCTD16//GIT2//RORA//LANCL2//TOB1//SH2B2//KHDRBS1//GRB2//CNTNAP1//IGFBP3//RGS21//FIGN//MTPN//MEF2A//AKAP6//PJA2//MMP28//PELI3//INHBC//SDCBP//ACVR2A//LCK//PIK3CA//CD19//KLF4//NEDD4//BECN1//CAMK2G//RS1//ZEB1//GNGT1//ITK//TMEM237//SPIN1//TSKU//GRB10//STXBP5//ENPP4//PEG10//…
GO:0001881	receptor recycling	Biological process	4	31	594	16672	3.62159	0.0234103	1	1.63059	0.00673401	VAMP3//FAM109A//FAM109B//CAMLG
GO:0010033	response to organic substance	Biological process	116	2741	594	16672	1.18782	0.0239242	1	1.62116	0.195286	PRCP//DNAJB4//DNAJB5//PARP16//XBP1//FERMT2//FMOD//HRH4//SH2B2//GRB2//PIK3C2A//PTPRA//GALNT3//HNRNPF//NDST1//PTBP1//IQGAP1//SNRPN//TAC1//RAP1B//EIF2B2//CRHBP//LANCL2//MGST2//ATP4B//PELI3//BTG2//RRM2B//ZEB1//CHAD//SOCS4//IL13RA2//RELA//LRRC4B//SESN1//ASS1//RRAGD//AMFR//RNF103//TOB1//ACVR2A//SDCBP//PEG10//SIRT1//RASL11B//MSX1//TADA3//GRIP1//RNF4//TMEM204//PDCD6//NEDD4//GRB10//DHFR//MAPK14//MTDH//CRY…
GO:0006809	nitric oxide biosynthetic process	Biological process	6	63	594	16672	2.67308	0.0243642	1	1.61325	0.010101	KLRK1//DDAH1//ASS1//KLF4//NQO1//RORA
GO:0031579	membrane raft organization	Biological process	3	18	594	16672	4.67789	0.0246415	1	1.60833	0.00505051	EMP2//FLOT2//MYADM
GO:0060055	angiogenesis involved in wound healing	Biological process	3	18	594	16672	4.67789	0.0246415	1	1.60833	0.00505051	XBP1//B4GALT1//PRCP
GO:0070997	neuron death	Biological process	17	282	594	16672	1.692	0.0246552	1	1.60809	0.0286195	TRIM2//GRM4//NAE1//GABRB3//GDNF//NTRK1//PIK3CA//ROCK1//UBE2V2//BTG2//NRP1//NQO1//SIAH1//CHP1//SIRT1//BTBD10//PICALM
GO:0043401	steroid hormone mediated signaling pathway	Biological process	12	177	594	16672	1.90287	0.0248396	1	1.60485	0.020202	TADA3//GRIP1//RNF4//NEDD4//SIRT1//HEYL//TCF21//ARNTL//PGRMC2//ESRRB//NR3C2//RORA
GO:1901653	cellular response to peptide	Biological process	18	304	594	16672	1.66188	0.0248428	1	1.6048	0.030303	SH2B2//GRB2//PIK3C2A//PTPRA//PPAT//SP1//XBP1//TBC1D4//PIK3CA//GRB10//PID1//RELA//SIRT1//ASS1//PRKAR2A//CRHBP//RAP1B//KLF4
GO:1903428	positive regulation of reactive oxygen species biosynthetic process	Biological process	5	47	594	16672	2.98589	0.0252705	1	1.59739	0.00841751	KLRK1//DDAH1//ASS1//KLF4//RAB27A
GO:0043161	proteasome-mediated ubiquitin-dependent protein catabolic process	Biological process	21	371	594	16672	1.58872	0.0252914	1	1.59703	0.0353535	AMFR//RNF103//ANAPC7//PSMA6//CDC27//FBXL5//RAD23B//CLEC16A//SDCBP//SOCS4//UBE2V2//SUMO1//SIRT1//FBXL22//SPOPL//ARNTL//RLIM//UBE2R2//RNF4//SIAH1//UBE2H
GO:0045026	plasma membrane fusion	Biological process	4	32	594	16672	3.50842	0.0260229	1	1.58464	0.00673401	ADAM2//SNAP25//STX3//VASH2
GO:0014070	response to organic cyclic compound	Biological process	42	867	594	16672	1.35966	0.0268049	1	1.57179	0.0707071	TADA3//GRIP1//RNF4//DHFR//CRYAB//NQO1//ASS1//PTN//TACR3//RELA//BECN1//CHRNG//RORA//OPRM1//NEDD4//TAC1//PELI1//PGRMC2//ESRRB//NR3C2//ACR//ADM//BCHE//TAT//PAX4//PLA2G5//SIRT1//HEYL//TCF21//CRHBP//MSX1//NTRK1//RAP1B//AKAP6//MSN//SLC16A1//KLF4//GABRB3//GABRG2//ARNTL//BCDIN3D//BTG2
GO:0006464	cellular protein modification process	Biological process	153	3738	594	16672	1.14882	0.0278211	1	1.55563	0.257576	SHC2//GDNF//GRB2//NDST1//MARK3//MEF2A//PSMA6//PTPRA//CAMK2G//MAP4K5//MAP3K2//NTRK1//MAPK14//GRM4//RGS4//HECTD2//AMFR//RLIM//SIAH1//UBE2V2//RNF11//SPOPL//NEDD4//ANAPC7//HACE1//KLHL8//RNF128//LNX1//CDC27//FKBP14//TADA3//CTDSP2//CHP1//IGFBP3//PID1//CTDSP1//MYADM//SIRT1//ACVR2A//EIF5A2//SOCS4//RAB40B//ASB15//ASB14//TRIM2//PELI3//DCAF12//FBXL5//FBXL22//IPP//LMO7//KLHL24//RNF4//RNF103//PJA2//AKT3//HIPK…
GO:0036211	protein modification process	Biological process	153	3738	594	16672	1.14882	0.0278211	1	1.55563	0.257576	SHC2//GDNF//GRB2//NDST1//MARK3//MEF2A//PSMA6//PTPRA//CAMK2G//MAP4K5//MAP3K2//NTRK1//MAPK14//GRM4//RGS4//HECTD2//AMFR//RLIM//SIAH1//UBE2V2//RNF11//SPOPL//NEDD4//ANAPC7//HACE1//KLHL8//RNF128//LNX1//CDC27//FKBP14//TADA3//CTDSP2//CHP1//IGFBP3//PID1//CTDSP1//MYADM//SIRT1//ACVR2A//EIF5A2//SOCS4//RAB40B//ASB15//ASB14//TRIM2//PELI3//DCAF12//FBXL5//FBXL22//IPP//LMO7//KLHL24//RNF4//RNF103//PJA2//CPE//PARP4…
GO:0061025	membrane fusion	Biological process	14	222	594	16672	1.77001	0.0281355	1	1.55075	0.023569	SYT9//VAMP3//ADAM2//PID1//VAT1//TBC1D15//TBC1D4//SNAP25//STX3//VASH2//CHMP2B//RAB34//CHP1//HACE1
GO:0031498	chromatin disassembly	Biological process	3	19	594	16672	4.43169	0.0285053	1	1.54507	0.00505051	ARID2//SMARCD2//SMARCE1
GO:0033561	regulation of water loss via skin	Biological process	3	19	594	16672	4.43169	0.0285053	1	1.54507	0.00505051	HRNR//CYP26B1//ALOXE3
GO:2000114	regulation of establishment of cell polarity	Biological process	3	19	594	16672	4.43169	0.0285053	1	1.54507	0.00505051	FLOT2//RAP1B//ROCK1
GO:0071375	cellular response to peptide hormone stimulus	Biological process	17	287	594	16672	1.66253	0.0285523	1	1.54436	0.0286195	SH2B2//GRB2//PIK3C2A//PTPRA//PPAT//SP1//XBP1//TBC1D4//PIK3CA//GRB10//PID1//RELA//SIRT1//ASS1//PRKAR2A//CRHBP//RAP1B
GO:0055090	acylglycerol homeostasis	Biological process	4	33	594	16672	3.4021	0.0288037	1	1.54055	0.00673401	C1QTNF3//SIRT1//XBP1//RORA
GO:0070328	triglyceride homeostasis	Biological process	4	33	594	16672	3.4021	0.0288037	1	1.54055	0.00673401	C1QTNF3//SIRT1//XBP1//RORA
GO:0090150	establishment of protein localization to membrane	Biological process	20	354	594	16672	1.58573	0.0290354	1	1.53707	0.03367	GOLGA7//SDCBP//TRAM1L1//RPL15//RAB34//VAMP3//ATP1B1//PEX3//WRB//UBL4A//MYADM//FLOT2//PKP2//ROCK1//TSPAN14//RANGRF//RHOG//PID1//CHP1//YWHAQ
GO:0048592	eye morphogenesis	Biological process	10	141	594	16672	1.99059	0.0294737	1	1.53057	0.016835	TDRD7//RS1//GNGT1//TRPM1//ZEB1//MAN2A1//PTN//JAG1//TSKU//PHACTR4
GO:0035914	skeletal muscle cell differentiation	Biological process	6	66	594	16672	2.55158	0.0298296	1	1.52535	0.010101	GPC1//ARNTL//CYP26B1//HEYL//DMRTA2//BTG2
GO:0044265	cellular macromolecule catabolic process	Biological process	45	947	594	16672	1.33372	0.029844	1	1.52514	0.0757576	RPL15//HECTD2//AMFR//RNF11//SPOPL//NEDD4//ANAPC7//HACE1//KLHL8//SIAH1//RNF128//LNX1//CDC27//EIF4E//ACR//DFFA//DNASE2//PSMA6//USP18//RLIM//TP53INP2//UBE2G1//UBE2H//XBP1//USP45//USP10//GPC1//RNF103//FBXL5//RAD23B//CLEC16A//SDCBP//SOCS4//UBE2V2//SUMO1//EXOSC8//EXOSC2//SIRT1//FBXL22//ARNTL//UBE2R2//RNF4//TOB1//BTG2//MSN
GO:0090287	regulation of cellular response to growth factor stimulus	Biological process	14	224	594	16672	1.75421	0.030051	1	1.52214	0.023569	ZEB1//ACVR2A//SDCBP//PEG10//SIRT1//RASL11B//MSX1//TOB1//TMEM204//PDCD6//NEDD4//GRB10//GPC1//ADAMTS3
GO:1903409	reactive oxygen species biosynthetic process	Biological process	7	84	594	16672	2.33895	0.0300865	1	1.52163	0.0117845	NQO1//RORA//KLRK1//DDAH1//ASS1//KLF4//RAB27A
GO:0010498	proteasomal protein catabolic process	Biological process	22	402	594	16672	1.53602	0.0311361	1	1.50674	0.037037	AMFR//RNF103//ANAPC7//PSMA6//CDC27//FBXL5//RAD23B//CLEC16A//SDCBP//SOCS4//UBE2V2//SUMO1//SIRT1//FBXL22//SPOPL//ARNTL//RLIM//UBE2R2//RNF4//SIAH1//UBE2H//XBP1
GO:0044711	single-organism biosynthetic process	Biological process	59	1298	594	16672	1.27579	0.0312139	1	1.50565	0.0993266	ASS1//NDST1//GLT8D2//DHRS9//GBE1//UGP2//B4GALT1//TKT//IMPA1//PGAM4//PPAT//ADM//ADK//GUCY2C//NPR2//PQLC3//ALG2//PIGA//DHFR//PRKAA2//XBP1//ETNK1//PIK3C2A//PIK3CA//PI4K2B//PLA2G5//HMGCS2//ACOT8//NADK2//PDSS1//CAP2//ACR//OPRM1//ASPA//SERINC1//RRM2B//PPCS//LCLAT1//MGST2//SPTSSA//CERS3//SGPP1//CERS5//AKAP6//SIRT1//MOCS2//PPIP5K1//ADAMTS3//CYGB//GRB2//TRPC1//QKI//C1QTNF3//SLC45A3//ALOXE3//SLC35B3//PAPSS…
GO:0010256	endomembrane system organization	Biological process	28	541	594	16672	1.45265	0.0313136	1	1.50427	0.047138	SEC23IP//HACE1//ARHGAP21//RAB2A//FAM109A//FAM109B//CHMP2B//NEK9//RAB27A//GOLGA7//RAB34//VAMP3//ATP1B1//WRB//UBL4A//EMP2//MYADM//FLOT2//PKP2//ROCK1//TSPAN14//RANGRF//RHOG//PID1//PDCD10//SUMO1//NUMB//STX3
GO:0065007	biological regulation	Biological process	423	11279	594	16672	1.05262	0.0316852	1	1.49914	0.712121	SMARCAD1//DHFR//HEXIM1//KLF12//DLX2//SIRT1//DNAJB5//HEYL//ATXN1L//MAF//MEF2A//MSX1//PAX4//RLIM//PKIA//RCOR3//MOSPD1//RELA//ZEB1//TCF21//BTG2//BHLHE41//ZKSCAN3//MTDH//KLF4//TCEAL1//SHC2//GDNF//GRB2//NDST1//MARK3//PSMA6//PTPRA//CAMK2G//MAP4K5//MAP3K2//NTRK1//MAPK14//GRM4//RGS4//PTBP1//WTAP//SNAP25//AKAP6//IGFBP3//IQGAP1//PELI1//FAM109A//FAM109B//CAMLG//TP53INP2//ARMS2//IL23R//VAMP3//TADA3//CTDSP2//…
GO:0090342	regulation of cell aging	Biological process	4	34	594	16672	3.30204	0.031754	1	1.4982	0.00673401	ARNTL//CDK6//SIRT1//ZKSCAN3
GO:0055088	lipid homeostasis	Biological process	9	123	594	16672	2.05371	0.0317817	1	1.49782	0.0151515	C1QTNF3//SIRT1//XBP1//MALL//PRKAA2//RORA//GCDH//PKP2//PNPLA2
GO:0048593	camera-type eye morphogenesis	Biological process	8	105	594	16672	2.13846	0.0338859	1	1.46998	0.013468	TDRD7//RS1//ZEB1//MAN2A1//PTN//JAG1//TSKU//PHACTR4
GO:0046209	nitric oxide metabolic process	Biological process	6	68	594	16672	2.47653	0.0338865	1	1.46997	0.010101	NQO1//RORA//KLRK1//DDAH1//ASS1//KLF4
GO:0001944	vasculature development	Biological process	30	593	594	16672	1.41993	0.0344231	1	1.46315	0.0505051	PDCD6//PDCD10//MAPK14//JAG1//ELK3//SIRT1//PIK3CA//C1GALT1//RORA//SAT1//XBP1//VEZF1//NRP1//WARS2//ADM//QKI//TMEM204//PTN//ROCK1//NDST1//EMP2//DDAH1//VASH2//MTDH//NEDD4//B4GALT1//PRCP//TCF21//PCSK5//KLF4
GO:0001885	endothelial cell development	Biological process	5	51	594	16672	2.7517	0.0345085	1	1.46207	0.00841751	MSN//RAP1B//MYADM//ROCK1//VEZF1
GO:0072665	protein localization to vacuole	Biological process	5	51	594	16672	2.7517	0.0345085	1	1.46207	0.00841751	NEDD4//BECN1//RNF128//NRP1//MSN
GO:0023052	signaling	Biological process	238	6076	594	16672	1.09941	0.0345996	1	1.46093	0.400673	SHC2//GDNF//GRB2//NDST1//MARK3//MEF2A//PSMA6//PTPRA//CAMK2G//MAP4K5//MAP3K2//NTRK1//MAPK14//GRM4//RGS4//VAMP3//CRHBP//RASD2//PRCP//KLRK1//RELA//ADM//IL11//CEACAM6//PCSK5//SIRPG//CXCL6//TAC1//NRP1//CXCL14//SPIN1//FERMT2//TMEM198//CPE//AMER2//DKK2//PRKAA2//AKT3//FAM13A//CAP2//SH2B2//KHDRBS1//CHRNG//CLDN3//ELK3//FCGR1A//SLC39A12//GABRB3//AMFR//DAPP1//GNGT1//HNRNPK//LANCL3//IMPA1//ITK//NR3C2//NTS//HP…
GO:0046834	lipid phosphorylation	Biological process	8	106	594	16672	2.11829	0.0355593	1	1.44905	0.013468	BPNT1//GRB2//IMPA1//LCK//PIK3C2A//PIK3CA//PI4K2B//CD19
GO:0044801	single-organism membrane fusion	Biological process	12	187	594	16672	1.80111	0.0358261	1	1.4458	0.020202	SYT9//VAMP3//ADAM2//PID1//VAT1//TBC1D15//TBC1D4//SNAP25//STX3//VASH2//CHMP2B//RAB34
GO:0022406	membrane docking	Biological process	6	69	594	16672	2.44064	0.0360422	1	1.44319	0.010101	VAMP3//SNAP25//STX3//MSN//ROCK1//CHP1
GO:0043412	macromolecule modification	Biological process	161	3985	594	16672	1.13396	0.0361271	1	1.44217	0.271044	SHC2//GDNF//GRB2//NDST1//MARK3//MEF2A//PSMA6//PTPRA//CAMK2G//MAP4K5//MAP3K2//NTRK1//MAPK14//GRM4//RGS4//HECTD2//AMFR//RLIM//SIAH1//UBE2V2//RNF11//SPOPL//NEDD4//ANAPC7//HACE1//KLHL8//RNF128//LNX1//CDC27//FKBP14//BCDIN3D//TADA3//CTDSP2//CHP1//IGFBP3//PID1//CTDSP1//MYADM//SIRT1//ACVR2A//EIF5A2//SOCS4//RAB40B//ASB15//ASB14//TRIM2//PELI3//DCAF12//FBXL5//FBXL22//IPP//LMO7//KLHL24//RNF4//RNF103//PJA2//C…
GO:0001568	blood vessel development	Biological process	29	572	594	16672	1.42299	0.0362444	1	1.44076	0.0488215	PDCD6//PDCD10//MAPK14//JAG1//ELK3//SIRT1//PIK3CA//C1GALT1//RORA//SAT1//XBP1//VEZF1//NRP1//WARS2//ADM//QKI//PTN//ROCK1//NDST1//EMP2//DDAH1//VASH2//MTDH//NEDD4//B4GALT1//PRCP//PCSK5//TCF21//KLF4
GO:0043279	response to alkaloid	Biological process	9	126	594	16672	2.00481	0.0362774	1	1.44036	0.0151515	CHRNG//OPRM1//TACR3//RELA//TAC1//CRHBP//MSX1//NTRK1//BCHE
GO:0051402	neuron apoptotic process	Biological process	13	209	594	16672	1.74582	0.0368731	1	1.43329	0.0218855	TRIM2//GRM4//NAE1//GABRB3//GDNF//NTRK1//PIK3CA//ROCK1//UBE2V2//BTG2//NRP1//NQO1//SIAH1
GO:0043523	regulation of neuron apoptotic process	Biological process	12	188	594	16672	1.79153	0.0370881	1	1.43077	0.020202	GABRB3//GDNF//NTRK1//PIK3CA//ROCK1//UBE2V2//BTG2//NRP1//NQO1//TRIM2//GRM4//NAE1
GO:0000466	maturation of 5.8S rRNA from tricistronic rRNA transcript (SSU-rRNA, 5.8S rRNA, LSU-rRNA)	Biological process	3	21	594	16672	4.00962	0.037134	1	1.43023	0.00505051	FCF1//EXOSC8//EXOSC2
GO:0009226	nucleotide-sugar biosynthetic process	Biological process	3	21	594	16672	4.00962	0.037134	1	1.43023	0.00505051	PGM3//UAP1//UGP2
GO:0042573	retinoic acid metabolic process	Biological process	3	21	594	16672	4.00962	0.037134	1	1.43023	0.00505051	DHRS9//CYP26B1//LRAT
GO:0048485	sympathetic nervous system development	Biological process	3	21	594	16672	4.00962	0.037134	1	1.43023	0.00505051	NRP1//GDNF//NTRK1
GO:0071310	cellular response to organic substance	Biological process	91	2134	594	16672	1.19687	0.03756	1	1.42527	0.153199	PRCP//PARP16//XBP1//FERMT2//FMOD//SH2B2//GRB2//PIK3C2A//PTPRA//GALNT3//HNRNPF//NDST1//PTBP1//IQGAP1//CRHBP//LANCL2//PELI3//ZEB1//CHAD//SOCS4//IL13RA2//RELA//LRRC4B//SESN1//ASS1//RRAGD//TOB1//ACVR2A//SDCBP//PEG10//SIRT1//RASL11B//MSX1//TADA3//GRIP1//RNF4//TMEM204//PDCD6//NEDD4//GRB10//AMFR//MAPK14//MTDH//PPAT//SP1//TBC1D4//PSMA6//PIK3CA//NRP1//PTN//RORA//CTDSP2//FKBP14//IL23R//IL1RAP//NTRK1//GPC1/…
GO:0007611	learning or memory	Biological process	13	210	594	16672	1.7375	0.038087	1	1.41922	0.0218855	SLC24A2//PTN//BCHE//KCNK10//TAC1//PJA2//SNAP25//BTG2//ADAM2//CRHBP//AMFR//LHX8//NTRK1
GO:0000462	maturation of SSU-rRNA from tricistronic rRNA transcript (SSU-rRNA, 5.8S rRNA, LSU-rRNA)	Biological process	4	36	594	16672	3.11859	0.0381677	1	1.4183	0.00673401	FCF1//NGDN//DIEXF//UTP18
GO:0061028	establishment of endothelial barrier	Biological process	4	36	594	16672	3.11859	0.0381677	1	1.4183	0.00673401	ROCK1//MSN//RAP1B//MYADM
GO:1901016	regulation of potassium ion transmembrane transporter activity	Biological process	4	36	594	16672	3.11859	0.0381677	1	1.4183	0.00673401	ATP1B1//SUMO1//AKAP6//NEDD4
GO:0072358	cardiovascular system development	Biological process	30	600	594	16672	1.40337	0.0392274	1	1.40641	0.0505051	PDCD6//PDCD10//MAPK14//JAG1//ELK3//SIRT1//PIK3CA//C1GALT1//RORA//SAT1//XBP1//VEZF1//NRP1//WARS2//ADM//QKI//TCF21//TMEM204//PTN//ROCK1//NDST1//EMP2//DDAH1//VASH2//MTDH//NEDD4//B4GALT1//PRCP//PCSK5//KLF4
GO:0006022	aminoglycan metabolic process	Biological process	11	169	594	16672	1.82687	0.0396952	1	1.40126	0.0185185	GPC6//GPC1//NDST1//HS3ST3B1//CTBS//FMOD//B4GALT1//B3GNT7//GXYLT1//CHSY1//CHP1
GO:0090398	cellular senescence	Biological process	5	53	594	16672	2.64786	0.0398166	1	1.39994	0.00841751	MAPK14//SIRT1//ARNTL//CDK6//ZKSCAN3
GO:0043434	response to peptide hormone	Biological process	21	390	594	16672	1.51132	0.0400992	1	1.39686	0.0353535	SH2B2//GRB2//PIK3C2A//PTPRA//ADM//SIRT1//RELA//PPAT//SP1//XBP1//TBC1D4//PIK3CA//GRB10//PID1//ASS1//PRKAR2A//CRHBP//RAP1B//IQGAP1//BTG2//EIF2B2
GO:2001057	reactive nitrogen species metabolic process	Biological process	6	71	594	16672	2.37189	0.0406129	1	1.39134	0.010101	NQO1//RORA//KLRK1//DDAH1//ASS1//KLF4
GO:0009101	glycoprotein biosynthetic process	Biological process	19	345	594	16672	1.54574	0.040739	1	1.38999	0.0319865	PARP4//PARP16//B3GALNT2//B4GALT1//PGM3//MAGT1//MAN2A1//POMGNT1//NDST1//HS3ST3B1//GALNT3//GXYLT1//C1GALT1//B3GNT7//CHSY1//ALG2//ITM2B//ACOT8//CHP1
GO:0010646	regulation of cell communication	Biological process	121	2933	594	16672	1.15791	0.0413921	1	1.38308	0.203704	MAP4K5//MAP3K2//NTRK1//MAPK14//SHC2//GRM4//RGS4//ADM//PRCP//SOCS4//MAP3K9//SYT9//ARNTL//SLC16A1//SNAP25//KCTD16//GIT2//RORA//LANCL2//TOB1//SH2B2//KHDRBS1//GRB2//CNTNAP1//IGFBP3//RGS21//IL23R//AKAP6//PJA2//PELI3//INHBC//SDCBP//ACVR2A//LCK//PIK3CA//CD19//KLF4//SIRT1//NEDD4//BECN1//RS1//ZEB1//GNGT1//TMEM237//SPIN1//TSKU//GRB10//PEG10//RASL11B//MSX1//TMEM204//PDCD6//PRKAA2//RRAGD//CYTH1//TAC1//PDCD10…
GO:0045646	regulation of erythrocyte differentiation	Biological process	4	37	594	16672	3.03431	0.0416323	1	1.38057	0.00673401	MAPK14//SMAP1//ACVR2A//CDK6
GO:0032069	regulation of nuclease activity	Biological process	3	22	594	16672	3.82736	0.0418924	1	1.37786	0.00505051	PARP16//SIRT1//ABCE1
GO:0032878	regulation of establishment or maintenance of cell polarity	Biological process	3	22	594	16672	3.82736	0.0418924	1	1.37786	0.00505051	FLOT2//RAP1B//ROCK1
GO:0071230	cellular response to amino acid stimulus	Biological process	5	54	594	16672	2.59883	0.0426465	1	1.37012	0.00841751	SESN1//ASS1//RRAGD//ZEB1//XBP1
GO:0003158	endothelium development	Biological process	8	110	594	16672	2.04126	0.0428081	1	1.36847	0.013468	VEZF1//JAG1//PTN//MSN//RAP1B//MYADM//NRP1//ROCK1
GO:0032006	regulation of TOR signaling	Biological process	6	72	594	16672	2.33895	0.0430293	1	1.36624	0.010101	PDCD6//SIRT1//ARNTL//PRKAA2//RRAGD//SESN1
GO:0048259	regulation of receptor-mediated endocytosis	Biological process	6	72	594	16672	2.33895	0.0430293	1	1.36624	0.010101	SDCBP//RAB21//HNRNPK//PICALM//SMAP1//DNAJC6
GO:0032868	response to insulin	Biological process	14	236	594	16672	1.66501	0.0435898	1	1.36062	0.023569	SH2B2//GRB2//PIK3C2A//PTPRA//PPAT//SP1//XBP1//TBC1D4//PIK3CA//GRB10//PID1//RELA//SIRT1//ADM
GO:0098900	regulation of action potential	Biological process	4	38	594	16672	2.95446	0.0452688	1	1.3442	0.00673401	SUMO1//TAC1//PKP2//RANGRF
GO:0072332	intrinsic apoptotic signaling pathway by p53 class mediator	Biological process	6	73	594	16672	2.3069	0.0455342	1	1.34166	0.010101	SIRT1//TMEM109//HNRNPK//RRM2B//MSX1//ZMAT1
GO:0051148	negative regulation of muscle cell differentiation	Biological process	5	55	594	16672	2.55158	0.0455944	1	1.34109	0.00841751	XBP1//BHLHE41//CXCL14//MSX1//PTBP1
GO:0031647	regulation of protein stability	Biological process	13	216	594	16672	1.68924	0.0459713	1	1.33751	0.0218855	PIM2//PDCD10//CHP1//FLOT2//MSX1//ATP1B1//GOLGA7//SUMO1//SIRT1//SIAH1//XBP1//TADA3//RNF128
GO:0006024	glycosaminoglycan biosynthetic process	Biological process	8	112	594	16672	2.00481	0.0467737	1	1.33	0.013468	FMOD//B4GALT1//B3GNT7//CHSY1//NDST1//GPC6//GPC1//HS3ST3B1
GO:0010613	positive regulation of cardiac muscle hypertrophy	Biological process	3	23	594	16672	3.66096	0.0469408	1	1.32845	0.00505051	AKAP6//MTPN//MEF2A
GO:0014742	positive regulation of muscle hypertrophy	Biological process	3	23	594	16672	3.66096	0.0469408	1	1.32845	0.00505051	MTPN//MEF2A//AKAP6
GO:0045648	positive regulation of erythrocyte differentiation	Biological process	3	23	594	16672	3.66096	0.0469408	1	1.32845	0.00505051	MAPK14//SMAP1//ACVR2A
GO:0060765	regulation of androgen receptor signaling pathway	Biological process	3	23	594	16672	3.66096	0.0469408	1	1.32845	0.00505051	SIRT1//HEYL//TCF21
GO:0001765	membrane raft assembly	Biological process	2	10	594	16672	5.61347	0.0471789	1	1.32625	0.003367	EMP2//FLOT2
GO:0007168	receptor guanylyl cyclase signaling pathway	Biological process	2	10	594	16672	5.61347	0.0471789	1	1.32625	0.003367	GUCY2C//NPR2
GO:0032060	bleb assembly	Biological process	2	10	594	16672	5.61347	0.0471789	1	1.32625	0.003367	EMP2//ROCK1
GO:0048149	behavioral response to ethanol	Biological process	2	10	594	16672	5.61347	0.0471789	1	1.32625	0.003367	CRHBP//OPRM1
GO:0070341	fat cell proliferation	Biological process	2	10	594	16672	5.61347	0.0471789	1	1.32625	0.003367	E2F3//PID1
GO:0070344	regulation of fat cell proliferation	Biological process	2	10	594	16672	5.61347	0.0471789	1	1.32625	0.003367	E2F3//PID1
GO:0070857	regulation of bile acid biosynthetic process	Biological process	2	10	594	16672	5.61347	0.0471789	1	1.32625	0.003367	STARD4//SIRT1
GO:2001044	regulation of integrin-mediated signaling pathway	Biological process	2	10	594	16672	5.61347	0.0471789	1	1.32625	0.003367	PHACTR4//EMP2
GO:0007009	plasma membrane organization	Biological process	15	261	594	16672	1.61307	0.0474063	1	1.32416	0.0252525	GOLGA7//RAB34//VAMP3//ATP1B1//EMP2//MYADM//FLOT2//PKP2//ROCK1//TSPAN14//RANGRF//RHOG//PID1//NUMB//STX3
GO:0010506	regulation of autophagy	Biological process	15	261	594	16672	1.61307	0.0474063	1	1.32416	0.0252525	ZKSCAN3//PIM2//PRKAA2//TP53INP2//BECN1//MTDH//SIRT1//PAFAH1B2//VPS26B//NEDD4//CLEC16A//NRBF2//RRAGD//XBP1//USP10
GO:0043200	response to amino acid	Biological process	7	93	594	16672	2.1126	0.0481262	1	1.31762	0.0117845	SESN1//ASS1//RRAGD//ZEB1//XBP1//PTN//RELA
GO:0050789	regulation of biological process	Biological process	399	10652	594	16672	1.05134	0.0486201	1	1.31318	0.671717	SMARCAD1//DHFR//HEXIM1//KLF12//DLX2//SIRT1//DNAJB5//HEYL//ATXN1L//MAF//MEF2A//MSX1//PAX4//RLIM//PKIA//RCOR3//MOSPD1//RELA//ZEB1//TCF21//BTG2//BHLHE41//ZKSCAN3//MTDH//KLF4//TCEAL1//SHC2//GDNF//GRB2//NDST1//MARK3//PSMA6//PTPRA//CAMK2G//MAP4K5//MAP3K2//NTRK1//MAPK14//GRM4//RGS4//PTBP1//WTAP//IGFBP3//IQGAP1//PELI1//FAM109A//FAM109B//CAMLG//IL23R//VAMP3//TADA3//CTDSP2//CHP1//PID1//CTDSP1//MYADM//ACVR2…
GO:1901135	carbohydrate derivative metabolic process	Biological process	54	1207	594	16672	1.25571	0.0487344	1	1.31216	0.0909091	UGP2//GPC6//GPC1//NDST1//HS3ST3B1//CTBS//PGM3//UAP1//PGAM4//TKT//ADM//ADK//GUCY2C//NPR2//PPAT//PDE7A//PARP4//PARP16//B3GALNT2//B4GALT1//MAGT1//PQLC3//ALG2//MAN2A1//POMGNT1//PIGA//KDELC2//GLTP//CAP2//ACR//OPRM1//RRM2B//PPCS//GALNT3//GXYLT1//C1GALT1//B3GNT7//FMOD//CHSY1//CHP1//AKAP6//MOCS2//ITM2B//ACOT8//PRKAA2//ATP1B1//NUDT18//RORA//ENPP4//BPNT1//SULT1E1//SLC35B3//PAPSS2//PID1
GO:0006023	aminoglycan biosynthetic process	Biological process	8	113	594	16672	1.98707	0.0488435	1	1.31119	0.013468	GPC6//GPC1//NDST1//HS3ST3B1//FMOD//B4GALT1//B3GNT7//CHSY1
GO:0055076	transition metal ion homeostasis	Biological process	8	113	594	16672	1.98707	0.0488435	1	1.31119	0.013468	SLC31A2//HMOX2//CYBRD1//SLC39A12//LCK//FBXL5//SLC25A28//PICALM
GO:0003197	endocardial cushion development	Biological process	4	39	594	16672	2.8787	0.049077	1	1.30912	0.00673401	HEYL//MSX1//JAG1//NEDD4
GO:0030199	collagen fibril organization	Biological process	4	39	594	16672	2.8787	0.049077	1	1.30912	0.00673401	DPT//FMOD//P4HA1//ADAMTS3
GO:0005737	cytoplasm	Cellular component	419	10548	633	17942	1.12593	5.9197e-05	0.0354619	4.2277	0.661927	EXOSC8//EXOSC2//FAM13A//G3BP1//CDK6//BPNT1//SH2B2//POLR3G//KHDRBS1//CETN2//MAP3K2//YWHAQ//FERMT2//DNAJB4//SEC23IP//PDCD10//CHP1//USP18//VPS26B//CYGB//ADK//MTPN//CRYAB//MAPK14//HECTD2//FAM109A//FAM109B//KCTD7//DFFA//DHFR//NQO1//EIF1AX//EIF4E//APLF//EMP2//CDK19//GRIP1//DDAH1//PELI3//SHC2//DNAJB5//CHMP2B//GBE1//TPK1//DAPP1//SESN1//GRB2//GRB10//IMPA1//ITK//RHOG//LCK//MARK3//MOCS2//PGAM4//ASPA//ASS1//…
GO:0044444	cytoplasmic part	Cellular component	326	7919	633	17942	1.16685	9.02338e-05	0.0354619	4.04463	0.515008	EXOSC8//EXOSC2//BECN1//ACOT8//YWHAQ//ANXA10//CKMT2//FAM210A//NADK2//STARD4//CRAT//CRYAB//MAPK14//TMEM65//PPTC7//ELK3//ALDH1B1//SIRT1//DDAH1//CHMP2B//GCDH//HMGCS2//ARMS2//SMIM4//P4HA1//RRM2B//TIMMDC1//NDFIP2//ARMC1//ABCE1//PDF//TBC1D15//SLC16A1//TAT//FAM72A//ECHDC3//SMDT1//MTFR1//STX3//FAM13A//G3BP1//CDK6//BPNT1//SH2B2//POLR3G//KHDRBS1//CETN2//MAP3K2//FERMT2//DNAJB4//SEC23IP//PDCD10//CHP1//USP18//…
GO:0005622	intracellular	Cellular component	525	13930	633	17942	1.06826	0.000487799	0.0952281	3.31176	0.829384	TADA3//B4GALT1//SEC23IP//PDCD10//CHP1//B3GALNT2//SLC16A13//EMP2//CHSY1//GALNT3//GXYLT1//NDST1//MAN2A1//SLC35B3//NDFIP2//SLC35A5//PPP6C//POMGNT1//C1GALT1//HACE1//ARHGAP21//RAB2A//RAB6A//ROCK1//MALL//CYTH1//B3GNT7//MMGT1//ITM2B//PJA2//HS3ST3B1//ASB15//ASB14//FBXL5//RNF11//LMO7//NEDD4//PPP2R5E//EXOSC8//EXOSC2//RPL15//SMARCE1//KIF18B//LCK//GNGT1//GNA14//CDK6//CKS1B//BECN1//PSMA6//PSMG2//RAD23B//PIGA/…
GO:0044424	intracellular part	Cellular component	514	13592	633	17942	1.07188	0.000506263	0.0952281	3.29562	0.812006	ASB15//ASB14//FBXL5//RNF11//LMO7//NEDD4//PPP2R5E//EXOSC8//EXOSC2//GNGT1//GNA14//CDK6//CKS1B//PSMA6//PSMG2//RAD23B//G3BP1//PARP4//AKT3//PDCD6//HIPK3//TOB1//BPNT1//SH2B2//HEXIM1//MAP3K2//YWHAQ//FERMT2//CHAD//GTF2A1L//PIM2//DNAJB4//MAP4K5//SEC23IP//PDCD10//CHP1//KLF12//TWIST2//SDR9C7//SOCS4//ARL8A//ADK//ZFP42//ADM//STXBP5//CRYAB//MAPK14//HECTD2//BCDIN3D//KIF18B//DFFA//NQO1//E2F3//EIF4E//ELF2//EMP2//…
GO:0033391	chromatoid body	Cellular component	4	12	633	17942	9.44813	0.000605777	0.0952281	3.21769	0.00631912	EIF4E//TDRD6//TDRD7//ARNTL
GO:0032590	dendrite membrane	Cellular component	4	18	633	17942	6.29875	0.00316395	0.338499	2.49977	0.00631912	DDN//GABRG2//OPRM1//TACR3
GO:0012505	endomembrane system	Cellular component	162	3787	633	17942	1.21251	0.00333606	0.338499	2.47677	0.255924	PDCD6//UPK1A//SEC23IP//CHP1//CRAT//B3GALNT2//KCNG3//CERS3//ATP10B//GRIP1//SLC35D3//CERKL//KTN1//MGST2//ASS1//OPRM1//P4HA1//NDFIP2//PARP16//HACE1//PTN//TOR3A//STIM1//TPD52//XBP1//RNF103//RNF128//CAMLG//PEX3//BECN1//CERS5//MTDH//PGRMC2//RAB40B//SIRT1//ANXA11//AKAP6//SNX18//VPS26B//CLVS2//RAB21//FLOT2//CHMP2B//GPC1//GRB2//NTRK1//CD164//AKT3//SCAMP2//FAM3C//PDCD10//CPE//CRYAB//SLC16A13//EMP2//GALNT3/…
GO:0044431	Golgi apparatus part	Cellular component	47	891	633	17942	1.49516	0.00392066	0.338499	2.40664	0.0742496	SEC23IP//PDCD10//CHP1//B3GALNT2//SLC16A13//EMP2//CHSY1//GALNT3//B4GALT1//GXYLT1//NDST1//MAN2A1//SLC35B3//NDFIP2//SLC35A5//PPP6C//POMGNT1//C1GALT1//HACE1//ARHGAP21//RAB2A//RAB6A//ROCK1//MALL//CYTH1//B3GNT7//MMGT1//ITM2B//PJA2//HS3ST3B1//GPC6//FMOD//GPC1//MMP16//PCSK5//ACR//GOLGA7//RAB21//SCAMP2//CLVS2//CALN1//VAMP3//RAB34//FAM109A//FAM109B//SNAP25//BECN1
GO:0043227	membrane-bounded organelle	Cellular component	453	11961	633	17942	1.07349	0.00404726	0.338499	2.39284	0.71564	SCAMP2//SNX18//ELK3//ALDH1B1//ARNTL//MGST2//NOVA1//P4HA1//NDFIP2//SAYSD1//EIF5A2//FAM72A//UGT2B7//VEZF1//APOL4//PEX3//VAMP3//ITM2B//SETDB1//DHRS9//CYP2U1//CYP26B1//FLOT2//MSN//PIK3C2A//SNAP25//TKT//PICALM//RAB34//DNAJC6//ACOT8//YWHAQ//ANXA10//CKMT2//FAM210A//NADK2//STARD4//CRAT//CRYAB//MAPK14//TMEM65//PPTC7//SIRT1//DDAH1//CHMP2B//GCDH//HMGCS2//ARMS2//SMIM4//RRM2B//TIMMDC1//ARMC1//ABCE1//PDF//TBC1…
GO:0031982	vesicle	Cellular component	157	3687	633	17942	1.20696	0.00471001	0.338499	2.32698	0.248025	RAB21//GRB2//SLC39A12//ATP1B1//SDCBP//SNX18//TMEM198//STARD4//GRIP1//NRBF2//CHIC1//MALL//ARL14//ANP32E//BECN1//PDCD6//SCAMP2//CRISP3//BPNT1//FAM3C//VAT1//YWHAQ//UPK1A//DNAJB4//PDCD10//CHP1//C1QTNF3//ARL8A//CPE//MTPN//CLDN3//CRYAB//PARP4//MAPK14//CTBS//IGSF11//NQO1//DNASE2//DPT//EIF4E//EPB41L2//MRAS//ENPP4//FLOT2//ANGPTL2//DDAH1//GALNT3//CHMP2B//GATM//GBE1//PCOLCE2//B4GALT1//RNF11//GPC1//ANXA11//H…
GO:0005942	phosphatidylinositol 3-kinase complex	Cellular component	4	20	633	17942	5.66888	0.00473726	0.338499	2.32447	0.00631912	NRBF2//BECN1//PIK3CA//PIK3C2A
GO:0031988	membrane-bounded vesicle	Cellular component	150	3550	633	17942	1.19765	0.00776293	0.430681	2.10997	0.236967	SNX18//TMEM198//STARD4//GRIP1//NRBF2//CHIC1//MALL//ARL14//ANP32E//BECN1//PDCD6//SCAMP2//CRISP3//BPNT1//FAM3C//VAT1//YWHAQ//UPK1A//DNAJB4//PDCD10//CHP1//C1QTNF3//ARL8A//CPE//MTPN//CLDN3//CRYAB//PARP4//MAPK14//CTBS//IGSF11//NQO1//DNASE2//DPT//EIF4E//EPB41L2//MRAS//ENPP4//RAB21//FLOT2//ANGPTL2//DDAH1//GALNT3//CHMP2B//GATM//GBE1//PCOLCE2//B4GALT1//RNF11//GPC1//GRB2//ANXA11//HNRNPK//HPCAL1//MYLK4//IGF…
GO:1990234	transferase complex	Cellular component	38	715	633	17942	1.50642	0.00802984	0.430681	2.09529	0.0600316	ASB15//ASB14//FBXL5//RNF11//LMO7//NEDD4//GOLGA7//PGGT1B//MAGT1//RBBP5//WTAP//UBE2V2//SIRT1//PIK3C2A//PIK3CA//ANAPC7//CDC27//CKS1B//FBXL22//SPOPL//IPP//KLHL24//KLHL8//RNF4//DCAF12//SPTSSA//BECN1//NRBF2//NAA11//PRKAA2//PRKAR2A//CDK6//TADA3//AMFR//POLR3G//RPRD1B//GTF2A1L//PDSS1
GO:0030136	clathrin-coated vesicle	Cellular component	12	154	633	17942	2.20865	0.00849659	0.430681	2.07076	0.0189573	VAMP3//RAB27A//CLVS2//FCGR1A//PICALM//SNX18//FAM109A//FAM109B//PIK3C2A//GPR107//MALL//NUMB
GO:0005789	endoplasmic reticulum membrane	Cellular component	49	985	633	17942	1.41003	0.00965186	0.430681	2.01539	0.0774092	MAGT1//DHRS9//AMFR//SLC35B3//STIM1//TMEM109//CAMK2G//AKAP6//SPTSSA//MMGT1//PDCD6//CYP2U1//ANTXR2//TRAM1L1//VMA21//CERS3//RAB21//DDN//ATP10B//LCLAT1//GUCY2C//HMOX2//KTN1//RHOG//MGST2//NR3C2//PIGA//PARP16//FKBP14//CYP26B1//EIF5A2//PNPLA2//SERINC1//RAB2A//RAB6A//SDCBP//UGT2B7//WRB//XBP1//RNF103//ERMP1//SGPP1//MFSD2A//ALG2//BECN1//CERS5//MTDH//LRAT//PJA2
GO:0005783	endoplasmic reticulum	Cellular component	75	1627	633	17942	1.30659	0.00979074	0.430681	2.00918	0.118483	KDELC2//P4HA1//CERCAM//FKBP14//TXNDC16//BCHE//TOR3A//TRAM1L1//RANGRF//MPZ//LRAT//AKAP6//PARP16//STIM1//TMEM109//CAMK2G//AMFR//PIGA//PDCD6//DHRS9//CYP2U1//ANTXR2//VMA21//CERS3//RAB21//DDN//ATP10B//LCLAT1//GUCY2C//HMOX2//KTN1//RHOG//MGST2//NR3C2//CYP26B1//EIF5A2//PNPLA2//SERINC1//RAB2A//RAB6A//SDCBP//UGT2B7//WRB//XBP1//RNF103//ERMP1//SGPP1//MFSD2A//ALG2//BECN1//CERS5//MTDH//PJA2//MAGT1//SPTSSA//SLC…
GO:0000139	Golgi membrane	Cellular component	36	684	633	17942	1.49181	0.0111943	0.430681	1.951	0.056872	SLC35B3//GOLGA7//CHSY1//RAB21//GALNT3//B4GALT1//HACE1//SCAMP2//CLVS2//RAB6A//CALN1//VAMP3//SEC23IP//PDCD10//CHP1//B3GALNT2//SLC16A13//EMP2//GXYLT1//NDST1//MAN2A1//NDFIP2//SLC35A5//PPP6C//POMGNT1//C1GALT1//ARHGAP21//RAB2A//ROCK1//MALL//CYTH1//B3GNT7//MMGT1//ITM2B//PJA2//HS3ST3B1
GO:0005794	Golgi apparatus	Cellular component	67	1439	633	17942	1.31972	0.0116688	0.430681	1.93297	0.105845	GOLGA7//RAB34//CLVS2//FAM109A//FAM109B//RAB21//RAB6A//SNAP25//BECN1//B4GALT1//SEC23IP//PDCD10//CHP1//B3GALNT2//SLC16A13//EMP2//CHSY1//GALNT3//GXYLT1//NDST1//MAN2A1//SLC35B3//NDFIP2//SLC35A5//PPP6C//POMGNT1//C1GALT1//HACE1//ARHGAP21//RAB2A//ROCK1//MALL//CYTH1//B3GNT7//MMGT1//ITM2B//PJA2//HS3ST3B1//GPC6//FMOD//GPC1//MMP16//PCSK5//ACR//SCAMP2//CALN1//VAMP3//AKT3//FAM3C//CPE//CRYAB//HSPB8//GRB2//CERK…
GO:0042581	specific granule	Cellular component	3	14	633	17942	6.0738	0.0118947	0.430681	1.92465	0.00473934	CRISP3//ANXA11//STX3
GO:0030427	site of polarized growth	Cellular component	11	142	633	17942	2.19569	0.0119522	0.430681	1.92255	0.0173776	AMFR//PTBP2//SNAP25//STX3//TRPC5//STMN4//IQGAP1//NRP1//COBL//L1CAM//TRPM1
GO:0042175	nuclear outer membrane-endoplasmic reticulum membrane network	Cellular component	49	1004	633	17942	1.38334	0.0134202	0.430681	1.87224	0.0774092	TMEM109//PDCD6//DHRS9//CYP2U1//ANTXR2//TRAM1L1//VMA21//CERS3//RAB21//DDN//ATP10B//LCLAT1//AMFR//GUCY2C//HMOX2//KTN1//RHOG//MGST2//NR3C2//PIGA//PARP16//FKBP14//CYP26B1//EIF5A2//PNPLA2//SERINC1//RAB2A//RAB6A//SDCBP//STIM1//UGT2B7//WRB//XBP1//RNF103//ERMP1//SGPP1//MFSD2A//ALG2//BECN1//CERS5//MTDH//LRAT//PJA2//AKAP6//CAMK2G//MAGT1//SLC35B3//SPTSSA//MMGT1
GO:0043226	organelle	Cellular component	479	12881	633	17942	1.05403	0.0143583	0.430681	1.8429	0.756714	IQCE//SCAMP2//SNX18//ELK3//ALDH1B1//ARNTL//MGST2//NOVA1//P4HA1//NDFIP2//SAYSD1//EIF5A2//FAM72A//UGT2B7//VEZF1//APOL4//PEX3//VAMP3//ITM2B//SETDB1//FLOT2//MSN//PIK3C2A//SNAP25//TKT//PICALM//RAB34//DNAJC6//SLC39A12//ATP1B1//SDCBP//ACOT8//YWHAQ//ANXA10//CKMT2//FAM210A//NADK2//STARD4//CRAT//CRYAB//MAPK14//TMEM65//PPTC7//SIRT1//DDAH1//CHMP2B//GCDH//HMGCS2//ARMS2//SMIM4//RRM2B//TIMMDC1//ARMC1//ABCE1//PD…
GO:0044432	endoplasmic reticulum part	Cellular component	55	1163	633	17942	1.34045	0.016217	0.430681	1.79003	0.0868878	PIGA//KDELC2//P4HA1//CERCAM//FKBP14//TXNDC16//BCHE//TOR3A//PDCD6//DHRS9//CYP2U1//ANTXR2//TRAM1L1//VMA21//CERS3//RAB21//DDN//ATP10B//LCLAT1//AMFR//GUCY2C//HMOX2//KTN1//RHOG//MGST2//NR3C2//PARP16//CYP26B1//EIF5A2//PNPLA2//SERINC1//RAB2A//RAB6A//SDCBP//STIM1//UGT2B7//WRB//XBP1//RNF103//ERMP1//SGPP1//MFSD2A//ALG2//BECN1//CERS5//MTDH//LRAT//PJA2//MAGT1//MMGT1//TMEM109//CAMK2G//SPTSSA//SLC35B3//AKAP6
GO:1903561	extracellular vesicle	Cellular component	118	2779	633	17942	1.20354	0.0163594	0.430681	1.78623	0.186414	PDCD6//SCAMP2//CRISP3//BPNT1//FAM3C//VAT1//YWHAQ//UPK1A//DNAJB4//PDCD10//SNX18//CHP1//C1QTNF3//ARL8A//CPE//MTPN//CLDN3//CRYAB//PARP4//MAPK14//CTBS//IGSF11//NQO1//DNASE2//DPT//EIF4E//EPB41L2//MRAS//ENPP4//RAB21//FLOT2//ANGPTL2//DDAH1//GALNT3//CHMP2B//GATM//GBE1//PCOLCE2//B4GALT1//RNF11//GPC1//GRB2//ANXA11//HNRNPK//HPCAL1//MYLK4//IGFBP3//IMPA1//INHBC//KRT10//KRT31//HRNR//RHOG//LCK//LIPA//MAN2A1//MA…
GO:0043230	extracellular organelle	Cellular component	118	2780	633	17942	1.20311	0.0165257	0.430681	1.78184	0.186414	SLC39A12//ATP1B1//SDCBP//PDCD6//SCAMP2//CRISP3//BPNT1//FAM3C//VAT1//YWHAQ//UPK1A//DNAJB4//PDCD10//SNX18//CHP1//C1QTNF3//ARL8A//CPE//MTPN//CLDN3//CRYAB//PARP4//MAPK14//CTBS//IGSF11//NQO1//DNASE2//DPT//EIF4E//EPB41L2//MRAS//ENPP4//RAB21//FLOT2//ANGPTL2//DDAH1//GALNT3//CHMP2B//GATM//GBE1//PCOLCE2//B4GALT1//RNF11//GPC1//GRB2//ANXA11//HNRNPK//HPCAL1//MYLK4//IGFBP3//IMPA1//INHBC//KRT10//KRT31//HRNR//RH…
GO:0030864	cortical actin cytoskeleton	Cellular component	6	59	633	17942	2.88248	0.0174201	0.430681	1.75895	0.00947867	EPB41L2//CAP2//FLOT2//LANCL2//SHROOM4//MYADM
GO:0070062	extracellular exosome	Cellular component	117	2765	633	17942	1.19938	0.0185112	0.430681	1.73257	0.184834	PDCD6//SCAMP2//CRISP3//BPNT1//FAM3C//VAT1//YWHAQ//UPK1A//DNAJB4//PDCD10//SNX18//CHP1//C1QTNF3//ARL8A//CPE//MTPN//CLDN3//CRYAB//PARP4//MAPK14//CTBS//IGSF11//NQO1//DNASE2//DPT//EIF4E//EPB41L2//MRAS//ENPP4//RAB21//FLOT2//ANGPTL2//DDAH1//GALNT3//CHMP2B//GATM//GBE1//PCOLCE2//B4GALT1//RNF11//GPC1//GRB2//ANXA11//HNRNPK//HPCAL1//MYLK4//IGFBP3//IMPA1//INHBC//KRT10//KRT31//HRNR//RHOG//LCK//LIPA//MAN2A1//MA…
GO:0019898	extrinsic component of membrane	Cellular component	16	254	633	17942	1.78547	0.0185311	0.430681	1.7321	0.0252765	PIK3C2A//PIK3CA//RS1//NUMB//FERMT2//SNX18//ITK//LCK//IQGAP1//CYTH1//GNGT1//GNA14//BECN1//NRBF2//EPB41L2//MSN
GO:0042734	presynaptic membrane	Cellular component	6	60	633	17942	2.83444	0.0187974	0.430681	1.7259	0.00947867	GRM4//KCTD16//SNAP25//STX3//PICALM//LRRC4B
GO:0044291	cell-cell contact zone	Cellular component	6	60	633	17942	2.83444	0.0187974	0.430681	1.7259	0.00947867	TMEM65//RANGRF//ATP1B1//PKP2//AKAP6//FLOT2
GO:0005925	focal adhesion	Cellular component	22	388	633	17942	1.60716	0.0200731	0.430681	1.69739	0.0347551	G3BP1//YWHAQ//FERMT2//CHP1//EPB41L2//RAB21//FLOT2//HNRNPK//L1CAM//RHOG//LMO7//LPP//MSN//OPRM1//PRKAR2A//PTPN12//SDCBP//PPFIBP1//NUMB//IQGAP1//NRP1//GIT2
GO:0031234	extrinsic component of cytoplasmic side of plasma membrane	Cellular component	8	96	633	17942	2.36203	0.0201287	0.430681	1.69618	0.0126382	GNGT1//GNA14//FERMT2//SNX18//ITK//LCK//IQGAP1//CYTH1
GO:0005685	U1 snRNP	Cellular component	3	17	633	17942	5.00195	0.0205473	0.430681	1.68725	0.00473934	LUC7L3//SNRPF//SNRPN
GO:0005892	acetylcholine-gated channel complex	Cellular component	3	17	633	17942	5.00195	0.0205473	0.430681	1.68725	0.00473934	CHRNG//STXBP5//CHRNA10
GO:0016327	apicolateral plasma membrane	Cellular component	3	17	633	17942	5.00195	0.0205473	0.430681	1.68725	0.00473934	CLDN3//CLDN7//NEDD4
GO:0009898	cytoplasmic side of plasma membrane	Cellular component	11	154	633	17942	2.0246	0.0207323	0.430681	1.68335	0.0173776	FERMT2//SNX18//ITK//LCK//IQGAP1//CYTH1//GNGT1//GNA14//RAB21//SHROOM4//PTPN4
GO:0031410	cytoplasmic vesicle	Cellular component	58	1255	633	17942	1.30994	0.020916	0.430681	1.67952	0.0916272	SNX18//TMEM198//STARD4//GRIP1//NRBF2//CHIC1//MALL//ARL14//ANP32E//BECN1//ACR//SCAMP2//CHP1//NTS//VAMP3//FLOT2//SEC23IP//STXBP5//SNAP25//STX3//CTTNBP2//RAB6A//SYT9//RAB27A//ANXA11//RAB34//CPE//CRHBP//PCSK5//CLVS2//FAM109A//FAM109B//PIK3C2A//GPR107//NUMB//RAB2A//SDCBP//SPINK13//CRISP3//ITM2B//CAMK2G//YWHAQ//RAB21//ATP10B//SAYSD1//ARHGAP21//TBC1D4//FAM3C//FCGR1A//ATG5//PICALM//VMA21//PDCD6//EMP2//GR…
GO:0097708	intracellular vesicle	Cellular component	58	1257	633	17942	1.30786	0.0215125	0.430681	1.66731	0.0916272	PDCD6//EMP2//FLOT2//GRM4//NTRK1//TP53INP2//RAB6A//NRP1//SNX18//TMEM198//STARD4//GRIP1//NRBF2//CHIC1//MALL//ARL14//ANP32E//BECN1//ACR//SEC23IP//SCAMP2//CHP1//NTS//VAMP3//STXBP5//CPE//CRHBP//PCSK5//RAB27A//CLVS2//FAM109A//FAM109B//PIK3C2A//GPR107//NUMB//ANXA11//RAB2A//SDCBP//STX3//RAB34//SYT9//SNAP25//CTTNBP2//SPINK13//CRISP3//ITM2B//CAMK2G//YWHAQ//RAB21//ATP10B//SAYSD1//ARHGAP21//TBC1D4//FAM3C//FC…
GO:0005924	cell-substrate adherens junction	Cellular component	22	391	633	17942	1.59483	0.0216844	0.430681	1.66385	0.0347551	G3BP1//YWHAQ//FERMT2//CHP1//EPB41L2//RAB21//FLOT2//HNRNPK//L1CAM//RHOG//LMO7//LPP//MSN//OPRM1//PRKAR2A//PTPN12//SDCBP//PPFIBP1//NUMB//IQGAP1//NRP1//GIT2
GO:0019897	extrinsic component of plasma membrane	Cellular component	10	136	633	17942	2.08415	0.022357	0.430681	1.65059	0.0157978	FERMT2//SNX18//ITK//LCK//IQGAP1//CYTH1//GNGT1//GNA14//RS1//NUMB
GO:0030426	growth cone	Cellular component	10	137	633	17942	2.06893	0.0233868	0.430681	1.63103	0.0157978	COBL//L1CAM//AMFR//PTBP2//SNAP25//STX3//TRPC5//STMN4//IQGAP1//NRP1
GO:0030055	cell-substrate junction	Cellular component	22	395	633	17942	1.57867	0.0239867	0.430681	1.62003	0.0347551	G3BP1//YWHAQ//FERMT2//CHP1//EPB41L2//RAB21//FLOT2//HNRNPK//L1CAM//RHOG//LMO7//LPP//MSN//OPRM1//PRKAR2A//PTPN12//SDCBP//PPFIBP1//NUMB//IQGAP1//NRP1//GIT2
GO:0031984	organelle subcompartment	Cellular component	18	306	633	17942	1.66732	0.0242364	0.430681	1.61553	0.028436	GOLGA7//RAB34//CLVS2//FAM109A//FAM109B//RAB21//RAB6A//SNAP25//BECN1//PARP16//B4GALT1//STIM1//SCAMP2//CALN1//VAMP3//CHSY1//GALNT3//HACE1
GO:0014704	intercalated disc	Cellular component	5	47	633	17942	3.01536	0.0243604	0.430681	1.61332	0.00789889	TMEM65//RANGRF//ATP1B1//PKP2//AKAP6
GO:0043231	intracellular membrane-bounded organelle	Cellular component	405	10794	633	17942	1.06351	0.0246573	0.430681	1.60805	0.63981	ACOT8//YWHAQ//ANXA10//CKMT2//FAM210A//NADK2//STARD4//CRAT//CRYAB//MAPK14//TMEM65//PPTC7//ELK3//ALDH1B1//SIRT1//DDAH1//CHMP2B//GCDH//HMGCS2//ARMS2//SMIM4//P4HA1//RRM2B//TIMMDC1//NDFIP2//ARMC1//ABCE1//PDF//TBC1D15//SLC16A1//TAT//FAM72A//ECHDC3//BECN1//SMDT1//MTFR1//STX3//PDCD6//UPK1A//SEC23IP//CHP1//B3GALNT2//KCNG3//CERS3//ATP10B//GRIP1//SLC35D3//CERKL//KTN1//MGST2//ASS1//OPRM1//PARP16//HACE1//PTN/…
GO:0000151	ubiquitin ligase complex	Cellular component	17	290	633	17942	1.66157	0.0287855	0.491857	1.54083	0.0268562	ANAPC7//CDC27//RNF4//CKS1B//FBXL5//FBXL22//SPOPL//IPP//KLHL24//KLHL8//DCAF12//AMFR//ASB15//ASB14//RNF11//LMO7//NEDD4
GO:0032040	small-subunit processome	Cellular component	4	34	633	17942	3.33463	0.0307918	0.503513	1.51156	0.00631912	NGDN//DIEXF//FCF1//UTP18
GO:0032589	neuron projection membrane	Cellular component	4	34	633	17942	3.33463	0.0307918	0.503513	1.51156	0.00631912	GABRG2//OPRM1//TACR3//DDN
GO:0005773	vacuole	Cellular component	54	1184	633	17942	1.29273	0.0313895	0.503513	1.50322	0.0853081	PDCD6//SNX18//VPS26B//CLVS2//RAB21//FLOT2//CHMP2B//GPC1//GRB2//NTRK1//BECN1//CD164//NRBF2//TP53INP2//ATG5//CTBS//DNASE2//VMA21//LIPA//MPZ//ASS1//PRCP//RRAGD//RAB27A//FAM109A//FAM109B//RNF11//SLC35D3//GPR107//SIAH1//NUMB//NRP1//USP10//MMGT1//SLC31A2//RNF128//GRIP1//VAMP3//CRHBP//ANXA11//STX3//LRAT//ARL8A//RAB2A//GPC6//FMOD//FCGR1A//CD8B//NDFIP2//CLEC16A//SCAMP2//ANTXR2//ITM2B//ACR
GO:0043209	myelin sheath	Cellular component	11	165	633	17942	1.88963	0.0322971	0.507711	1.49084	0.0173776	CRYAB//GJC3//MPZ//PGAM4//MSN//ATP1B1//PMP2//ERMN//SNAP25//TKT//CNTNAP1
GO:0005768	endosome	Cellular component	38	791	633	17942	1.36168	0.0336226	0.518183	1.47337	0.0600316	VPS26B//FAM109A//FAM109B//RNF11//SLC35D3//NTRK1//GPR107//SIAH1//NUMB//NRP1//USP10//MMGT1//SLC31A2//CHMP2B//RAB27A//RNF128//GRIP1//VAMP3//CRHBP//LRAT//CLVS2//FCGR1A//CD8B//ARL8A//NDFIP2//CLEC16A//SCAMP2//SNX18//ANTXR2//BECN1//CD164//ITM2B//RRAGD//RAB21//PDCD6//FLOT2//GPC1//GRB2
GO:0098562	cytoplasmic side of membrane	Cellular component	11	170	633	17942	1.83405	0.038836	0.587022	1.41077	0.0173776	RAB21//SHROOM4//PTPN4//FERMT2//SNX18//ITK//LCK//IQGAP1//CYTH1//GNGT1//GNA14
GO:0030135	coated vesicle	Cellular component	14	236	633	17942	1.68145	0.0408029	0.605115	1.38931	0.0221169	SEC23IP//SNX18//CLVS2//FAM109A//FAM109B//PIK3C2A//GPR107//MALL//NUMB//VAMP3//RAB27A//FCGR1A//VMA21//PICALM
GO:0016023	cytoplasmic, membrane-bounded vesicle	Cellular component	52	1158	633	17942	1.27281	0.0433776	0.61675	1.36273	0.0821485	ACR//SCAMP2//CHP1//NTS//VAMP3//FLOT2//YWHAQ//SNX18//STXBP5//RAB21//ATP10B//SAYSD1//ARHGAP21//TBC1D4//SEC23IP//SYT9//RAB27A//ANXA11//RAB34//BECN1//CLVS2//FAM109A//FAM109B//PIK3C2A//GPR107//MALL//NUMB//RAB2A//SDCBP//STX3//CPE//CRHBP//PCSK5//SNAP25//CTTNBP2//RAB6A//SPINK13//CRISP3//ITM2B//CAMK2G//FAM3C//FCGR1A//ATG5//VMA21//PICALM//TMEM198//STARD4//GRIP1//NRBF2//CHIC1//ARL14//ANP32E
GO:0005771	multivesicular body	Cellular component	4	38	633	17942	2.98362	0.0439415	0.61675	1.35713	0.00631912	NDFIP2//RAB27A//CRHBP//LRAT
GO:0033017	sarcoplasmic reticulum membrane	Cellular component	4	38	633	17942	2.98362	0.0439415	0.61675	1.35713	0.00631912	AKAP6//STIM1//TMEM109//CAMK2G
GO:0090544	BAF-type complex	Cellular component	3	23	633	17942	3.69709	0.0458201	0.617476	1.33894	0.00473934	SMARCD2//SMARCE1//ARID2
GO:0005687	U4 snRNP	Cellular component	2	10	633	17942	5.66888	0.04635	0.617476	1.33395	0.00315956	SNRPF//SNRPN
GO:0031588	nucleotide-activated protein kinase complex	Cellular component	2	10	633	17942	5.66888	0.04635	0.617476	1.33395	0.00315956	PRKAA2//PRKAR2A
GO:0030424	axon	Cellular component	21	401	633	17942	1.48437	0.0471508	0.617675	1.32651	0.0331754	LRRC4B//RAB21//ERMN//CNTNAP1//CRHBP//NTS//COBL//L1CAM//STX3//MTPN//CRYAB//CADM2//GABRG2//NGDN//NTRK1//KLHL24//CHRNA10//TAC1//STMN4//IQGAP1//NRP1
GO:0097060	synaptic membrane	Cellular component	15	265	633	17942	1.6044	0.0493763	0.61877	1.30648	0.0236967	DDN//GRM4//KCTD16//SNAP25//STX3//PICALM//LRRC4B//CHRNG//GRIP1//GABRB3//GABRG2//CHRNA10//PJA2//CPE//CRYAB
GO:0016740	transferase activity	Molecular function	119	2311	579	16309	1.45043	1.24987e-05	0.0148484	4.90314	0.205527	TMEM68//LRAT//GLT8D2//ATG5//UBL4A//CIAPIN1//TKT//PIGA//PDSS1//MGST2//TPK1//CERKL//LCK//PIK3CA//PAPSS2//SULT1E1//ASB15//ASB14//HECTD2//TRIM2//FBXL5//AMFR//RNF11//IPP//LMO7//RLIM//PEX12//KLHL24//UBE2R2//HACE1//KLHL8//RNF4//SIAH1//UBE2G1//UBE2H//RNF103//LNX1//PJA2//PGGT1B//PELI1//FBXL22//NEDD4//UBE2V2//RNF128//HS3ST3B1//NDST1//BCDIN3D//TARBP1//B4GALT1//GALNT3//B3GALNT2//B3GNT7//UGT2B7//GXYLT1//POMGN…
GO:0019787	ubiquitin-like protein transferase activity	Molecular function	28	432	579	16309	1.82567	0.00165966	0.723029	2.77998	0.0483592	ASB15//ASB14//HECTD2//TRIM2//FBXL5//AMFR//RNF11//IPP//LMO7//RLIM//PEX12//KLHL24//UBE2R2//HACE1//KLHL8//RNF4//SIAH1//UBE2G1//UBE2H//RNF103//LNX1//PJA2//FBXL22//NEDD4//UBE2V2//RNF128//PELI1//UBL4A
GO:0004842	ubiquitin-protein transferase activity	Molecular function	27	414	579	16309	1.83701	0.00182583	0.723029	2.73854	0.0466321	AMFR//FBXL22//NEDD4//RLIM//UBE2R2//RNF4//SIAH1//UBE2G1//UBE2H//UBE2V2//RNF128//PJA2//PELI1//ASB15//ASB14//HECTD2//TRIM2//FBXL5//RNF11//IPP//LMO7//PEX12//KLHL24//HACE1//KLHL8//RNF103//LNX1
GO:0005515	protein binding	Molecular function	346	8879	579	16309	1.09764	0.00492032	1	2.30801	0.597582	DNAJB4//CRYAB//DNAJB5//STX3//VAMP3//OPRM1//RGS4//IGFBP3//SIRT1//MSX1//ZMAT1//USP10//TMEM201//CKS1B//ANP32E//AMFR//UBL4A//TNNT2//ACOT8//ADM//CRAT//ANGPTL2//CADM2//GDNF//MSN//CHRNA10//TAC1//ANGPTL1//LRRC4B//CPE//CLDN7//CAMLG//SDCBP//NRP1//ACVR2A//AKAP6//SNAP25//MKNK2//PCP4//CAMK2G//IQGAP1//PDCD6//TWIST2//E2F3//SLC24A2//ARNTL//MYCN//TCF21//MXD3//PEX3//AMER2//GRIP1//RORA//NUMB//KLF4//YWHAQ//FOXN3//LC…
GO:0003824	catalytic activity	Molecular function	232	5700	579	16309	1.14647	0.00515734	1	2.28757	0.400691	VAT1//DHRS13//GFOD2//ALOXE3//TRIM2//PELI3//AMFR//RLIM//PELI1//RNF4//SIAH1//RNF103//RNF128//LNX1//PJA2//CYP2U1//CYBRD1//RTCA//GUCY2C//NPR2//TMEM68//LRAT//GLT8D2//ATG5//UBL4A//PCSK5//ASPA//BCHE//SIRT1//DHRS9//PSMA6//ADAMTS3//CASP6//ADAM2//ADAMTSL3//ERMP1//ECEL1//CYP26B1//HMOX2//CYGB//NQO1//P4HA1//SESN1//GCDH//SDR9C7//AKR1E2//ALDH1B1//DHFR//MGST2//PDSS1//TKT//ASB15//ASB14//HECTD2//FBXL5//RNF11//IPP/…
GO:0016791	phosphatase activity	Molecular function	18	271	579	16309	1.87091	0.00827267	1	2.08235	0.0310881	PPIP5K1//PTPN12//SGPP1//IMPA1//PPTC7//LCK//PPP6C//PPM1D//EYA4//PTPN9//PTPRA//DNAJC6//BPNT1//PGAM4//CAMK2G//PTPN4//CTDSP2//CTDSP1
GO:0008022	protein C-terminus binding	Molecular function	13	174	579	16309	2.10447	0.00927591	1	2.03264	0.0224525	YWHAQ//FOXN3//SIRT1//GRIP1//LCK//ATP1B1//OPRM1//HPCAL4//PEX12//FIGN//SDCBP//SIAH1//SP1
GO:0004722	protein serine/threonine phosphatase activity	Molecular function	7	67	579	16309	2.94288	0.0094553	1	2.02432	0.0120898	CAMK2G//CTDSP2//CTDSP1//PPTC7//LCK//PPP6C//PPM1D
GO:0004721	phosphoprotein phosphatase activity	Molecular function	13	175	579	16309	2.09245	0.00970695	1	2.01292	0.0224525	PPTC7//LCK//PPP6C//PPM1D//EYA4//PTPN9//PTPRA//DNAJC6//CAMK2G//CTDSP2//CTDSP1//PTPN4//PTPN12
GO:0005070	SH3/SH2 adaptor activity	Molecular function	6	52	579	16309	3.2501	0.00994038	1	2.0026	0.0103627	TOB1//SH2B2//KHDRBS1//GRB2//GRB10//CNTNAP1
GO:0019215	intermediate filament binding	Molecular function	3	14	579	16309	6.0359	0.0120943	1	1.91742	0.00518135	SIRT1//PKP2//EVPLL
GO:0034236	protein kinase A catalytic subunit binding	Molecular function	3	14	579	16309	6.0359	0.0120943	1	1.91742	0.00518135	PKIA//PRKAR2A//PJA2
GO:0043425	bHLH transcription factor binding	Molecular function	4	26	579	16309	4.33347	0.0126298	1	1.8986	0.00690846	BHLHE41//SIRT1//SP1//TCF21
GO:0061631	ubiquitin conjugating enzyme activity	Molecular function	4	27	579	16309	4.17297	0.0144194	1	1.84105	0.00690846	UBE2R2//UBE2G1//UBE2H//UBE2V2
GO:0061650	ubiquitin-like protein conjugating enzyme activity	Molecular function	4	28	579	16309	4.02393	0.0163616	1	1.78617	0.00690846	UBE2R2//UBE2G1//UBE2H//UBE2V2
GO:0031406	carboxylic acid binding	Molecular function	11	149	579	16309	2.07948	0.0172966	1	1.76204	0.0189983	DDAH1//ASS1//TAT//P4HA1//DHFR//NEDD4//SESN1//CYP26B1//LRAT//PMP2//STX3
GO:0016746	transferase activity, transferring acyl groups	Molecular function	16	252	579	16309	1.78841	0.0181947	1	1.74006	0.0276339	LCLAT1//LRAT//GGACT//HMGCS2//CRAT//PNPLA2//SAT1//SMARCE1//PAFAH1B2//SPTSSA//GOLGA7//CERS3//CERS5//TADA3//NAA11//TMEM68
GO:0016757	transferase activity, transferring glycosyl groups	Molecular function	17	278	579	16309	1.72247	0.0211638	1	1.67441	0.029361	PIGA//B3GALNT2//UGT2B7//B4GALT1//GXYLT1//GBE1//KDELC2//PARP4//PARP16//PPAT//ALG2//GALNT3//B3GNT7//POMGNT1//CHSY1//C1GALT1//GLT8D2
GO:0061630	ubiquitin protein ligase activity	Molecular function	13	194	579	16309	1.88751	0.0212597	1	1.67244	0.0224525	AMFR//PELI1//FBXL22//NEDD4//RLIM//UBE2R2//RNF4//SIAH1//UBE2G1//UBE2H//UBE2V2//RNF128//PJA2
GO:0017075	syntaxin-1 binding	Molecular function	3	18	579	16309	4.69459	0.0244121	1	1.61239	0.00518135	STXBP5//SNAP25//VAMP3
GO:0031420	alkali metal ion binding	Molecular function	3	18	579	16309	4.69459	0.0244121	1	1.61239	0.00518135	SLC24A2//ATP1B1//IMPA1
GO:0005488	binding	Molecular function	487	13201	579	16309	1.03913	0.0254313	1	1.59463	0.841105	AKT3//ACOT8//PDCD6//SCAMP2//CTDSP2//TOB1//G3BP1//CDK6//TADA3//CAP2//SH2B2//HEXIM1//KHDRBS1//CETN1//CETN2//MAP3K2//SPIN1//YWHAQ//FERMT2//DNAJB4//FOXN3//BAZ1A//MAP4K5//SEC23IP//ANXA10//PDCD10//SNX18//CHP1//USP18//KLF12//EXOSC8//MRFAP1L1//CKS1B//ANTXR2//ARL8A//C4ORF33//ADM//POC5//CLDN7//CRHBP//CRYAB//PARP4//MAPK14//FAM109A//KIF18B//FAM109B//C4ORF26//DFFA//KCNG3//SPTSSA//JAG1//E2F3//EIF1AX//ARID2//EI…
GO:0061659	ubiquitin-like protein ligase activity	Molecular function	13	199	579	16309	1.84009	0.0255453	1	1.59269	0.0224525	AMFR//FBXL22//NEDD4//RLIM//UBE2R2//RNF4//SIAH1//UBE2G1//UBE2H//UBE2V2//RNF128//PJA2//PELI1
GO:0015293	symporter activity	Molecular function	10	142	579	16309	1.98363	0.0300894	1	1.52159	0.0172712	SLC35A5//SLC45A3//SLC20A1//SLC13A5//SLC16A13//SLC24A2//SLC16A1//SLC15A5//SLC10A7//MFSD2A
GO:0004860	protein kinase inhibitor activity	Molecular function	7	85	579	16309	2.31968	0.0312898	1	1.5046	0.0120898	HEXIM1//PKIA//PRKAR2A//CHAD//CHP1//SOCS4//LRRC4B
GO:0004693	cyclin-dependent protein serine/threonine kinase activity	Molecular function	4	34	579	16309	3.31383	0.0313944	1	1.50315	0.00690846	CDK6//CDK19//CDKL4//CDK17
GO:0008378	galactosyltransferase activity	Molecular function	4	34	579	16309	3.31383	0.0313944	1	1.50315	0.00690846	B4GALT1//B3GNT7//C1GALT1//B3GALNT2
GO:0070888	E-box binding	Molecular function	4	34	579	16309	3.31383	0.0313944	1	1.50315	0.00690846	ARNTL//ZEB1//TCF21//BHLHE41
GO:0097472	cyclin-dependent protein kinase activity	Molecular function	4	34	579	16309	3.31383	0.0313944	1	1.50315	0.00690846	CDK6//CDK19//CDKL4//CDK17
GO:0009975	cyclase activity	Molecular function	3	20	579	16309	4.22513	0.0323724	1	1.48983	0.00518135	RTCA//GUCY2C//NPR2
GO:0031683	G-protein beta/gamma-subunit complex binding	Molecular function	3	20	579	16309	4.22513	0.0323724	1	1.48983	0.00518135	CETN1//CETN2//GNA14
GO:1901681	sulfur compound binding	Molecular function	14	228	579	16309	1.72959	0.0332837	1	1.47777	0.0241796	GCDH//BSPH1//FMOD//ABI3BP//PCOLCE2//MMP7//PLA2G5//PTN//CXCL6//NRP1//ADAMTS3//TPK1//GPC6//GPC1
GO:0003743	translation initiation factor activity	Molecular function	5	51	579	16309	2.76152	0.0340543	1	1.46783	0.00863558	EIF1AX//EIF4E//EIF3J//EIF2B2//EIF1AY
GO:0019207	kinase regulator activity	Molecular function	12	187	579	16309	1.80754	0.0349917	1	1.45603	0.0207254	KLF4//CHAD//CHP1//SOCS4//LRRC4B//PRKAR2A//PIK3CA//HEXIM1//PKIA//PARP16//IQGAP1//CKS1B
GO:0043539	protein serine/threonine kinase activator activity	Molecular function	3	21	579	16309	4.02393	0.0367987	1	1.43417	0.00518135	CKS1B//PARP16//IQGAP1
GO:0005496	steroid binding	Molecular function	7	88	579	16309	2.2406	0.0368091	1	1.43404	0.0120898	RORA//STARD4//PMP2//PGRMC2//ESRRB//NR3C2//SULT1E1
GO:0019210	kinase inhibitor activity	Molecular function	7	88	579	16309	2.2406	0.0368091	1	1.43404	0.0120898	CHAD//CHP1//SOCS4//LRRC4B//HEXIM1//PKIA//PRKAR2A
GO:0019887	protein kinase regulator activity	Molecular function	11	168	579	16309	1.8443	0.0374474	1	1.42658	0.0189983	CHAD//CHP1//SOCS4//LRRC4B//PRKAR2A//PIK3CA//HEXIM1//CKS1B//PARP16//IQGAP1//PKIA
GO:0005547	phosphatidylinositol-3,4,5-trisphosphate binding	Molecular function	4	36	579	16309	3.12973	0.0377429	1	1.42316	0.00690846	FERMT2//DAPP1//RS1//IQGAP1
GO:0016747	transferase activity, transferring acyl groups other than amino-acyl groups	Molecular function	13	213	579	16309	1.71915	0.0408956	1	1.38832	0.0224525	LCLAT1//LRAT//PNPLA2//SMARCE1//PAFAH1B2//GOLGA7//CERS3//CERS5//SAT1//NAA11//CRAT//SPTSSA//TADA3
GO:0051019	mitogen-activated protein kinase binding	Molecular function	3	22	579	16309	3.84103	0.041518	1	1.38176	0.00518135	SIRT1//PPM1D//IQGAP1
GO:0060090	binding, bridging	Molecular function	11	171	579	16309	1.81195	0.0417079	1	1.37978	0.0189983	AMFR//TNNT2//TOB1//SH2B2//KHDRBS1//GRB2//GRB10//CNTNAP1//SDCBP//PICALM//PDCD6
GO:0016597	amino acid binding	Molecular function	5	54	579	16309	2.6081	0.042098	1	1.37574	0.00863558	NEDD4//SESN1//DDAH1//ASS1//TAT
GO:0015026	coreceptor activity	Molecular function	4	38	579	16309	2.965	0.0447738	1	1.34898	0.00690846	GPC6//NRP1//ACVR2A//CD8B
GO:0046914	transition metal ion binding	Molecular function	61	1384	579	16309	1.24149	0.045368	1	1.34325	0.105354	CYP2U1//CYGB//FBXL5//P4HA1//CYP26B1//ALOXE3//ABCE1//GPC1//ACR//SLC24A2//VAT1//BAZ1A//CPE//ESRRB//PEG10//TRIM2//AMFR//RNF11//MORC1//SREK1IP1//BAZ2B//LMO7//LPP//MAN2A1//NR3C2//MMP7//LHX8//MMP16//MT1B//RLIM//PEX12//PGGT1B//ADAMTSL3//RNF150//RBAK//RNF4//ZFAND3//RORA//SIAH1//TCEA1//ZEB1//CA8//CA12//RNF103//MMP28//RNF128//ZFAND1//TRIM45//ZMAT1//LNX1//USP45//SCEL//KLF4//FHL5//ACY1//ADAMTS3//PJA2//SETDB1…
GO:0016868	intramolecular transferase activity, phosphotransferases	Molecular function	2	10	579	16309	5.63351	0.0468742	1	1.32907	0.00345423	PGAM4//PGM3
GO:0035591	signaling adaptor activity	Molecular function	6	74	579	16309	2.28385	0.0474382	1	1.32387	0.0103627	TOB1//SH2B2//KHDRBS1//GRB2//GRB10//CNTNAP1
[truncated: 3 more rows]

## Sheet: up_blood
#Column "GO.ID" stands for the ID of gene ontology term
[truncated: 665 more rows]

[truncated: 1 more sheets: up_tissue]
