# Supplementary material for: Comparison of Alterations in miRNA Expression in Matched Tissue and Blood Samples during Spinal Cord Glioma Progression
Source: Sci Rep. 2019 Jun 24;9:9169. doi: 10.1038/s41598-019-42364-x (PMC6591379; doi:10.1038/s41598-019-42364-x)
Supplement: Supplementary file 3 — Supplementary data 3 [file 41598_2019_42364_MOESM3_ESM.xlsx]

## Sheet: miR-196b-5p
Patient	Days	Status	Expression	Group
TCGA-06-5415	260	Alive	5.45	Low
TCGA-15-0742	419	Dead	5.51	Low
TCGA-14-3477	115	Alive	5.53	Low
TCGA-26-5132	286	Alive	5.56	Low
TCGA-06-0192	1185	Dead	5.57	Low
TCGA-06-1086	208	Dead	5.58	Low
TCGA-06-5412	138	Dead	5.58	Low
TCGA-12-0656	2883	Dead	5.58	Low
TCGA-12-0773	1315	Dead	5.58	Low
TCGA-19-0960	262	Alive	5.58	Low
TCGA-12-1597	675	Dead	5.59	Low
TCGA-12-1094	372	Dead	5.6	Low
TCGA-14-1034	485	Dead	5.6	Low
TCGA-14-0783	189	Dead	5.61	Low
TCGA-14-0786	701	Dead	5.61	Low
TCGA-19-0955	358	Alive	5.61	Low
TCGA-32-1980	36	Dead	5.61	Low
TCGA-06-1084	728	Dead	5.62	Low
TCGA-12-0657	3	Dead	5.62	Low
TCGA-15-1446	581	Alive	5.63	Low
TCGA-19-5958	428	Dead	5.64	Low
TCGA-19-2625	124	Dead	5.65	Low
TCGA-06-6390	164	Dead	5.66	Low
TCGA-26-5133	452	Alive	5.66	Low
TCGA-06-5416	204	Alive	5.68	Low
TCGA-12-0688	811	Dead	5.69	Low
TCGA-12-3650	333	Dead	5.69	Low
TCGA-32-2616	224	Dead	5.69	Low
TCGA-06-0240	621	Dead	5.7	Low
TCGA-16-1062	646	Dead	5.7	Low
TCGA-14-1456	1246	Alive	5.71	Low
TCGA-28-6450	165	Dead	5.71	Low
TCGA-06-0160	359	Dead	5.72	Low
TCGA-12-0769	458	Dead	5.72	Low
TCGA-06-2563	932	Alive	5.74	Low
TCGA-12-0707	864	Dead	5.74	Low
TCGA-28-2506	205	Alive	5.74	Low
TCGA-06-0211	360	Dead	5.75	Low
TCGA-27-2519	550	Dead	5.75	Low
TCGA-06-0650	717	Dead	5.76	Low
TCGA-06-5410	108	Dead	5.76	Low
TCGA-12-0703	620	Dead	5.76	Low
TCGA-16-1060	278	Dead	5.76	Low
TCGA-26-5139	48	Alive	5.76	Low
TCGA-06-0154	424	Dead	5.77	Low
TCGA-12-0654	231	Dead	5.77	Low
TCGA-06-2566	182	Dead	5.78	Low
TCGA-12-1098	121	Dead	5.78	Low
TCGA-19-2623	229	Alive	5.78	Low
TCGA-06-0150	592	Dead	5.79	Low
TCGA-27-2526	87	Dead	5.8	Low
TCGA-06-1804	414	Dead	5.81	Low
TCGA-12-1093	486	Dead	5.81	Low
TCGA-32-1986	386	Dead	5.81	Low
TCGA-06-6693	3667	Dead	5.84	Low
TCGA-76-4925	146	Dead	5.84	Low
TCGA-76-4926	138	Dead	5.84	Low
TCGA-02-0058	254	Dead	5.85	Low
TCGA-27-2518	753	Dead	5.85	Low
TCGA-27-2527	438	Dead	5.85	Low
TCGA-32-2615	485	Dead	5.86	Low
TCGA-76-6664	1101	Alive	5.86	Low
TCGA-02-0011	630	Dead	5.87	Low
TCGA-06-2567	133	Dead	5.87	Low
TCGA-12-1097	442	Dead	5.87	Low
TCGA-02-0057	604	Dead	5.88	Low
TCGA-02-0060	183	Dead	5.88	Low
TCGA-06-0241	1481	Dead	5.88	Low
TCGA-06-0882	632	Dead	5.88	Low
TCGA-06-5418	83	Dead	5.88	Low
TCGA-12-3651	386	Dead	5.88	Low
TCGA-26-1443	217	Alive	5.88	Low
TCGA-06-0881	504	Dead	5.89	Low
TCGA-06-1806	466	Dead	5.89	Low
TCGA-12-1099	126	Dead	5.89	Low
TCGA-19-1789	99	Dead	5.89	Low
TCGA-19-1791	4	Alive	5.89	Low
TCGA-87-5896	800	Alive	5.89	Low
TCGA-02-0021	2362	Dead	5.9	Low
TCGA-06-0178	2681	Dead	5.9	Low
TCGA-06-0213	16	Dead	5.9	Low
TCGA-12-0662	1161	Dead	5.9	Low
TCGA-12-1600	448	Dead	5.9	Low
TCGA-12-5301	62	Dead	5.9	Low
TCGA-14-0862	88	Dead	5.9	Low
TCGA-27-2523	489	Dead	5.9	Low
TCGA-41-3915	360	Dead	5.9	Low
TCGA-02-0339	377	Dead	5.91	Low
TCGA-06-0189	469	Dead	5.91	Low
TCGA-06-2559	150	Dead	5.91	Low
TCGA-08-0516	596	Dead	5.91	Low
TCGA-12-0822	715	Dead	5.91	Low
TCGA-12-1096	277	Dead	5.91	Low
TCGA-06-0219	22	Dead	5.92	Low
TCGA-06-0745	239	Dead	5.92	Low
TCGA-08-0344	3524	Dead	5.92	Low
TCGA-12-1602	206	Dead	5.92	Low
TCGA-19-0964	103	Alive	5.92	Low
TCGA-26-1799	285	Dead	5.92	Low
TCGA-02-0333	133	Dead	5.93	Low
TCGA-14-1458	203	Dead	5.93	Low
TCGA-28-5208	544	Dead	5.93	Low
TCGA-76-6656	147	Dead	5.93	Low
TCGA-06-0127	121	Dead	5.94	Low
TCGA-06-1802	466	Dead	5.94	Low
TCGA-12-1599	781	Dead	5.94	Low
TCGA-19-2620	148	Dead	5.94	Low
TCGA-19-2631	213	Dead	5.94	Low
TCGA-19-5947	202	Dead	5.94	Low
TCGA-02-0087	1757	Alive	5.95	Low
TCGA-02-0338	322	Dead	5.95	Low
TCGA-02-0432	1433	Dead	5.95	Low
TCGA-08-0245	1151	Dead	5.95	Low
TCGA-12-3648	819	Dead	5.95	Low
TCGA-14-1043	24	Dead	5.95	Low
TCGA-16-1460	195	Alive	5.95	Low
TCGA-02-0326	223	Dead	5.96	Low
TCGA-06-0168	598	Dead	5.96	Low
TCGA-08-0512	1282	Dead	5.96	Low
TCGA-14-0871	880	Dead	5.96	Low
TCGA-19-1386	276	Dead	5.96	Low
TCGA-19-1788	112	Dead	5.96	Low
TCGA-26-6173	241	Alive	5.96	Low
TCGA-32-1987	452	Dead	5.96	Low
TCGA-76-6663	567	Dead	5.96	Low
TCGA-08-0524	221	Dead	5.97	Low
TCGA-14-0867	62	Dead	5.97	Low
TCGA-14-1402	975	Dead	5.97	Low
TCGA-19-5952	575	Dead	5.97	Low
TCGA-27-1832	300	Dead	5.97	Low
TCGA-02-0258	503	Dead	5.98	Low
TCGA-12-0827	1179	Dead	5.98	Low
TCGA-19-1787	385	Dead	5.98	Low
TCGA-06-0164	1731	Dead	5.99	Low
TCGA-06-0394	329	Dead	5.99	Low
TCGA-06-0397	274	Dead	5.99	Low
TCGA-06-6388	159	Dead	5.99	Low
TCGA-06-6389	237	Alive	5.99	Low
TCGA-08-0392	22	Dead	5.99	Low
TCGA-08-0511	235	Dead	5.99	Low
TCGA-12-0772	1638	Dead	6.84	High
TCGA-08-0390	425	Dead	6.85	High
TCGA-06-5858	187	Alive	6.86	High
TCGA-12-0775	232	Dead	6.86	High
TCGA-16-0849	793	Alive	6.86	High
TCGA-28-5204	454	Dead	6.87	High
TCGA-06-5417	155	Alive	6.88	High
TCGA-19-0962	20	Dead	6.88	High
TCGA-08-0514	337	Dead	6.89	High
TCGA-14-1823	543	Dead	6.89	High
TCGA-06-0152	375	Dead	6.9	High
TCGA-12-3646	1339	Dead	6.9	High
TCGA-14-1401	114	Dead	6.9	High
TCGA-81-5911	539	Alive	6.9	High
TCGA-28-5218	157	Dead	6.91	High
TCGA-02-0009	322	Dead	6.94	High
TCGA-02-0034	430	Dead	6.94	High
TCGA-02-0281	121	Dead	6.94	High
TCGA-06-1805	1031	Alive	6.94	High
TCGA-15-1449	404	Dead	6.94	High
TCGA-06-0184	2126	Dead	6.95	High
TCGA-08-0360	468	Dead	6.96	High
TCGA-14-1453	35	Dead	6.96	High
TCGA-06-0402	8	Dead	6.97	High
TCGA-14-2555	242	Alive	6.97	High
TCGA-76-4932	1458	Dead	6.99	High
TCGA-06-0749	82	Dead	7.02	High
TCGA-08-0244	690	Dead	7.02	High
TCGA-14-1396	34	Dead	7.02	High
TCGA-14-0790	419	Dead	7.03	High
TCGA-02-0037	110	Dead	7.04	High
TCGA-12-0670	790	Dead	7.05	High
TCGA-14-1829	218	Alive	7.05	High
TCGA-12-0691	369	Dead	7.06	High
TCGA-12-3653	442	Dead	7.06	High
TCGA-16-1047	139	Dead	7.06	High
TCGA-12-0778	454	Dead	7.07	High
TCGA-14-1827	179	Dead	7.07	High
TCGA-26-1438	305	Alive	7.08	High
TCGA-27-1836	914	Dead	7.08	High
TCGA-14-1821	541	Dead	7.09	High
TCGA-28-2513	222	Alive	7.09	High
TCGA-76-6285	254	Dead	7.13	High
TCGA-12-0618	395	Dead	7.14	High
TCGA-32-2494	632	Dead	7.14	High
TCGA-26-1439	422	Dead	7.15	High
TCGA-74-6575	636	Alive	7.15	High
TCGA-08-0518	588	Dead	7.16	High
TCGA-16-1063	425	Dead	7.17	High
TCGA-06-0939	814	Dead	7.18	High
TCGA-19-5956	684	Dead	7.19	High
TCGA-06-0133	435	Dead	7.21	High
TCGA-14-1455	28	Dead	7.21	High
TCGA-02-0325	323	Dead	7.22	High
TCGA-06-6699	47	Alive	7.23	High
TCGA-02-2470	393	Dead	7.25	High
TCGA-06-0128	691	Dead	7.27	High
TCGA-16-1055	313	Dead	7.27	High
TCGA-08-0380	454	Dead	7.3	High
TCGA-12-1095	482	Dead	7.32	High
TCGA-06-6391	45	Dead	7.33	High
TCGA-02-0446	282	Dead	7.34	High
TCGA-06-0140	6	Dead	7.34	High
TCGA-06-0649	64	Dead	7.34	High
TCGA-28-5211	358	Alive	7.35	High
TCGA-27-2521	510	Dead	7.36	High
TCGA-14-3476	12	Dead	7.39	High
TCGA-28-1750	254	Alive	7.39	High
TCGA-06-0129	1024	Dead	7.41	High
TCGA-06-1801	360	Dead	7.42	High
TCGA-08-0520	327	Dead	7.42	High
TCGA-28-1755	47	Dead	7.42	High
TCGA-14-1825	232	Dead	7.43	High
TCGA-02-0332	782	Dead	7.46	High
TCGA-14-0865	502	Dead	7.46	High
TCGA-02-0330	484	Dead	7.47	High
TCGA-06-0686	432	Dead	7.5	High
TCGA-74-6573	105	Dead	7.5	High
TCGA-27-1834	1233	Dead	7.51	High
TCGA-02-0260	515	Dead	7.52	High
TCGA-08-0510	130	Dead	7.52	High
TCGA-32-1970	468	Dead	7.55	High
TCGA-32-2634	693	Alive	7.55	High
TCGA-02-0083	691	Dead	7.58	High
TCGA-26-1440	296	Alive	7.58	High
TCGA-06-5859	139	Alive	7.62	High
TCGA-12-0828	272	Dead	7.62	High
TCGA-19-5959	511	Dead	7.63	High
TCGA-14-0813	41	Dead	7.7	High
TCGA-76-6662	1048	Dead	7.7	High
TCGA-06-5413	268	Alive	7.72	High
TCGA-06-6695	253	Alive	7.72	High
TCGA-41-5651	460	Dead	7.72	High
TCGA-08-0386	548	Dead	7.74	High
TCGA-02-0006	558	Dead	7.76	High
TCGA-06-0177	127	Dead	7.77	High
TCGA-41-2573	272	Alive	7.77	High
TCGA-06-0158	329	Dead	7.78	High
TCGA-19-0963	434	Dead	7.78	High
TCGA-19-5953	144	Dead	7.79	High
TCGA-28-1756	86	Alive	7.79	High
TCGA-28-5220	388	Dead	7.79	High
TCGA-06-0875	1322	Alive	7.82	High
TCGA-08-0517	1785	Dead	7.83	High
TCGA-12-0780	452	Dead	7.85	High
TCGA-02-0001	358	Dead	7.87	High
TCGA-02-2466	511	Dead	7.89	High
TCGA-76-6283	165	Dead	7.89	High
TCGA-41-2575	290	Dead	7.91	High
TCGA-32-4210	113	Dead	7.98	High
TCGA-12-0692	111	Dead	8.01	High
TCGA-08-0355	747	Dead	8.02	High
TCGA-12-1091	1010	Dead	8.02	High
TCGA-06-0138	737	Dead	8.03	High
TCGA-19-5960	455	Dead	8.04	High
TCGA-02-0043	557	Dead	8.05	High
TCGA-02-0048	98	Dead	8.06	High
TCGA-28-5207	343	Dead	8.12	High
TCGA-06-0143	357	Dead	8.13	High
TCGA-28-2514	160	Alive	8.19	High
TCGA-06-2570	958	Alive	8.21	High
TCGA-02-0014	2512	Dead	8.25	High
TCGA-02-2485	470	Alive	8.26	High
TCGA-26-5136	577	Dead	8.27	High
TCGA-02-0290	485	Dead	8.28	High
TCGA-74-6577	132	Alive	8.28	High
TCGA-02-0024	1615	Dead	8.29	High
TCGA-32-4211	383	Dead	8.29	High
TCGA-12-1089	177	Dead	8.34	High
TCGA-06-1087	123	Dead	8.43	High
TCGA-02-0321	301	Dead	8.55	High
TCGA-06-0216	735	Dead	8.59	High
TCGA-02-0099	106	Dead	8.61	High
TCGA-06-2564	181	Alive	8.61	High
TCGA-02-0003	144	Dead	8.72	High
TCGA-76-4929	111	Dead	8.81	High
TCGA-06-2557	33	Dead	8.82	High
TCGA-12-0821	323	Dead	8.89	High
TCGA-06-0412	291	Dead	9.08	High
TCGA-02-0054	199	Dead	9.42	High

## Sheet: miR-148a-3p
Patient	Days	Status	Expression	Group
TCGA-06-5417	155	Alive	5.45	Low
TCGA-08-0516	596	Dead	5.84	Low
TCGA-27-2523	489	Dead	5.91	Low
TCGA-06-6700	145	Alive	5.96	Low
TCGA-32-2491	372	Dead	6	Low
TCGA-19-0960	262	Alive	6.1	Low
TCGA-19-1386	276	Dead	6.11	Low
TCGA-16-1460	195	Alive	6.12	Low
TCGA-15-1444	1537	Dead	6.14	Low
TCGA-76-6661	727	Dead	6.16	Low
TCGA-14-0866	801	Dead	6.21	Low
TCGA-02-0432	1433	Dead	6.24	Low
TCGA-12-0773	1315	Dead	6.25	Low
TCGA-06-0192	1185	Dead	6.26	Low
TCGA-26-5133	452	Alive	6.26	Low
TCGA-12-1094	372	Dead	6.3	Low
TCGA-26-1442	953	Alive	6.33	Low
TCGA-02-0047	448	Dead	6.38	Low
TCGA-16-0850	498	Dead	6.42	Low
TCGA-32-1973	641	Dead	6.42	Low
TCGA-14-1821	541	Dead	6.44	Low
TCGA-16-1062	646	Dead	6.47	Low
TCGA-08-0524	221	Dead	6.48	Low
TCGA-14-0783	189	Dead	6.49	Low
TCGA-06-5416	204	Alive	6.51	Low
TCGA-06-6701	151	Alive	6.51	Low
TCGA-02-0114	3041	Dead	6.52	Low
TCGA-28-1756	86	Alive	6.52	Low
TCGA-06-0413	96	Dead	6.54	Low
TCGA-14-1456	1246	Alive	6.55	Low
TCGA-02-0111	705	Dead	6.57	Low
TCGA-02-0080	2729	Dead	6.6	Low
TCGA-12-0820	562	Dead	6.62	Low
TCGA-06-0146	611	Dead	6.63	Low
TCGA-06-6693	3667	Dead	6.64	Low
TCGA-02-0087	1757	Alive	6.67	Low
TCGA-06-2559	150	Dead	6.68	Low
TCGA-02-0269	327	Dead	6.69	Low
TCGA-32-1980	36	Dead	6.71	Low
TCGA-26-1799	285	Dead	6.72	Low
TCGA-16-0849	793	Alive	6.73	Low
TCGA-02-0258	503	Dead	6.74	Low
TCGA-14-1454	918	Dead	6.74	Low
TCGA-02-0052	383	Dead	6.75	Low
TCGA-06-0175	123	Dead	6.78	Low
TCGA-06-0221	603	Dead	6.78	Low
TCGA-06-5411	254	Dead	6.79	Low
TCGA-28-1755	47	Dead	6.8	Low
TCGA-26-6174	71	Alive	6.81	Low
TCGA-06-2563	932	Alive	6.82	Low
TCGA-08-0350	889	Dead	6.83	Low
TCGA-19-1788	112	Dead	6.84	Low
TCGA-32-1978	482	Dead	6.85	Low
TCGA-08-0344	3524	Dead	6.86	Low
TCGA-02-0104	1977	Dead	6.87	Low
TCGA-06-2567	133	Dead	6.87	Low
TCGA-19-1390	772	Dead	6.87	Low
TCGA-14-1402	975	Dead	6.88	Low
TCGA-14-4157	104	Alive	6.88	Low
TCGA-76-6664	1101	Alive	6.93	Low
TCGA-02-0021	2362	Dead	6.95	Low
TCGA-02-0024	1615	Dead	6.95	Low
TCGA-02-0074	310	Dead	6.95	Low
TCGA-19-2629	737	Dead	6.95	Low
TCGA-19-1789	99	Dead	6.96	Low
TCGA-19-5956	684	Dead	6.96	Low
TCGA-02-0326	223	Dead	6.97	Low
TCGA-08-0518	588	Dead	6.97	Low
TCGA-27-1837	427	Dead	6.98	Low
TCGA-06-0178	2681	Dead	6.99	Low
TCGA-02-0084	384	Dead	7	Low
TCGA-06-0154	424	Dead	7	Low
TCGA-06-6388	159	Dead	7	Low
TCGA-02-0014	2512	Dead	7.01	Low
TCGA-02-0068	804	Dead	7.03	Low
TCGA-06-0128	691	Dead	7.04	Low
TCGA-14-1795	60	Dead	7.04	Low
TCGA-28-6450	165	Dead	7.04	Low
TCGA-06-0240	621	Dead	7.05	Low
TCGA-19-5958	428	Dead	7.05	Low
TCGA-06-0744	1426	Dead	7.06	Low
TCGA-12-1088	3881	Dead	7.07	Low
TCGA-06-0127	121	Dead	7.08	Low
TCGA-19-1388	394	Dead	7.08	Low
TCGA-87-5896	800	Alive	7.08	Low
TCGA-02-0064	600	Dead	7.09	Low
TCGA-02-0010	1077	Dead	7.11	Low
TCGA-14-0740	364	Dead	7.11	Low
TCGA-41-2572	406	Dead	7.12	Low
TCGA-02-2483	466	Alive	7.13	Low
TCGA-06-0211	360	Dead	7.13	Low
TCGA-06-0238	405	Dead	7.13	Low
TCGA-06-0881	504	Dead	7.15	Low
TCGA-08-0357	1143	Dead	7.15	Low
TCGA-06-1802	466	Dead	7.16	Low
TCGA-32-4208	643	Alive	7.16	Low
TCGA-02-0016	2648	Dead	7.17	Low
TCGA-06-6389	237	Alive	7.17	Low
TCGA-12-0703	620	Dead	7.17	Low
TCGA-06-0160	359	Dead	7.19	Low
TCGA-76-4926	138	Dead	7.22	Low
TCGA-06-0156	178	Dead	7.23	Low
TCGA-06-0189	469	Dead	7.25	Low
TCGA-28-5213	951	Alive	7.25	Low
TCGA-06-0145	71	Dead	7.26	Low
TCGA-12-1096	277	Dead	7.26	Low
TCGA-06-0645	175	Dead	7.27	Low
TCGA-12-1600	448	Dead	7.27	Low
TCGA-12-3650	333	Dead	7.27	Low
TCGA-02-0025	1300	Dead	7.29	Low
TCGA-12-1597	675	Dead	7.3	Low
TCGA-06-0219	22	Dead	7.32	Low
TCGA-12-1099	126	Dead	7.33	Low
TCGA-02-0317	372	Dead	7.34	Low
TCGA-02-0071	167	Dead	7.35	Low
TCGA-76-4927	535	Dead	7.35	Low
TCGA-08-0245	1151	Dead	7.36	Low
TCGA-32-1991	515	Dead	7.36	Low
TCGA-14-1458	203	Dead	7.4	Low
TCGA-02-0028	2755	Dead	7.41	Low
TCGA-02-0038	326	Dead	7.43	Low
TCGA-12-0670	790	Dead	7.45	Low
TCGA-26-5132	286	Alive	7.45	Low
TCGA-12-0769	458	Dead	7.46	Low
TCGA-06-0179	616	Dead	7.47	Low
TCGA-27-2521	510	Dead	7.47	Low
TCGA-06-0139	362	Dead	7.48	Low
TCGA-08-0351	1987	Dead	7.48	Low
TCGA-08-0373	134	Dead	7.51	Low
TCGA-76-4925	146	Dead	7.52	Low
TCGA-02-0285	422	Dead	7.53	Low
TCGA-12-1092	661	Dead	7.53	Low
TCGA-02-0011	630	Dead	7.55	Low
TCGA-08-0531	230	Dead	7.57	Low
TCGA-14-0787	68	Dead	7.59	Low
TCGA-19-4068	137	Alive	7.59	Low
TCGA-02-0113	2818	Alive	7.6	Low
TCGA-41-3915	360	Dead	7.6	Low
TCGA-12-0827	1179	Dead	7.61	Low
TCGA-32-1986	386	Dead	7.63	Low
TCGA-12-0822	715	Dead	9.08	High
TCGA-02-2466	511	Dead	9.09	High
TCGA-06-0197	169	Dead	9.09	High
TCGA-76-6283	165	Dead	9.1	High
TCGA-76-6660	114	Dead	9.1	High
TCGA-06-0749	82	Dead	9.11	High
TCGA-26-1438	305	Alive	9.11	High
TCGA-14-1396	34	Dead	9.12	High
TCGA-19-2624	5	Dead	9.12	High
TCGA-06-1086	208	Dead	9.15	High
TCGA-16-1063	425	Dead	9.15	High
TCGA-02-0289	432	Dead	9.16	High
TCGA-12-0778	454	Dead	9.17	High
TCGA-06-0155	318	Dead	9.18	High
TCGA-06-0649	64	Dead	9.19	High
TCGA-08-0349	298	Dead	9.19	High
TCGA-16-1047	139	Dead	9.19	High
TCGA-32-1970	468	Dead	9.19	High
TCGA-41-3393	135	Dead	9.19	High
TCGA-06-0171	399	Dead	9.2	High
TCGA-06-2557	33	Dead	9.2	High
TCGA-19-5950	523	Dead	9.2	High
TCGA-02-0055	76	Dead	9.21	High
TCGA-19-5960	455	Dead	9.21	High
TCGA-76-4932	1458	Dead	9.21	High
TCGA-06-0125	1448	Dead	9.22	High
TCGA-02-0034	430	Dead	9.23	High
TCGA-02-2485	470	Alive	9.23	High
TCGA-19-1787	385	Dead	9.24	High
TCGA-02-0116	1489	Dead	9.25	High
TCGA-14-1829	218	Alive	9.26	High
TCGA-06-5418	83	Dead	9.27	High
TCGA-06-6698	145	Alive	9.27	High
TCGA-27-1834	1233	Dead	9.28	High
TCGA-06-0190	317	Dead	9.29	High
TCGA-08-0514	337	Dead	9.29	High
TCGA-12-0829	626	Dead	9.29	High
TCGA-08-0345	53	Dead	9.31	High
TCGA-16-1056	426	Dead	9.31	High
TCGA-02-0048	98	Dead	9.32	High
TCGA-02-0290	485	Dead	9.33	High
TCGA-19-2619	294	Alive	9.33	High
TCGA-28-2506	205	Alive	9.33	High
TCGA-12-1098	121	Dead	9.34	High
TCGA-02-0003	144	Dead	9.35	High
TCGA-02-0051	459	Dead	9.35	High
TCGA-14-1825	232	Dead	9.35	High
TCGA-06-0130	394	Dead	9.36	High
TCGA-14-2554	532	Dead	9.36	High
TCGA-19-0962	20	Dead	9.36	High
TCGA-02-0039	320	Dead	9.37	High
TCGA-14-1450	1788	Alive	9.37	High
TCGA-02-2470	393	Dead	9.38	High
TCGA-16-1045	883	Dead	9.39	High
TCGA-28-2513	222	Alive	9.39	High
TCGA-06-6694	224	Dead	9.41	High
TCGA-28-5204	454	Dead	9.41	High
TCGA-28-1751	232	Alive	9.42	High
TCGA-27-1833	737	Dead	9.43	High
TCGA-06-1800	815	Dead	9.44	High
TCGA-12-1598	476	Dead	9.45	High
TCGA-19-5954	368	Dead	9.46	High
TCGA-19-1385	327	Dead	9.48	High
TCGA-74-6573	105	Dead	9.48	High
TCGA-06-0879	1229	Dead	9.5	High
TCGA-81-5911	539	Alive	9.51	High
TCGA-02-0079	829	Dead	9.52	High
TCGA-08-0354	546	Dead	9.53	High
TCGA-08-0509	382	Dead	9.53	High
TCGA-74-6577	132	Alive	9.54	High
TCGA-02-0086	268	Dead	9.55	High
TCGA-08-0380	454	Dead	9.55	High
TCGA-14-0781	29	Dead	9.56	High
TCGA-19-2621	33	Dead	9.56	High
TCGA-19-5952	575	Dead	9.56	High
TCGA-08-0246	127	Dead	9.58	High
TCGA-12-0776	296	Dead	9.59	High
TCGA-06-5859	139	Alive	9.6	High
TCGA-41-2575	290	Dead	9.61	High
TCGA-02-0271	440	Dead	9.62	High
TCGA-27-1832	300	Dead	9.62	High
TCGA-27-2526	87	Dead	9.62	High
TCGA-14-0790	419	Dead	9.64	High
TCGA-02-0440	345	Dead	9.65	High
TCGA-27-2524	231	Dead	9.66	High
TCGA-06-5408	357	Dead	9.68	High
TCGA-16-0848	535	Dead	9.68	High
TCGA-06-0157	97	Dead	9.7	High
TCGA-02-0004	345	Dead	9.71	High
TCGA-02-0115	476	Dead	9.72	High
TCGA-08-0520	327	Dead	9.75	High
TCGA-08-0360	468	Dead	9.8	High
TCGA-19-5947	202	Dead	9.81	High
TCGA-14-0813	41	Dead	9.84	High
TCGA-06-0124	620	Dead	9.85	High
TCGA-76-6657	153	Dead	9.87	High
TCGA-06-0644	384	Dead	9.88	High
TCGA-08-0244	690	Dead	9.88	High
TCGA-08-0355	747	Dead	9.88	High
TCGA-15-1447	1618	Alive	9.88	High
TCGA-02-0422	441	Dead	9.89	High
TCGA-76-6280	346	Dead	9.9	High
TCGA-08-0390	425	Dead	9.91	High
TCGA-14-1823	543	Dead	9.93	High
TCGA-02-0330	484	Dead	9.95	High
TCGA-06-0237	415	Dead	9.96	High
TCGA-28-1757	4	Alive	9.96	High
TCGA-06-0138	737	Dead	9.98	High
TCGA-12-5299	98	Dead	9.98	High
TCGA-32-2616	224	Dead	9.99	High
TCGA-14-0862	88	Dead	10	High
TCGA-32-4209	618	Dead	10.02	High
TCGA-06-0176	2768	Alive	10.03	High
TCGA-32-2632	269	Dead	10.07	High
TCGA-76-6285	254	Dead	10.09	High
TCGA-02-0075	634	Dead	10.1	High
TCGA-06-0159	287	Dead	10.11	High
TCGA-08-0392	22	Dead	10.14	High
TCGA-28-5218	157	Dead	10.17	High
TCGA-06-0158	329	Dead	10.19	High
TCGA-06-0412	291	Dead	10.23	High
TCGA-28-5207	343	Dead	10.24	High
TCGA-28-5220	388	Dead	10.27	High
TCGA-06-0173	136	Dead	10.28	High
TCGA-02-0059	291	Dead	10.32	High
TCGA-06-0151	1417	Dead	10.33	High
TCGA-28-2509	145	Alive	10.39	High
TCGA-02-0324	235	Dead	10.42	High
TCGA-02-0007	705	Dead	10.46	High
TCGA-32-4210	113	Dead	10.46	High
TCGA-06-0149	262	Dead	10.48	High
TCGA-32-4211	383	Dead	10.48	High
TCGA-06-0213	16	Dead	10.61	High
TCGA-02-0001	358	Dead	10.63	High
TCGA-02-0054	199	Dead	10.74	High
TCGA-06-2569	13	Alive	10.92	High
TCGA-14-0736	460	Dead	11.41	High
TCGA-14-0871	880	Dead	11.49	High
TCGA-06-0162	104	Dead	11.55	High
TCGA-06-0184	2126	Dead	11.68	High

## Sheet: miR-221-3p
Patient	Days	Status	Expression	Group
TCGA-02-0114	3041	Dead	5.37	Low
TCGA-06-0129	1024	Dead	5.37	Low
TCGA-02-0069	873	Alive	5.81	Low
TCGA-02-0080	2729	Dead	5.89	Low
TCGA-14-0740	364	Dead	5.9	Low
TCGA-06-0128	691	Dead	5.92	Low
TCGA-15-1447	1618	Alive	5.92	Low
TCGA-02-0432	1433	Dead	5.94	Low
TCGA-02-0011	630	Dead	5.98	Low
TCGA-02-0113	2818	Alive	6.01	Low
TCGA-06-1086	208	Dead	6.01	Low
TCGA-19-1392	111	Dead	6.02	Low
TCGA-08-0524	221	Dead	6.03	Low
TCGA-02-0104	1977	Dead	6.05	Low
TCGA-02-0010	1077	Dead	6.1	Low
TCGA-06-0141	313	Dead	6.14	Low
TCGA-02-2466	511	Dead	6.16	Low
TCGA-06-0133	435	Dead	6.18	Low
TCGA-26-1443	217	Alive	6.19	Low
TCGA-02-2483	466	Alive	6.24	Low
TCGA-14-1454	918	Dead	6.24	Low
TCGA-32-2491	372	Dead	6.24	Low
TCGA-06-6701	151	Alive	6.26	Low
TCGA-06-2569	13	Alive	6.28	Low
TCGA-02-0028	2755	Dead	6.32	Low
TCGA-02-0026	748	Dead	6.33	Low
TCGA-06-0237	415	Dead	6.33	Low
TCGA-06-0140	6	Dead	6.34	Low
TCGA-06-0146	611	Dead	6.4	Low
TCGA-19-1791	4	Alive	6.43	Low
TCGA-08-0517	1785	Dead	6.45	Low
TCGA-14-4157	104	Alive	6.46	Low
TCGA-08-0520	327	Dead	6.47	Low
TCGA-12-1092	661	Dead	6.47	Low
TCGA-02-0325	323	Dead	6.53	Low
TCGA-02-0339	377	Dead	6.53	Low
TCGA-02-0052	383	Dead	6.54	Low
TCGA-08-0245	1151	Dead	6.54	Low
TCGA-27-1838	350	Dead	6.54	Low
TCGA-02-0258	503	Dead	6.55	Low
TCGA-02-0260	515	Dead	6.58	Low
TCGA-12-1600	448	Dead	6.58	Low
TCGA-06-0156	178	Dead	6.59	Low
TCGA-06-5417	155	Alive	6.6	Low
TCGA-02-0007	705	Dead	6.61	Low
TCGA-14-1450	1788	Alive	6.63	Low
TCGA-02-0439	20	Dead	6.65	Low
TCGA-06-0876	1405	Alive	6.66	Low
TCGA-06-2570	958	Alive	6.67	Low
TCGA-06-6389	237	Alive	6.67	Low
TCGA-08-0350	889	Dead	6.69	Low
TCGA-06-0178	2681	Dead	6.7	Low
TCGA-19-0960	262	Alive	6.7	Low
TCGA-12-0772	1638	Dead	6.71	Low
TCGA-16-0850	498	Dead	6.71	Low
TCGA-02-0014	2512	Dead	6.73	Low
TCGA-02-0047	448	Dead	6.73	Low
TCGA-06-6391	45	Dead	6.73	Low
TCGA-14-1825	232	Dead	6.73	Low
TCGA-19-4068	137	Alive	6.73	Low
TCGA-02-0058	254	Dead	6.74	Low
TCGA-06-0149	262	Dead	6.74	Low
TCGA-12-1099	126	Dead	6.74	Low
TCGA-14-1821	541	Dead	6.74	Low
TCGA-02-0038	326	Dead	6.77	Low
TCGA-06-0241	1481	Dead	6.77	Low
TCGA-14-1456	1246	Alive	6.79	Low
TCGA-02-0087	1757	Alive	6.8	Low
TCGA-08-0385	82	Dead	6.8	Low
TCGA-12-1602	206	Dead	6.81	Low
TCGA-12-1091	1010	Dead	6.82	Low
TCGA-28-5204	454	Dead	6.82	Low
TCGA-15-1446	581	Alive	6.83	Low
TCGA-16-1460	195	Alive	6.83	Low
TCGA-02-0048	98	Dead	6.84	Low
TCGA-19-0957	666	Dead	6.85	Low
TCGA-02-0440	345	Dead	6.87	Low
TCGA-32-2634	693	Alive	6.87	Low
TCGA-06-0189	469	Dead	6.88	Low
TCGA-06-0875	1322	Alive	6.88	Low
TCGA-12-3644	1818	Dead	6.88	Low
TCGA-32-1970	468	Dead	6.89	Low
TCGA-08-0348	370	Dead	6.9	Low
TCGA-12-3646	1339	Dead	6.9	Low
TCGA-19-0963	434	Dead	6.9	Low
TCGA-02-0074	310	Dead	6.91	Low
TCGA-06-1801	360	Dead	6.91	Low
TCGA-14-1458	203	Dead	6.91	Low
TCGA-26-5133	452	Alive	6.91	Low
TCGA-32-1976	15	Dead	6.92	Low
TCGA-12-0616	448	Dead	6.93	Low
TCGA-26-5132	286	Alive	6.93	Low
TCGA-02-0332	782	Dead	6.94	Low
TCGA-06-0414	1068	Dead	6.94	Low
TCGA-15-1444	1537	Dead	6.94	Low
TCGA-32-1982	142	Dead	6.94	Low
TCGA-32-4208	643	Alive	6.94	Low
TCGA-06-0177	127	Dead	6.95	Low
TCGA-06-0221	603	Dead	6.95	Low
TCGA-06-5416	204	Alive	6.96	Low
TCGA-41-2571	26	Dead	6.96	Low
TCGA-41-5651	460	Dead	6.96	Low
TCGA-06-0686	432	Dead	6.99	Low
TCGA-06-2558	380	Dead	6.99	Low
TCGA-28-1746	6	Alive	6.99	Low
TCGA-06-1805	1031	Alive	7	Low
TCGA-06-0185	2246	Alive	7.01	Low
TCGA-41-2572	406	Dead	7.03	Low
TCGA-06-0188	1356	Dead	7.04	Low
TCGA-19-1390	772	Dead	7.05	Low
TCGA-27-2521	510	Dead	7.05	Low
TCGA-02-0039	320	Dead	7.06	Low
TCGA-02-0338	322	Dead	7.06	Low
TCGA-06-0158	329	Dead	7.06	Low
TCGA-08-0359	103	Dead	7.06	Low
TCGA-19-1387	181	Alive	7.06	Low
TCGA-81-5910	49	Dead	7.06	Low
TCGA-08-0516	596	Dead	7.07	Low
TCGA-14-1794	30	Dead	7.07	Low
TCGA-26-1442	953	Alive	7.08	Low
TCGA-28-5213	951	Alive	7.08	Low
TCGA-28-5219	690	Alive	7.08	Low
TCGA-74-6573	105	Dead	7.09	Low
TCGA-76-6662	1048	Dead	7.1	Low
TCGA-02-0057	604	Dead	7.12	Low
TCGA-76-6191	508	Dead	7.12	Low
TCGA-26-5135	270	Dead	7.14	Low
TCGA-76-6285	254	Dead	7.14	Low
TCGA-14-3477	115	Alive	7.15	Low
TCGA-02-0084	384	Dead	7.16	Low
TCGA-06-0939	814	Dead	7.16	Low
TCGA-14-0790	419	Dead	7.16	Low
TCGA-02-0321	301	Dead	7.17	Low
TCGA-16-0849	793	Alive	7.17	Low
TCGA-32-4210	113	Dead	7.17	Low
TCGA-12-0773	1315	Dead	7.18	Low
TCGA-14-0866	801	Dead	7.18	Low
TCGA-76-4929	111	Dead	7.19	Low
TCGA-06-0219	22	Dead	7.2	Low
TCGA-14-0736	460	Dead	7.2	Low
TCGA-12-1088	3881	Dead	7.21	High
TCGA-28-1755	47	Dead	7.21	High
TCGA-06-0216	735	Dead	7.24	High
TCGA-06-0410	143	Dead	7.24	High
TCGA-14-0865	502	Dead	7.27	High
TCGA-06-0154	424	Dead	7.28	High
TCGA-12-1090	231	Dead	7.28	High
TCGA-06-0145	71	Dead	7.29	High
TCGA-12-0776	296	Dead	7.29	High
TCGA-12-1093	486	Dead	7.29	High
TCGA-76-4935	1121	Dead	7.29	High
TCGA-06-0413	96	Dead	7.3	High
TCGA-08-0351	1987	Dead	7.3	High
TCGA-12-0821	323	Dead	7.3	High
TCGA-27-1830	154	Dead	7.3	High
TCGA-06-0174	98	Dead	7.32	High
TCGA-08-0389	467	Dead	7.32	High
TCGA-02-0116	1489	Dead	7.33	High
TCGA-02-0317	372	Dead	7.33	High
TCGA-02-0330	484	Dead	7.33	High
TCGA-16-0848	535	Dead	7.33	High
TCGA-76-6661	727	Dead	7.33	High
TCGA-06-0648	298	Dead	7.34	High
TCGA-19-5951	244	Dead	7.34	High
TCGA-02-0060	183	Dead	7.36	High
TCGA-27-2526	87	Dead	7.36	High
TCGA-74-6578	436	Alive	7.36	High
TCGA-76-6660	114	Dead	7.36	High
TCGA-06-1802	466	Dead	7.37	High
TCGA-08-0353	256	Dead	7.38	High
TCGA-27-2518	753	Dead	7.38	High
TCGA-12-1598	476	Dead	7.39	High
TCGA-14-3476	12	Dead	7.39	High
TCGA-16-1045	883	Dead	7.39	High
TCGA-02-0107	537	Dead	7.4	High
TCGA-06-0171	399	Dead	7.4	High
TCGA-06-0238	405	Dead	7.4	High
TCGA-19-0964	103	Alive	7.4	High
TCGA-08-0518	588	Dead	7.41	High
TCGA-12-5299	98	Dead	7.41	High
TCGA-27-1834	1233	Dead	7.41	High
TCGA-06-1804	414	Dead	7.43	High
TCGA-16-0846	119	Dead	7.43	High
TCGA-19-2623	229	Alive	7.44	High
TCGA-02-0089	516	Dead	7.45	High
TCGA-19-5950	523	Dead	7.45	High
TCGA-28-1756	86	Alive	7.45	High
TCGA-06-0139	362	Dead	7.46	High
TCGA-08-0344	3524	Dead	7.46	High
TCGA-15-1449	404	Dead	7.47	High
TCGA-16-1063	425	Dead	7.47	High
TCGA-06-0155	318	Dead	7.48	High
TCGA-06-0650	717	Dead	7.48	High
TCGA-14-1455	28	Dead	7.48	High
TCGA-27-1835	648	Dead	7.48	High
TCGA-06-0168	598	Dead	7.49	High
TCGA-06-0743	803	Dead	7.49	High
TCGA-12-0691	369	Dead	7.49	High
TCGA-19-1388	394	Dead	7.49	High
TCGA-32-1978	482	Dead	7.49	High
TCGA-06-0173	136	Dead	7.5	High
TCGA-12-0692	111	Dead	7.5	High
TCGA-28-5220	388	Dead	7.5	High
TCGA-12-0619	1062	Dead	7.51	High
TCGA-06-6699	47	Alive	7.52	High
TCGA-14-1829	218	Alive	7.52	High
TCGA-06-2567	133	Dead	7.53	High
TCGA-08-0345	53	Dead	7.53	High
TCGA-12-1096	277	Dead	7.54	High
TCGA-26-5136	577	Dead	7.54	High
TCGA-12-0780	452	Dead	7.55	High
TCGA-19-2629	737	Dead	7.55	High
TCGA-06-0409	2201	Dead	7.56	High
TCGA-41-2573	272	Alive	7.56	High
TCGA-32-2494	632	Dead	7.57	High
TCGA-06-0126	211	Dead	7.58	High
TCGA-06-0877	204	Alive	7.58	High
TCGA-06-1084	728	Dead	7.58	High
TCGA-28-1753	37	Alive	7.58	High
TCGA-81-5911	539	Alive	7.58	High
TCGA-14-1795	60	Dead	7.59	High
TCGA-27-1836	914	Dead	7.59	High
TCGA-02-0456	102	Dead	7.6	High
TCGA-06-0150	592	Dead	7.6	High
TCGA-15-0742	419	Dead	7.6	High
TCGA-16-0861	131	Alive	7.6	High
TCGA-76-4927	535	Dead	7.6	High
TCGA-06-0195	225	Dead	7.62	High
TCGA-08-0357	1143	Dead	7.62	High
TCGA-12-0775	232	Dead	7.62	High
TCGA-06-5859	139	Alive	7.63	High
TCGA-06-5413	268	Alive	7.64	High
TCGA-08-0360	468	Dead	7.64	High
TCGA-26-5134	167	Alive	7.65	High
TCGA-02-0269	327	Dead	7.66	High
TCGA-12-0670	790	Dead	7.66	High
TCGA-12-3651	386	Dead	7.66	High
TCGA-76-6286	638	Dead	7.66	High
TCGA-06-0157	97	Dead	7.67	High
TCGA-06-2565	506	Dead	7.67	High
TCGA-19-5956	684	Dead	7.67	High
TCGA-06-0879	1229	Dead	7.68	High
TCGA-12-0827	1179	Dead	7.68	High
TCGA-19-1789	99	Dead	7.68	High
TCGA-27-2519	550	Dead	7.68	High
TCGA-41-2575	290	Dead	7.68	High
TCGA-08-0380	454	Dead	7.69	High
TCGA-14-1034	485	Dead	7.69	High
TCGA-28-5211	358	Alive	7.69	High
TCGA-74-6577	132	Alive	7.69	High
TCGA-02-0024	1615	Dead	7.7	High
TCGA-06-0649	64	Dead	7.7	High
TCGA-08-0349	298	Dead	7.7	High
TCGA-12-0618	395	Dead	7.7	High
TCGA-19-5960	455	Dead	7.7	High
TCGA-02-0446	282	Dead	7.71	High
TCGA-06-0125	1448	Dead	7.71	High
TCGA-06-6388	159	Dead	7.71	High
TCGA-08-0373	134	Dead	7.71	High
TCGA-12-0820	562	Dead	7.71	High
TCGA-14-0812	99	Dead	7.71	High
TCGA-76-4934	77	Dead	7.71	High
TCGA-02-0023	612	Dead	7.72	High
TCGA-14-1037	587	Dead	7.72	High
TCGA-19-2624	5	Dead	7.72	High
TCGA-32-1977	3	Alive	7.72	High
TCGA-32-4719	330	Dead	7.72	High
TCGA-76-6656	147	Dead	7.72	High
TCGA-02-0430	321	Dead	7.73	High
TCGA-32-2638	766	Dead	7.73	High
TCGA-06-2557	33	Dead	7.74	High
TCGA-14-2555	242	Alive	7.74	High
TCGA-28-1757	4	Alive	7.74	High
TCGA-41-3915	360	Dead	7.74	High
TCGA-32-4211	383	Dead	7.75	High
TCGA-02-0281	121	Dead	7.76	High
TCGA-06-5408	357	Dead	7.76	High
TCGA-06-6693	3667	Dead	7.76	High
TCGA-28-2506	205	Alive	7.76	High
TCGA-76-6193	82	Dead	7.76	High
TCGA-76-6663	567	Dead	7.76	High
TCGA-06-0182	111	Dead	7.77	High
TCGA-06-2564	181	Alive	7.77	High
TCGA-08-0246	127	Dead	7.77	High
TCGA-08-0355	747	Dead	7.77	High
TCGA-12-1597	675	Dead	7.77	High
TCGA-14-1451	703	Dead	7.77	High
TCGA-14-1827	179	Dead	7.77	High
TCGA-06-0175	123	Dead	7.79	High
TCGA-06-0646	175	Dead	7.79	High
TCGA-06-0744	1426	Dead	7.79	High
TCGA-28-1749	280	Alive	7.79	High
TCGA-32-2495	457	Dead	7.79	High
TCGA-02-0068	804	Dead	7.8	High
TCGA-12-0656	2883	Dead	7.8	High
TCGA-14-0813	41	Dead	7.8	High
TCGA-27-2528	480	Dead	7.8	High
TCGA-02-0085	1561	Dead	7.81	High
TCGA-06-0162	104	Dead	7.81	High
TCGA-16-1062	646	Dead	7.81	High
TCGA-27-2524	231	Dead	7.81	High
TCGA-06-0169	100	Dead	7.82	High
TCGA-41-3392	30	Dead	7.82	High
TCGA-02-0003	144	Dead	7.83	High
TCGA-06-0142	67	Dead	7.83	High
TCGA-32-5222	585	Dead	7.83	High
TCGA-06-2559	150	Dead	7.84	High
TCGA-12-0707	864	Dead	7.84	High
TCGA-28-5215	335	Dead	7.85	High
TCGA-76-4926	138	Dead	7.85	High
TCGA-06-1800	815	Dead	7.86	High
TCGA-02-0071	167	Dead	7.87	High
TCGA-06-0187	828	Dead	7.87	High
TCGA-19-2619	294	Alive	7.87	High
TCGA-26-6173	241	Alive	7.87	High
TCGA-76-6657	153	Dead	7.87	High
TCGA-12-3650	333	Dead	7.88	High
TCGA-19-5954	368	Dead	7.88	High
TCGA-02-0115	476	Dead	7.89	High
TCGA-06-0138	737	Dead	7.89	High
TCGA-06-0749	82	Dead	7.89	High
TCGA-28-1745	345	Alive	7.89	High
TCGA-28-6450	165	Dead	7.89	High
TCGA-16-1055	313	Dead	7.9	High
TCGA-19-5953	144	Dead	7.9	High
TCGA-02-0064	600	Dead	7.91	High
TCGA-02-2485	470	Alive	7.91	High
TCGA-06-0143	357	Dead	7.91	High
TCGA-06-0214	457	Dead	7.91	High
TCGA-08-0375	372	Dead	7.91	High
TCGA-32-1986	386	Dead	7.91	High
TCGA-02-0034	430	Dead	7.92	High
TCGA-06-0127	121	Dead	7.92	High
TCGA-06-0881	504	Dead	7.92	High
TCGA-06-0166	178	Dead	7.93	High
TCGA-06-0152	375	Dead	7.94	High
TCGA-08-0514	337	Dead	7.94	High
TCGA-28-2514	160	Alive	7.94	High
TCGA-12-0828	272	Dead	7.95	High
TCGA-28-5207	343	Dead	7.95	High
TCGA-02-0324	235	Dead	7.96	High
TCGA-19-5952	575	Dead	7.97	High
TCGA-28-1747	77	Dead	7.97	High
TCGA-02-0285	422	Dead	7.98	High
TCGA-08-0386	548	Dead	7.98	High
TCGA-28-5216	415	Alive	7.98	High
TCGA-76-6192	100	Dead	7.98	High
TCGA-06-0147	541	Dead	7.99	High
TCGA-16-1056	426	Dead	7.99	High
TCGA-32-1980	36	Dead	7.99	High
TCGA-02-0054	199	Dead	8	High
TCGA-02-0333	133	Dead	8	High
TCGA-06-6694	224	Dead	8	High
TCGA-08-0509	382	Dead	8	High
TCGA-08-0356	946	Dead	8.01	High
TCGA-02-0099	106	Dead	8.02	High
TCGA-74-6575	636	Alive	8.02	High
TCGA-27-1837	427	Dead	8.04	High
TCGA-32-1991	515	Dead	8.04	High
TCGA-12-0620	318	Dead	8.05	High
TCGA-12-0778	454	Dead	8.05	High
TCGA-14-1401	114	Dead	8.05	High
TCGA-19-1786	218	Alive	8.05	High
TCGA-76-4925	146	Dead	8.05	High
TCGA-06-0122	187	Dead	8.06	High
TCGA-06-0882	632	Dead	8.06	High
TCGA-06-2561	537	Dead	8.06	High
TCGA-08-0529	560	Dead	8.06	High
TCGA-02-0037	110	Dead	8.07	High
TCGA-28-5214	713	Dead	8.07	High
TCGA-14-1395	42	Dead	8.08	High
TCGA-26-1439	422	Dead	8.08	High
TCGA-06-0159	287	Dead	8.09	High
TCGA-12-0662	1161	Dead	8.09	High
TCGA-06-0645	175	Dead	8.1	High
TCGA-06-1087	123	Dead	8.1	High
TCGA-06-5415	260	Alive	8.1	High
TCGA-14-0817	164	Dead	8.1	High
TCGA-12-0769	458	Dead	8.11	High
TCGA-27-1831	505	Dead	8.11	High
TCGA-28-2502	20	Alive	8.11	High
TCGA-28-5218	157	Dead	8.11	High
TCGA-08-0347	782	Dead	8.12	High
TCGA-27-1832	300	Dead	8.12	High
TCGA-28-1752	258	Alive	8.12	High
TCGA-06-0130	394	Dead	8.14	High
TCGA-02-0016	2648	Dead	8.15	High
TCGA-06-0184	2126	Dead	8.15	High
TCGA-08-0525	486	Dead	8.15	High
TCGA-12-0688	811	Dead	8.15	High
TCGA-32-2615	485	Dead	8.15	High
TCGA-02-0004	345	Dead	8.16	High
TCGA-12-3653	442	Dead	8.16	High
TCGA-02-0043	557	Dead	8.17	High
TCGA-12-0829	626	Dead	8.17	High
TCGA-19-1788	112	Dead	8.17	High
TCGA-19-5958	428	Dead	8.17	High
TCGA-06-5411	254	Dead	8.18	High
TCGA-12-1097	442	Dead	8.18	High
TCGA-28-1750	254	Alive	8.18	High
TCGA-06-0210	225	Dead	8.19	High
TCGA-14-0783	189	Dead	8.2	High
TCGA-19-2621	33	Dead	8.2	High
TCGA-06-0412	291	Dead	8.21	High
TCGA-14-0867	62	Dead	8.21	High
TCGA-06-0190	317	Dead	8.22	High
TCGA-12-1089	177	Dead	8.22	High
TCGA-02-0102	822	Dead	8.23	High
TCGA-02-0106	355	Dead	8.23	High
TCGA-08-0244	690	Dead	8.23	High
TCGA-08-0358	678	Dead	8.23	High
TCGA-27-2523	489	Dead	8.23	High
TCGA-02-0027	370	Dead	8.24	High
TCGA-12-0826	845	Dead	8.24	High
TCGA-12-5301	62	Dead	8.24	High
TCGA-76-6664	1101	Alive	8.26	High
TCGA-06-0747	82	Dead	8.27	High
TCGA-26-6174	71	Alive	8.27	High
TCGA-12-1599	781	Dead	8.28	High
TCGA-28-5209	77	Alive	8.28	High
TCGA-06-0750	28	Dead	8.3	High
TCGA-12-0703	620	Dead	8.3	High
TCGA-02-0009	322	Dead	8.31	High
TCGA-08-0531	230	Dead	8.31	High
TCGA-87-5896	800	Alive	8.33	High
TCGA-06-0137	812	Dead	8.34	High
TCGA-26-5139	48	Alive	8.34	High
TCGA-12-3649	463	Dead	8.35	High
TCGA-12-3652	1062	Dead	8.35	High
TCGA-19-1389	141	Dead	8.35	High
TCGA-26-1799	285	Dead	8.35	High
TCGA-74-6581	250	Alive	8.35	High
TCGA-41-3393	135	Dead	8.36	High
TCGA-06-0208	256	Dead	8.37	High
TCGA-12-3648	819	Dead	8.37	High
TCGA-02-0290	485	Dead	8.38	High
TCGA-14-1823	543	Dead	8.38	High
TCGA-02-0070	762	Alive	8.39	High
TCGA-06-6390	164	Dead	8.39	High
TCGA-12-0657	3	Dead	8.39	High
TCGA-14-1453	35	Dead	8.39	High
TCGA-06-5856	114	Dead	8.4	High
TCGA-02-2486	618	Dead	8.41	High
TCGA-06-0213	16	Dead	8.41	High
TCGA-06-0240	621	Dead	8.42	High
TCGA-06-6695	253	Alive	8.42	High
TCGA-06-0211	360	Dead	8.44	High
TCGA-12-0654	231	Dead	8.46	High
TCGA-02-0079	829	Dead	8.47	High
TCGA-14-1043	24	Dead	8.47	High
TCGA-06-0197	169	Dead	8.48	High
TCGA-02-0025	1300	Dead	8.49	High
TCGA-02-2470	393	Dead	8.49	High
TCGA-26-1438	305	Alive	8.49	High
TCGA-02-0021	2362	Dead	8.5	High
TCGA-14-2554	532	Dead	8.5	High
TCGA-27-1833	737	Dead	8.5	High
TCGA-06-0878	218	Alive	8.51	High
TCGA-32-4213	604	Alive	8.52	High
TCGA-02-0006	558	Dead	8.53	High
TCGA-02-0451	493	Dead	8.53	High
TCGA-14-1396	34	Dead	8.53	High
TCGA-06-5414	273	Alive	8.54	High
TCGA-06-0179	616	Dead	8.55	High
TCGA-08-0511	235	Dead	8.55	High
TCGA-14-1459	378	Dead	8.56	High
TCGA-19-2620	148	Dead	8.56	High
TCGA-19-2625	124	Dead	8.57	High
TCGA-02-0289	432	Dead	8.58	High
TCGA-06-5412	138	Dead	8.59	High
TCGA-32-2616	224	Dead	8.59	High
TCGA-19-5955	54	Dead	8.6	High
TCGA-06-6700	145	Alive	8.61	High
TCGA-02-0015	627	Dead	8.62	High
TCGA-06-2563	932	Alive	8.62	High
TCGA-76-4931	279	Dead	8.63	High
TCGA-76-4932	1458	Dead	8.63	High
TCGA-26-1440	296	Alive	8.65	High
TCGA-19-1787	385	Dead	8.66	High
TCGA-02-0271	440	Dead	8.7	High
TCGA-06-0176	2768	Alive	8.7	High
TCGA-06-1806	466	Dead	8.7	High
TCGA-06-0402	8	Dead	8.71	High
TCGA-28-5208	544	Dead	8.71	High
TCGA-32-2632	269	Dead	8.71	High
TCGA-74-6584	228	Alive	8.71	High
TCGA-06-5418	83	Dead	8.72	High
TCGA-19-2631	213	Dead	8.72	High
TCGA-32-1987	452	Dead	8.72	High
TCGA-12-1094	372	Dead	8.74	High
TCGA-76-6283	165	Dead	8.74	High
TCGA-02-0083	691	Dead	8.77	High
TCGA-08-0352	39	Dead	8.77	High
TCGA-14-1402	975	Dead	8.78	High
TCGA-08-0354	546	Dead	8.79	High
TCGA-32-1979	593	Dead	8.8	High
TCGA-14-0786	701	Dead	8.82	High
TCGA-14-0781	29	Dead	8.83	High
TCGA-32-1973	641	Dead	8.83	High
TCGA-19-1790	154	Dead	8.85	High
TCGA-02-0001	358	Dead	8.86	High
TCGA-12-5295	454	Dead	8.86	High
TCGA-12-1098	121	Dead	8.87	High
TCGA-14-0871	880	Dead	8.87	High
TCGA-02-0059	291	Dead	8.88	High
TCGA-08-0346	256	Dead	8.88	High
TCGA-14-0787	68	Dead	8.89	High
TCGA-02-0111	705	Dead	8.9	High
TCGA-06-6698	145	Alive	8.91	High
TCGA-28-1760	143	Alive	8.91	High
TCGA-06-0151	1417	Dead	8.94	High
TCGA-12-0822	715	Dead	8.94	High
TCGA-02-0075	634	Dead	8.95	High
TCGA-06-0160	359	Dead	8.95	High
TCGA-19-1386	276	Dead	8.95	High
TCGA-06-5410	108	Dead	8.96	High
TCGA-14-0789	342	Dead	8.96	High
TCGA-76-6280	346	Dead	8.96	High
TCGA-06-0164	1731	Dead	8.97	High
TCGA-19-5959	511	Dead	8.98	High
TCGA-41-6646	379	Dead	8.98	High
TCGA-41-4097	6	Dead	9.02	High
TCGA-28-1751	232	Alive	9.03	High
TCGA-06-0124	620	Dead	9.04	High
TCGA-28-2513	222	Alive	9.04	High
TCGA-08-0512	1282	Dead	9.05	High
TCGA-14-1452	216	Dead	9.05	High
TCGA-06-2562	382	Dead	9.06	High
TCGA-06-0745	239	Dead	9.08	High
TCGA-19-0955	358	Alive	9.09	High
TCGA-16-1060	278	Dead	9.1	High
TCGA-12-1095	482	Dead	9.14	High
TCGA-19-1385	327	Dead	9.14	High
TCGA-06-0192	1185	Dead	9.18	High
TCGA-02-0326	223	Dead	9.19	High
TCGA-19-5947	202	Dead	9.19	High
TCGA-02-0033	86	Dead	9.2	High
TCGA-06-6697	391	Alive	9.22	High
TCGA-28-2509	145	Alive	9.24	High
TCGA-76-6282	519	Dead	9.26	High
TCGA-02-0266	539	Dead	9.31	High
TCGA-06-0394	329	Dead	9.35	High
TCGA-02-0422	441	Dead	9.36	High
TCGA-06-0194	142	Dead	9.38	High
TCGA-02-0055	76	Dead	9.51	High
TCGA-16-1047	139	Dead	9.54	High
TCGA-08-0510	130	Dead	9.66	High
TCGA-02-0086	268	Dead	9.68	High
TCGA-32-4209	618	Dead	9.69	High
TCGA-19-0962	20	Dead	9.74	High
TCGA-27-2527	438	Dead	9.77	High
TCGA-08-0390	425	Dead	9.78	High
TCGA-06-0644	384	Dead	9.86	High
TCGA-06-5858	187	Alive	9.93	High
TCGA-06-2566	182	Dead	9.98	High
TCGA-02-0051	459	Dead	10.01	High
TCGA-08-0521	146	Dead	10.09	High
TCGA-76-4928	94	Dead	10.38	High
TCGA-14-0862	88	Dead	10.48	High
TCGA-06-0397	274	Dead	10.59	High
TCGA-08-0522	635	Dead	11.08	High
TCGA-08-0392	22	Dead	11.16	High

## Sheet: miR-222-3p
Patient	Days	Status	Expression	Group
TCGA-02-0114	3041	Dead	5.33	Low
TCGA-06-0129	1024	Dead	6.47	Low
TCGA-02-0104	1977	Dead	6.55	Low
TCGA-02-0080	2729	Dead	6.63	Low
TCGA-02-0069	873	Alive	6.66	Low
TCGA-02-0011	630	Dead	6.71	Low
TCGA-26-1443	217	Alive	6.71	Low
TCGA-14-1454	918	Dead	6.74	Low
TCGA-08-0524	221	Dead	6.93	Low
TCGA-02-0010	1077	Dead	6.96	Low
TCGA-02-0338	322	Dead	7.02	Low
TCGA-06-2569	13	Alive	7.07	Low
TCGA-02-0026	748	Dead	7.08	Low
TCGA-02-0432	1433	Dead	7.08	Low
TCGA-15-1447	1618	Alive	7.1	Low
TCGA-06-0128	691	Dead	7.11	Low
TCGA-19-0960	262	Alive	7.11	Low
TCGA-14-0871	880	Dead	7.13	Low
TCGA-06-0141	313	Dead	7.17	Low
TCGA-02-0258	503	Dead	7.22	Low
TCGA-08-0517	1785	Dead	7.22	Low
TCGA-08-0520	327	Dead	7.22	Low
TCGA-06-1086	208	Dead	7.23	Low
TCGA-16-0850	498	Dead	7.23	Low
TCGA-02-2466	511	Dead	7.26	Low
TCGA-02-0325	323	Dead	7.28	Low
TCGA-32-4208	643	Alive	7.37	Low
TCGA-02-0113	2818	Alive	7.42	Low
TCGA-06-0146	611	Dead	7.42	Low
TCGA-19-1791	4	Alive	7.43	Low
TCGA-32-4210	113	Dead	7.45	Low
TCGA-08-0245	1151	Dead	7.47	Low
TCGA-02-2483	466	Alive	7.48	Low
TCGA-02-0439	20	Dead	7.67	Low
TCGA-06-6389	237	Alive	7.67	Low
TCGA-06-0875	1322	Alive	7.69	Low
TCGA-14-4157	104	Alive	7.7	Low
TCGA-02-0087	1757	Alive	7.71	Low
TCGA-06-6701	151	Alive	7.71	Low
TCGA-14-1450	1788	Alive	7.72	Low
TCGA-06-0876	1405	Alive	7.75	Low
TCGA-12-1096	277	Dead	7.75	Low
TCGA-02-0014	2512	Dead	7.78	Low
TCGA-02-0339	377	Dead	7.8	Low
TCGA-06-6391	45	Dead	7.82	Low
TCGA-02-0058	254	Dead	7.85	Low
TCGA-06-0185	2246	Alive	7.89	Low
TCGA-08-0385	82	Dead	7.89	Low
TCGA-14-1825	232	Dead	7.89	Low
TCGA-12-3644	1818	Dead	7.92	Low
TCGA-06-5417	155	Alive	7.93	Low
TCGA-08-0350	889	Dead	7.93	Low
TCGA-06-0414	1068	Dead	7.94	Low
TCGA-06-0237	415	Dead	8	Low
TCGA-08-0516	596	Dead	8.01	Low
TCGA-02-0440	345	Dead	8.02	Low
TCGA-19-1392	111	Dead	8.02	Low
TCGA-12-1600	448	Dead	8.03	Low
TCGA-12-3646	1339	Dead	8.03	Low
TCGA-41-2571	26	Dead	8.04	Low
TCGA-16-0849	793	Alive	8.08	Low
TCGA-14-1456	1246	Alive	8.11	Low
TCGA-02-0052	383	Dead	8.12	Low
TCGA-12-0772	1638	Dead	8.14	Low
TCGA-02-0007	705	Dead	8.18	Low
TCGA-06-2570	958	Alive	8.2	Low
TCGA-15-1444	1537	Dead	8.2	Low
TCGA-27-1838	350	Dead	8.23	Low
TCGA-14-0740	364	Dead	8.24	Low
TCGA-32-2634	693	Alive	8.28	Low
TCGA-06-0177	127	Dead	8.29	Low
TCGA-28-1746	6	Alive	8.31	Low
TCGA-32-1976	15	Dead	8.31	Low
TCGA-12-1088	3881	Dead	8.33	Low
TCGA-06-0686	432	Dead	8.34	Low
TCGA-02-0028	2755	Dead	8.36	Low
TCGA-06-0133	435	Dead	8.37	Low
TCGA-19-1390	772	Dead	8.37	Low
TCGA-26-5133	452	Alive	8.38	Low
TCGA-12-0821	323	Dead	8.4	Low
TCGA-06-0939	814	Dead	8.42	Low
TCGA-27-2521	510	Dead	8.42	Low
TCGA-28-5219	690	Alive	8.42	Low
TCGA-06-0178	2681	Dead	8.43	Low
TCGA-08-0351	1987	Dead	8.43	Low
TCGA-12-0691	369	Dead	8.43	Low
TCGA-06-0140	6	Dead	8.44	Low
TCGA-14-1458	203	Dead	8.44	Low
TCGA-14-1821	541	Dead	8.44	Low
TCGA-28-5204	454	Dead	8.44	Low
TCGA-06-0410	143	Dead	8.45	Low
TCGA-12-1090	231	Dead	8.45	Low
TCGA-06-0156	178	Dead	8.46	Low
TCGA-08-0348	370	Dead	8.47	Low
TCGA-12-0773	1315	Dead	8.47	Low
TCGA-02-0038	326	Dead	8.51	Low
TCGA-32-1970	468	Dead	8.53	Low
TCGA-26-5132	286	Alive	8.56	Low
TCGA-14-0865	502	Dead	8.58	Low
TCGA-19-5950	523	Dead	8.59	Low
TCGA-06-2558	380	Dead	8.61	Low
TCGA-02-0048	98	Dead	8.62	Low
TCGA-06-0216	735	Dead	8.62	Low
TCGA-26-5135	270	Dead	8.63	Low
TCGA-12-0616	448	Dead	8.64	Low
TCGA-12-1099	126	Dead	8.65	Low
TCGA-76-6191	508	Dead	8.65	Low
TCGA-06-0241	1481	Dead	8.66	Low
TCGA-06-1801	360	Dead	8.68	Low
TCGA-76-6285	254	Dead	8.7	Low
TCGA-12-0780	452	Dead	8.71	Low
TCGA-02-0260	515	Dead	8.72	Low
TCGA-12-0656	2883	Dead	8.72	Low
TCGA-41-5651	460	Dead	8.72	Low
TCGA-32-4211	383	Dead	8.73	Low
TCGA-06-5416	204	Alive	8.74	Low
TCGA-06-0188	1356	Dead	8.75	Low
TCGA-12-0670	790	Dead	8.75	Low
TCGA-12-1598	476	Dead	8.75	Low
TCGA-16-1460	195	Alive	8.75	Low
TCGA-19-2629	737	Dead	8.75	Low
TCGA-06-1805	1031	Alive	8.76	Low
TCGA-12-1091	1010	Dead	8.76	Low
TCGA-02-0321	301	Dead	8.77	Low
TCGA-76-6286	638	Dead	8.79	Low
TCGA-08-0359	103	Dead	8.8	Low
TCGA-12-0692	111	Dead	8.81	Low
TCGA-06-5859	139	Alive	8.82	Low
TCGA-76-6660	114	Dead	8.83	Low
TCGA-14-3477	115	Alive	8.84	Low
TCGA-14-3476	12	Dead	8.85	Low
TCGA-06-0158	329	Dead	8.87	Low
TCGA-06-0413	96	Dead	8.87	Low
TCGA-19-0957	666	Dead	8.87	Low
TCGA-08-0344	3524	Dead	8.88	Low
TCGA-02-0332	782	Dead	8.89	Low
TCGA-12-1092	661	Dead	8.89	Low
TCGA-02-0074	310	Dead	8.94	Low
TCGA-02-0116	1489	Dead	8.94	Low
TCGA-02-0024	1615	Dead	8.96	Low
TCGA-06-0154	424	Dead	10.39	High
TCGA-32-2632	269	Dead	10.4	High
TCGA-41-4097	6	Dead	10.4	High
TCGA-02-0004	345	Dead	10.41	High
TCGA-14-0783	189	Dead	10.41	High
TCGA-76-4931	279	Dead	10.41	High
TCGA-02-0037	110	Dead	10.43	High
TCGA-02-0043	557	Dead	10.44	High
TCGA-08-0347	782	Dead	10.44	High
TCGA-12-0620	318	Dead	10.44	High
TCGA-08-0511	235	Dead	10.45	High
TCGA-32-1986	386	Dead	10.45	High
TCGA-08-0356	946	Dead	10.46	High
TCGA-16-1063	425	Dead	10.46	High
TCGA-06-0645	175	Dead	10.49	High
TCGA-19-5952	575	Dead	10.49	High
TCGA-14-1402	975	Dead	10.52	High
TCGA-27-1837	427	Dead	10.52	High
TCGA-14-1037	587	Dead	10.54	High
TCGA-06-0152	375	Dead	10.55	High
TCGA-16-1062	646	Dead	10.57	High
TCGA-02-0271	440	Dead	10.58	High
TCGA-12-3648	819	Dead	10.58	High
TCGA-27-1832	300	Dead	10.58	High
TCGA-76-6280	346	Dead	10.58	High
TCGA-06-0127	121	Dead	10.59	High
TCGA-06-0878	218	Alive	10.59	High
TCGA-26-1799	285	Dead	10.59	High
TCGA-06-0137	812	Dead	10.6	High
TCGA-06-0211	360	Dead	10.6	High
TCGA-06-0877	204	Alive	10.6	High
TCGA-06-0166	178	Dead	10.61	High
TCGA-14-1823	543	Dead	10.61	High
TCGA-19-1790	154	Dead	10.62	High
TCGA-06-6695	253	Alive	10.63	High
TCGA-08-0375	372	Dead	10.66	High
TCGA-02-0025	1300	Dead	10.67	High
TCGA-06-0169	100	Dead	10.67	High
TCGA-28-5216	415	Alive	10.67	High
TCGA-06-1084	728	Dead	10.69	High
TCGA-32-2616	224	Dead	10.69	High
TCGA-06-5418	83	Dead	10.71	High
TCGA-12-1599	781	Dead	10.71	High
TCGA-14-0867	62	Dead	10.73	High
TCGA-02-0059	291	Dead	10.74	High
TCGA-06-0122	187	Dead	10.74	High
TCGA-12-5301	62	Dead	10.74	High
TCGA-02-0266	539	Dead	10.75	High
TCGA-06-5414	273	Alive	10.75	High
TCGA-14-1043	24	Dead	10.76	High
TCGA-14-1452	216	Dead	10.77	High
TCGA-41-2572	406	Dead	10.78	High
TCGA-41-6646	379	Dead	10.79	High
TCGA-02-0079	829	Dead	10.8	High
TCGA-06-2563	932	Alive	10.81	High
TCGA-02-0064	600	Dead	10.82	High
TCGA-06-6698	145	Alive	10.82	High
TCGA-19-2625	124	Dead	10.82	High
TCGA-02-2470	393	Dead	10.83	High
TCGA-06-2561	537	Dead	10.83	High
TCGA-02-0083	691	Dead	10.85	High
TCGA-19-5959	511	Dead	10.85	High
TCGA-06-0197	169	Dead	10.86	High
TCGA-32-4209	618	Dead	10.86	High
TCGA-06-0238	405	Dead	10.87	High
TCGA-14-2555	242	Alive	10.88	High
TCGA-12-0654	231	Dead	10.89	High
TCGA-06-0210	225	Dead	10.94	High
TCGA-02-0326	223	Dead	10.95	High
TCGA-12-0822	715	Dead	10.95	High
TCGA-28-5218	157	Dead	10.96	High
TCGA-02-0001	358	Dead	10.97	High
TCGA-02-0006	558	Dead	10.98	High
TCGA-08-0352	39	Dead	10.99	High
TCGA-08-0358	678	Dead	10.99	High
TCGA-06-1806	466	Dead	11.01	High
TCGA-14-0781	29	Dead	11.02	High
TCGA-06-0130	394	Dead	11.03	High
TCGA-19-1385	327	Dead	11.04	High
TCGA-06-6697	391	Alive	11.05	High
TCGA-08-0354	546	Dead	11.09	High
TCGA-28-1760	143	Alive	11.09	High
TCGA-06-0160	359	Dead	11.1	High
TCGA-14-0787	68	Dead	11.11	High
TCGA-08-0512	1282	Dead	11.12	High
TCGA-02-0317	372	Dead	11.13	High
TCGA-06-0240	621	Dead	11.13	High
TCGA-19-5947	202	Dead	11.14	High
TCGA-12-1095	482	Dead	11.15	High
TCGA-28-1751	232	Alive	11.16	High
TCGA-06-5856	114	Dead	11.17	High
TCGA-12-0778	454	Dead	11.17	High
TCGA-02-0456	102	Dead	11.18	High
TCGA-06-0192	1185	Dead	11.2	High
TCGA-06-0124	620	Dead	11.21	High
TCGA-19-0962	20	Dead	11.23	High
TCGA-28-2509	145	Alive	11.25	High
TCGA-02-0015	627	Dead	11.26	High
TCGA-16-1060	278	Dead	11.27	High
TCGA-06-0213	16	Dead	11.29	High
TCGA-28-2513	222	Alive	11.29	High
TCGA-19-1386	276	Dead	11.32	High
TCGA-06-0190	317	Dead	11.33	High
TCGA-06-2562	382	Dead	11.33	High
TCGA-32-4213	604	Alive	11.34	High
TCGA-02-0422	441	Dead	11.36	High
TCGA-06-0164	1731	Dead	11.41	High
TCGA-06-5412	138	Dead	11.41	High
TCGA-14-0789	342	Dead	11.42	High
TCGA-02-0055	76	Dead	11.43	High
TCGA-02-0075	634	Dead	11.44	High
TCGA-02-0106	355	Dead	11.45	High
TCGA-16-1047	139	Dead	11.45	High
TCGA-08-0510	130	Dead	11.47	High
TCGA-14-1396	34	Dead	11.48	High
TCGA-02-0070	762	Alive	11.49	High
TCGA-08-0346	256	Dead	11.49	High
TCGA-06-0176	2768	Alive	11.5	High
TCGA-06-0745	239	Dead	11.5	High
TCGA-06-5858	187	Alive	11.57	High
TCGA-14-0862	88	Dead	11.59	High
TCGA-76-6282	519	Dead	11.62	High
TCGA-06-0394	329	Dead	11.64	High
TCGA-02-0086	268	Dead	11.66	High
TCGA-27-2527	438	Dead	11.69	High
TCGA-06-0194	142	Dead	11.72	High
TCGA-06-5410	108	Dead	11.79	High
TCGA-06-0151	1417	Dead	11.83	High
TCGA-08-0522	635	Dead	11.88	High
TCGA-08-0390	425	Dead	11.97	High
TCGA-08-0521	146	Dead	12.03	High
TCGA-02-0111	705	Dead	12.05	High
TCGA-02-0033	86	Dead	12.1	High
TCGA-06-0881	504	Dead	12.2	High
TCGA-06-0644	384	Dead	12.49	High
TCGA-06-2566	182	Dead	12.6	High
TCGA-06-0397	274	Dead	12.94	High
TCGA-02-0051	459	Dead	13.06	High
TCGA-08-0392	22	Dead	13.7	High
TCGA-76-4928	94	Dead	14.41	High
